# Supplementary material for: ﻿Whole-genome based phylogeny and comparative genomics of Sporidiobolales and related taxa of Basidiomycetes
Source: IMA Fungus. 2025 May 13;16:e141626. doi: 10.3897/imafungus.16.141626 (PMC12093110; doi:10.3897/imafungus.16.141626)
Supplement: Supplementary material 1 — Images for supplemenatl explanation and tables of full BUSCO tables, KEGG-OGs, taxon-specific genes and accession numbers [file imafungus-16-e141626-s001.zip]

Archive with 41 entries (40 files):
- Supplements/
- Supplements/TableS6_Sporidiobolales-specific.xlsx
- __MACOSX/Supplements/._TableS6_Sporidiobolales-specific.xlsx
- Supplements/TableS10_Rhodosporidiobolus-specific.xlsx
- __MACOSX/Supplements/._TableS10_Rhodosporidiobolus-specific.xlsx
- Supplements/~$TableS14.PathwayComparison.xlsx
- __MACOSX/Supplements/._~$TableS14.PathwayComparison.xlsx
- Supplements/TableS13_correlationToBallistospore.xlsx
- __MACOSX/Supplements/._TableS13_correlationToBallistospore.xlsx
- Supplements/TableS5_lipidmetabolism.xlsx
- __MACOSX/Supplements/._TableS5_lipidmetabolism.xlsx
- Supplements/~$TableS4_fullKEGG-OGs.xlsx
- __MACOSX/Supplements/._~$TableS4_fullKEGG-OGs.xlsx
- Supplements/TableS4_fullKEGG-OGs.xlsx
- __MACOSX/Supplements/._TableS4_fullKEGG-OGs.xlsx
- Supplements/TableS8_Microbotryum-specific.xlsx
- __MACOSX/Supplements/._TableS8_Microbotryum-specific.xlsx
- Supplements/FigS1_GenomeScopeAll.jpg
- __MACOSX/Supplements/._FigS1_GenomeScopeAll.jpg
- Supplements/TableS1_referenceGenomes.xlsx
- __MACOSX/Supplements/._TableS1_referenceGenomes.xlsx
- Supplements/TableS2_fullBUSCOresults.xlsx
- __MACOSX/Supplements/._TableS2_fullBUSCOresults.xlsx
- Supplements/TableS16_AccessionNos.xlsx
- __MACOSX/Supplements/._TableS16_AccessionNos.xlsx
- Supplements/TableS7_Leucosporidium-specific.xlsx
- __MACOSX/Supplements/._TableS7_Leucosporidium-specific.xlsx
- Supplements/FigS2_CarotenoidKO.png
- __MACOSX/Supplements/._FigS2_CarotenoidKO.png
- Supplements/TableS11_Sporobolomyces-specific.xlsx
- __MACOSX/Supplements/._TableS11_Sporobolomyces-specific.xlsx
- Supplements/TableS9_Rhodotorula-specific.xlsx
- __MACOSX/Supplements/._TableS9_Rhodotorula-specific.xlsx
- Supplements/TableS15.ModuleComparison.xlsx
- __MACOSX/Supplements/._TableS15.ModuleComparison.xlsx
- Supplements/TableS14.PathwayComparison.xlsx
- __MACOSX/Supplements/._TableS14.PathwayComparison.xlsx
- Supplements/TableS12_Sporobolomyces-groupseparation.xlsx
- __MACOSX/Supplements/._TableS12_Sporobolomyces-groupseparation.xlsx
- Supplements/TableS3_AAIcomparisonStatistics.xlsx
- __MACOSX/Supplements/._TableS3_AAIcomparisonStatistics.xlsx
