# Supplementary material for: ﻿Whole-genome based phylogeny and comparative genomics of Sporidiobolales and related taxa of Basidiomycetes
Source: IMA Fungus. 2025 May 13;16:e141626. doi: 10.3897/imafungus.16.141626 (PMC12093110; doi:10.3897/imafungus.16.141626)
Supplement: Supplementary material 1 — Images for supplemenatl explanation and tables of full BUSCO tables, KEGG-OGs, taxon-specific genes and accession numbers [file imafungus-16-e141626-s001.zip › Supplements/TableS10_Rhodosporidiobolus-specific.xlsx]

## Sheet: Sheet1
Table S10. Genes exhibiting a significantly high correlation in genome presence between Rhodosporidiobolus and other strains within Sporidiobolales. Genes with a correlation coefficient absolute value of 0.7 or higher between gene presence and taxon are shown.
KO	Name	Description	EC#	Leucosporidium_creatinivorum_JCM10699	Leucosporidium_creatinivorum_UCDFST_62-1032_JGI	Microbotryum_intermedium_1389_BM1212_JGI	Microbotryum_lychnidis-dioicae_p1A1_Lamole_JGI	Rhodotorula_araucariae_JCM3770	Rhodotorula_babjevae_JCM9279	Rhodotorula_dairenensis_JCM3774	Rhodotorula_glutinis_JCM8208	Rhodotorula_graminis_JCM3775	Rhodotorula_graminis_WP1_JGI	Rhodotorula_mucilaginosa_JCM8115	Rhodotorula_pacifica_JCM10908	Rhodotorula_paludigena_JCM10292	Rhodotorula_sphaerocarpa_JCM8202	Rhodotorula_taiwanensis_MD1149_JGI	Rhodotorula_toruloides_IFO0880_JGI	Rhodotorula_toruloides_ATCC204091_JGI	Rhodotorula_toruloides_IFO0559_JGI	Rhodotorula_toruloides_IFO1236_JGI	Rhodotorula_toruloides_JCM10020	Rhodotorula_toruloides_JCM10021	Rhodotorula_toruloides_JCM10049	Rhodotorula_toruloides_JCM24501	Rhodotorula_toruloides_NBRC10512	Rhodotorula_toruloides_NBRC10513	Rhodotorula_toruloides__NP11_JGI	Rhodosporidiobolus_azoricus_JCM11251	Rhodosporidiobolus_lusitaniae_JCM8547	Rhodosporidiobolus_microsporus_JCM6882	Rhodosporidiobolus_nylandii_JCM10213	Rhodosposiriobolus_odoratus_JCM11641	Rhodosporidiobolus_poonsookiae_JCM10207	Rhodosporidiobolus_ruineniae_JCM8097	Sporobolomyces_salmonicolor_JCM1841	Sporobolomyces_salmonicolor_JCM21900	Sporobolomyces_johnsonii_JCM1840	Sporobolomyces_johnsonii_JCM5296	Sporobolomyces_blumeae_JCM10212	Sporobolomyces_carnicolor_JCM3766	Sporobolomyces_koalae_JCM15063	Sporobolomyces_pararoseus_JCM3765	Sporobolomyces_pararoseus_JCM5350	Sporobolomyces_phaffii_JCM11491	Sporobolomyces_roseus_JCM5353	Sporobolomyces_ruberrimus_JCM16303	Sporobolomyces_salmoneus_JCM6883
K22485	TBF1	protein TBF1		-	-	-	-	-	-	-	-	-	-	-	-	-	-	-	-	-	-	-	-	-	-	-	-	-	-	+	+	+	+	+	+	+	-	-	-	-	-	-	-	-	-	-	-	-	-
K14313	NUP35, NUP53	nuclear pore complex protein Nup53		-	-	-	-	-	-	-	-	-	-	-	-	-	-	-	-	-	-	-	-	-	-	-	-	-	-	+	+	+	+	+	-	+	-	-	-	-	-	-	-	-	-	-	-	-	-
K17066	MOX	alcohol oxidase	[EC:1.1.3.13]	+	+	+	+	-	-	-	-	-	-	-	-	-	-	-	-	-	-	-	-	-	-	-	-	-	-	+	+	+	-	+	+	+	+	+	-	-	-	-	-	-	-	-	-	-	-
K01051	E3.1.1.11	pectinesterase	[EC:3.1.1.11]	+	+	-	-	-	-	-	-	-	-	-	-	-	-	-	-	-	-	-	-	-	-	-	-	-	-	-	+	+	-	-	+	+	-	-	-	-	-	-	-	-	-	-	-	-	-
K11517	HAO	(S)-2-hydroxy-acid oxidase	[EC:1.1.3.15]	-	+	-	-	-	-	-	-	-	-	-	-	-	-	-	-	-	-	-	-	-	-	-	-	-	-	-	+	+	-	-	+	+	-	-	-	-	-	-	-	-	-	-	-	-	-
K18195	RGL4, rhiE	rhamnogalacturonan endolyase	[EC:4.2.2.23]	-	-	-	-	-	-	-	-	-	-	-	-	-	-	-	-	-	-	-	-	-	-	-	-	-	-	-	+	+	-	-	+	+	-	-	-	-	-	-	-	-	-	-	-	-	-
K15687	MKRN	E3 ubiquitin-protein ligase makorin	[EC:2.3.2.27]	+	+	-	-	-	-	-	-	-	-	-	-	-	-	-	-	-	-	-	-	-	-	-	-	-	-	+	+	+	+	+	+	+	-	-	-	-	-	+	-	+	+	+	-	-	+
K13122	FRG1	protein FRG1		+	+	+	+	+	+	+	+	+	+	+	+	+	+	+	+	+	+	+	+	+	+	+	+	+	+	+	-	+	+	-	-	-	+	+	+	+	+	+	+	+	+	+	+	+	+
K02990	RP-S6, MRPS6, rpsF	small subunit ribosomal protein S6		+	+	+	+	+	+	+	+	+	+	+	+	+	+	+	+	+	+	+	+	+	+	+	+	+	+	-	-	+	-	-	-	-	+	+	+	+	+	+	+	+	+	+	+	+	+
K09496	CCT4	T-complex protein 1 subunit delta		+	+	+	+	+	+	+	+	+	+	+	+	+	+	+	+	+	+	+	+	-	+	+	+	+	+	-	-	-	-	-	-	-	+	+	+	+	+	+	+	+	+	+	+	+	+
[truncated: 1 more columns]
