# Supplementary material for: ﻿Whole-genome based phylogeny and comparative genomics of Sporidiobolales and related taxa of Basidiomycetes
Source: IMA Fungus. 2025 May 13;16:e141626. doi: 10.3897/imafungus.16.141626 (PMC12093110; doi:10.3897/imafungus.16.141626)
Supplement: Supplementary material 1 — Images for supplemenatl explanation and tables of full BUSCO tables, KEGG-OGs, taxon-specific genes and accession numbers [file imafungus-16-e141626-s001.zip › Supplements/TableS5_lipidmetabolism.xlsx]

## Sheet: Sheet1
Table S5. Number of genes related to lipid biosynthesis and elongation
KO	name	description	EC#	Leucosporidium_creatinivorum_JCM10699	Leucosporidium_creatinivorum_UCDFST_62-1032_JGI	Microbotryum_intermedium_1389_BM1212_JGI	Microbotryum_lychnidis-dioicae_p1A1_Lamole_JGI	Rhodosporidiobolus_azoricus_JCM11251	Rhodosporidiobolus_lusitaniae_JCM8547	Rhodosporidiobolus_microsporus_JCM6882	Rhodosporidiobolus_nylandii_JCM10213	Rhodosposiriobolus_odoratus_JCM11641	Rhodosporidiobolus_poonsookiae_JCM10207	Rhodosporidiobolus_ruineniae_JCM8097	Rhodotorula_araucariae_JCM3770	Rhodotorula_babjevae_JCM9279	Rhodotorula_dairenensis_JCM3774	Rhodotorula_glutinis_JCM8208	Rhodotorula_graminis_JCM3775	Rhodotorula_graminis_WP1_JGI	Rhodotorula_mucilaginosa_JCM8115	Rhodotorula_pacifica_JCM10908	Rhodotorula_paludigena_JCM10292	Rhodotorula_sphaerocarpa_JCM8202	Rhodotorula_taiwanensis_MD1149_JGI	Rhodotorula_toruloides_IFO0880_JGI	Rhodotorula_toruloides_ATCC204091_JGI	Rhodotorula_toruloides_IFO0559_JGI	Rhodotorula_toruloides_IFO1236_JGI	Rhodotorula_toruloides_JCM10020	Rhodotorula_toruloides_JCM10021	Rhodotorula_toruloides_JCM10049	Rhodotorula_toruloides_JCM24501	Rhodotorula_toruloides_NBRC10512	Rhodotorula_toruloides_NBRC10513	Rhodotorula_toruloides__NP11_JGI	Sporobolomyces_salmonicolor_JCM1841	Sporobolomyces_salmonicolor_JCM21900	Sporobolomyces_johnsonii_JCM1840	Sporobolomyces_johnsonii_JCM5296	Sporobolomyces_blumeae_JCM10212	Sporobolomyces_carnicolor_JCM3766	Sporobolomyces_koalae_JCM15062	Sporobolomyces_pararoseus_JCM3765	Sporobolomyces_pararoseus_JCM5350	Sporobolomyces_phaffii_JCM11491	Sporobolomyces_roseus_JCM5353	Sporobolomyces_ruberrimus_JCM16303	Sporobolomyces_salmoneus_JCM6883
00061 Fatty acid biosynthesis [PATH:ko00061]
K11262	ACACA	acetyl-CoA carboxylase / biotin carboxylase 1	[EC:6.4.1.2 6.3.4.14 2.1.3.15]	1	1	1	1	1	1	1	1	1	1	1	1	1	1	1	1	1	1	1	1	1	1	1	1	1	1	1	1	1	1	1	1	1	1	1	1	1	1	1	1	1	1	1	1	1	1
K01946	ACACB	acetyl-CoA carboxylase / biotin carboxylase 2	[EC:6.4.1.2 6.3.4.14 2.1.3.15]	0	0	0	0	0	0	0	0	0	0	0	0	0	0	0	0	0	0	0	0	0	0	0	0	0	0	0	0	0	0	0	0	0	0	0	0	0	0	0	0	0	0	1	0	0	0
K03955	NDUFAB1	NADH dehydrogenase (ubiquinone) 1 alpha/beta subcomplex 1, acyl-carrier protein		1	1	1	1	1	1	1	1	1	1	1	1	1	1	1	1	1	1	1	1	1	1	1	1	1	1	1	1	1	1	1	1	1	1	1	1	1	1	1	1	1	1	1	1	1	1
K00645	fabD, MCAT, MCT1	[acyl-carrier-protein] S-malonyltransferase	[EC:2.3.1.39]	1	1	1	1	1	1	1	1	1	1	1	1	1	1	1	1	1	1	1	1	1	1	1	1	1	1	1	1	1	1	1	1	1	1	1	1	1	1	1	1	1	1	1	2	1	1
K00665	FASN	fatty acid synthase, animal type	[EC:2.3.1.85]	0	0	0	0	0	0	0	0	0	0	0	0	0	0	0	0	0	0	0	0	1	0	0	0	0	0	0	0	0	0	0	0	0	0	0	0	0	0	0	0	0	0	0	0	0	0
K00667	FAS2	fatty acid synthase subunit alpha, fungi type	[EC:2.3.1.86]	2	2	2	2	2	2	2	2	2	2	2	2	2	2	2	2	2	3	2	2	2	2	2	2	2	2	2	2	2	2	2	2	2	2	2	2	2	2	2	2	2	4	3	3	2	2
K00668	FAS1	fatty acid synthase subunit beta, fungi type	[EC:2.3.1.86]	2	2	2	2	2	2	2	2	2	2	2	2	2	2	2	2	2	3	2	2	2	2	2	2	2	2	2	2	2	2	2	2	2	2	2	2	2	2	2	2	2	4	3	3	2	2
K00059	fabG, OAR1	3-oxoacyl-[acyl-carrier protein] reductase	[EC:1.1.1.100]	2	2	2	5	2	4	2	3	2	2	3	2	2	2	2	2	2	2	2	2	1	2	2	2	3	2	2	2	2	2	2	2	2	2	2	2	2	2	2	2	2	2	2	2	2	2
K07512	MECR, NRBF1	mitochondrial enoyl-[acyl-carrier protein] reductase \/ trans-2-enoyl-CoA reductase	[EC:1.3.1.- 1.3.1.38]	1	1	1	1	1	1	1	1	1	1	1	1	1	1	1	1	1	1	1	1	0	1	1	1	1	1	1	1	1	1	1	1	1	1	1	1	1	1	1	1	1	1	1	1	2	1
K01897	ACSL, fadD	long-chain acyl-CoA synthetase	[EC:6.2.1.3]	3	3	4	4	3	4	4	3	3	4	5	3	3	4	3	4	4	4	4	4	4	4	7	6	5	5	5	7	5	4	5	7	5	4	4	4	5	5	5	3	4	4	5	4	5	4
00062 Fatty acid elongation [PATH:ko00062]
K07508	ACAA2	acetyl-CoA acyltransferase 2	[EC:2.3.1.16]	1	1	1	1	1	1	1	1	1	1	1	1	1	1	1	1	1	1	1	1	1	1	1	1	1	1	0	1	0	1	1	1	1	1	1	1	1	1	1	1	1	1	1	1	1	1
K00022	HADH	3-hydroxyacyl-CoA dehydrogenase	[EC:1.1.1.35]	1	1	1	1	1	1	1	2	4	1	1	1	1	1	1	1	1	1	1	1	1	1	1	1	1	1	1	0	1	1	1	1	1	1	1	1	1	1	1	1	1	1	1	1	1	1
K07511	ECHS1	enoyl-CoA hydratase	[EC:4.2.1.17]	1	1	0	1	1	2	1	1	2	1	1	1	1	1	1	1	1	1	1	1	1	1	1	1	1	1	1	1	1	1	1	1	1	1	1	1	1	2	2	1	1	1	1	1	1	1
K07512	MECR, NRBF1	mitochondrial enoyl-[acyl-carrier protein] reductase \/ trans-2-enoyl-CoA reductase	[EC:1.3.1.- 1.3.1.38]	1	1	1	1	1	1	1	1	1	1	1	1	1	1	1	1	1	1	1	1	0	1	1	1	1	1	1	1	1	1	1	1	1	1	1	1	1	1	1	1	1	1	1	1	2	1
K01074	PPT	palmitoyl-protein thioesterase	[EC:3.1.2.22]	1	1	1	1	1	1	1	1	1	1	1	1	1	1	1	0	1	1	1	1	1	1	1	1	1	1	1	1	1	1	1	1	1	1	1	1	1	1	1	1	1	1	1	1	1	1
K10244	ELOVL5	elongation of very long chain fatty acids protein 5	[EC:2.3.1.199]	0	0	0	1	0	0	0	0	0	0	0	0	0	0	0	0	0	0	0	0	0	0	0	0	0	0	0	0	0	0	0	0	0	0	0	0	0	0	0	0	0	0	0	0	0	0
K10246	ELO3	fatty acid elongase 3	[EC:2.3.1.199]	2	1	1	1	1	1	1	1	1	1	1	1	1	1	1	1	1	1	1	1	1	1	1	1	1	1	1	1	1	1	1	1	1	1	1	1	1	1	1	1	1	1	1	1	1	1
K10251	HSD17B12, KAR, IFA38	17beta-estradiol 17-dehydrogenase / very-long-chain 3-oxoacyl-CoA reductase	[EC:1.1.1.62 1.1.1.330]	1	1	1	1	1	1	1	1	1	1	1	1	1	1	1	1	1	1	1	1	1	1	1	1	1	1	1	1	1	1	1	1	1	1	1	1	1	1	1	1	1	1	1	1	1	1
K10258	TER, TSC13, CER10	very-long-chain enoyl-CoA reductase	[EC:1.3.1.93]	1	1	1	1	1	1	1	1	1	1	1	1	1	1	1	1	1	1	1	1	1	1	1	1	1	1	1	1	1	1	1	1	1	1	2	1	1	1	1	1	1	1	1	1	1	1
01040 Biosynthesis of unsaturated fatty acids [PATH:ko01040]
K10244	ELOVL5	elongation of very long chain fatty acids protein 5	[EC:2.3.1.199]	0	0	0	1	0	0	0	0	0	0	0	0	0	0	0	0	0	0	0	0	0	0	0	0	0	0	0	0	0	0	0	0	0	0	0	0	0	0	0	0	0	0	0	0	0	0
K10246	ELO3	fatty acid elongase 3	[EC:2.3.1.199]	2	1	1	1	1	1	1	1	1	1	1	1	1	1	1	1	1	1	1	1	1	1	1	1	1	1	1	1	1	1	1	1	1	1	1	1	1	1	1	1	1	1	1	1	1	1
K10251	HSD17B12, KAR, IFA38	17beta-estradiol 17-dehydrogenase / very-long-chain 3-oxoacyl-CoA reductase	[EC:1.1.1.62 1.1.1.330]	1	1	1	1	1	1	1	1	1	1	1	1	1	1	1	1	1	1	1	1	1	1	1	1	1	1	1	1	1	1	1	1	1	1	1	1	1	1	1	1	1	1	1	1	1	1
K10703	HACD, PHS1, PAS2	very-long-chain (3R)-3-hydroxyacyl-CoA dehydratase	[EC:4.2.1.134]	1	1	1	1	1	1	1	1	1	1	1	1	1	1	1	1	1	1	1	1	1	1	1	1	1	1	1	1	1	1	1	1	1	1	1	1	1	1	1	1	1	1	1	1	1	1
K10258	TER, TSC13, CER10	very-long-chain enoyl-CoA reductase	[EC:1.3.1.93]	1	1	1	1	1	1	1	1	1	1	1	1	1	1	1	1	1	1	1	1	1	1	1	1	1	1	1	1	1	1	1	1	1	1	2	1	1	1	1	1	1	1	1	1	1	1
K00507	SCD, desC	stearoyl-CoA desaturase (Delta-9 desaturase)	[EC:1.14.19.1]	3	3	2	2	1	2	2	1	1	1	1	3	1	1	1	1	1	1	2	1	1	1	1	1	2	1	2	2	2	1	2	1	2	1	1	1	1	1	1	1	1	1	1	1	1	1
K10256	FAD2	omega-6 fatty acid desaturase / acyl-lipid omega-6 desaturase (Delta-12 desaturase)	[EC:1.14.19.6 1.14.19.22]	1	2	1	1	1	2	1	1	1	2	1	1	1	1	1	1	1	1	1	1	1	1	1	1	1	1	1	1	1	1	1	1	1	1	1	1	1	1	2	2	2	2	2	1	2	2
K00232	E1.3.3.6, ACOX1, ACOX3	acyl-CoA oxidase	[EC:1.3.3.6]	3	3	3	3	4	4	4	5	2	5	4	3	3	3	3	3	3	4	3	3	3	3	3	3	3	3	3	3	3	3	3	4	3	3	3	3	2	3	3	3	3	3	3	3	3	3
K07513	ACAA1	acetyl-CoA acyltransferase 1	[EC:2.3.1.16]	3	3	3	4	3	3	3	3	3	3	3	3	3	3	3	3	3	3	3	3	3	3	3	3	3	3	3	3	3	3	3	3	3	3	4	4	3	3	3	3	3	3	3	3	3	3
K08764	SCP2, SCPX	sterol carrier protein 2	[EC:2.3.1.176]	2	2	1	1	1	2	1	2	0	1	1	1	1	1	1	1	1	1	1	1	1	1	1	1	1	1	0	0	1	1	1	1	1	1	1	1	1	1	1	1	1	1	1	1	1	1
K10804	tesA	acyl-CoA thioesterase I	[EC:3.1.2.- 3.1.2.2 3.1.1.2 3.1.1.5]	1	0	0	0	0	0	0	0	0	0	0	0	0	0	0	0	0	0	0	0	0	0	0	0	0	0	0	0	0	0	0	0	0	0	0	0	0	0	0	0	0	0	0	0	0	0
