# Supplementary material for: ﻿Whole-genome based phylogeny and comparative genomics of Sporidiobolales and related taxa of Basidiomycetes
Source: IMA Fungus. 2025 May 13;16:e141626. doi: 10.3897/imafungus.16.141626 (PMC12093110; doi:10.3897/imafungus.16.141626)
Supplement: Supplementary material 1 — Images for supplemenatl explanation and tables of full BUSCO tables, KEGG-OGs, taxon-specific genes and accession numbers [file imafungus-16-e141626-s001.zip › Supplements/TableS4_fullKEGG-OGs.xlsx]

## Sheet: Sheet1
Table S4. Numbers of KEGG Orthologs (KOs) in assembly genomes
KO	name	description	EC#	Leucosporidium_creatinivorum_JCM10699	Leucosporidium_creatinivorum_UCDFST_62-1032_JGI	Microbotryum_intermedium_1389_BM1212_JGI	Microbotryum_lychnidis-dioicae_p1A1_Lamole_JGI	Rhodosporidiobolus_azoricus_JCM11251	Rhodosporidiobolus_lusitaniae_JCM8547	Rhodosporidiobolus_microsporus_JCM6882	Rhodosporidiobolus_nylandii_JCM10213	Rhodosposiriobolus_odoratus_JCM11641	Rhodosporidiobolus_poonsookiae_JCM10207	Rhodosporidiobolus_ruineniae_JCM8097	Rhodotorula_araucariae_JCM3770	Rhodotorula_babjevae_JCM9279	Rhodotorula_dairenensis_JCM3774	Rhodotorula_glutinis_JCM8208	Rhodotorula_graminis_JCM3775	Rhodotorula_graminis_WP1_JGI	Rhodotorula_mucilaginosa_JCM8115	Rhodotorula_pacifica_JCM10908	Rhodotorula_paludigena_JCM10292	Rhodotorula_sphaerocarpa_JCM8202	Rhodotorula_taiwanensis_MD1149_JGI	Rhodotorula_toruloides_APA2687_JGI	Rhodotorula_toruloides_ATCC204091_JGI	Rhodotorula_toruloides_IFO0559_JGI	Rhodotorula_toruloides_IFO1236_JGI	Rhodotorula_toruloides_JCM10020	Rhodotorula_toruloides_JCM10021	Rhodotorula_toruloides_JCM10049	Rhodotorula_toruloides_JCM24501	Rhodotorula_toruloides_NBRC10512	Rhodotorula_toruloides_NBRC10513	Rhodotorula_toruloides__NP11_JGI	Sporobolomyces_salmonicolor_JCM1841	Sporobolomyces_salmonicolor_JCM21900	Sporobolomyces_johnsonii_JCM1840	Sporobolomyces_johnsonii_JCM5296	Sporobolomyces_blumeae_JCM10212	Sporobolomyces_carnicolor_JCM3766	Sporobolomyces_koalae_JCM15063	Sporobolomyces_pararoseus_JCM3765	Sporobolomyces_pararoseus_JCM5350	Sporobolomyces_phaffii_JCM11491	Sporobolomyces_roseus_JCM5353	Sporobolomyces_ruberrimus_JCM16303	Sporobolomyces_salmoneus_JCM6883
K00002	AKR1A1, adh	alcohol dehydrogenase (NADP+)	[EC:1.1.1.2]	3	3	3	3	3	5	6	4	4	4	3	3	3	4	3	3	3	3	3	4	3	3	4	4	4	4	4	4	4	4	4	4	4	2	3	3	3	3	3	3	3	3	3	3	3	3
K00003	hom	homoserine dehydrogenase	[EC:1.1.1.3]	1	1	1	1	2	1	2	2	2	2	2	2	2	2	2	2	2	2	2	1	2	2	2	2	2	2	2	2	2	2	2	2	2	1	1	1	1	1	1	1	1	1	1	1	1	1
K00004	BDH, butB	(R,R)-butanediol dehydrogenase \/ meso-butanediol dehydrogenase \/ diacetyl reductase	[EC:1.1.1.4 1.1.1.- 1.1.1.303]	2	2	0	2	2	2	2	1	1	2	2	1	1	1	1	1	1	1	1	1	1	1	1	1	2	1	1	1	1	1	1	1	1	1	1	0	1	1	2	1	2	2	2	1	2	2
K00006	GPD1	glycerol-3-phosphate dehydrogenase (NAD+)	[EC:1.1.1.8]	2	2	1	1	2	2	2	2	2	2	2	3	2	2	2	2	2	2	3	2	2	2	3	2	2	3	2	3	2	2	3	3	2	2	2	2	2	2	2	2	2	2	2	2	2	2
K00008	SORD, gutB	L-iditol 2-dehydrogenase	[EC:1.1.1.14]	2	1	1	1	0	0	0	0	0	0	0	0	0	0	0	0	0	0	0	0	0	0	0	0	0	0	0	0	0	0	0	0	0	0	0	0	0	0	0	0	0	0	0	0	0	0
K00012	UGDH, ugd	UDPglucose 6-dehydrogenase	[EC:1.1.1.22]	1	2	1	2	1	1	1	1	1	1	1	1	1	1	1	1	1	1	1	1	1	1	1	1	1	1	1	1	1	1	1	1	1	1	1	1	1	1	1	1	1	1	1	1	1	1
K00015	gyaR, GOR1	glyoxylate reductase	[EC:1.1.1.26]	3	4	2	2	1	1	1	1	1	1	1	1	1	1	1	1	1	1	1	1	1	1	1	1	1	1	1	1	1	1	1	1	1	1	1	1	1	1	1	1	1	1	1	1	1	1
K00020	HIBADH, mmsB	3-hydroxyisobutyrate dehydrogenase	[EC:1.1.1.31]	1	1	1	5	1	1	1	1	1	1	1	1	1	1	1	1	1	1	1	1	1	1	1	1	1	1	1	1	1	1	1	1	1	1	1	1	1	1	1	1	1	1	1	1	1	1
K00021	HMGCR	hydroxymethylglutaryl-CoA reductase (NADPH)	[EC:1.1.1.34]	1	1	1	1	1	1	1	1	1	1	1	1	1	1	1	1	1	1	1	1	1	1	1	1	1	1	1	1	1	1	1	1	1	1	1	1	1	1	1	1	1	1	1	1	1	1
K00022	HADH	3-hydroxyacyl-CoA dehydrogenase	[EC:1.1.1.35]	1	1	1	1	1	1	1	2	4	1	1	1	1	1	1	1	1	1	1	1	1	1	1	1	1	1	1	0	1	1	1	1	1	1	1	1	1	1	1	1	1	1	1	1	1	1
K00024	mdh	malate dehydrogenase	[EC:1.1.1.37]	0	0	0	0	0	0	0	0	0	1	0	0	1	0	0	1	1	0	0	0	0	0	0	0	0	0	0	0	0	0	0	0	0	0	0	0	0	0	0	0	0	0	0	0	0	0
K00026	MDH2	malate dehydrogenase	[EC:1.1.1.37]	2	2	2	2	2	3	2	2	2	2	2	2	2	2	2	2	2	2	2	2	2	2	2	2	4	2	3	2	2	2	3	2	2	2	3	2	2	2	2	2	2	2	2	1	2	2
K00027	ME2, sfcA, maeA	malate dehydrogenase (oxaloacetate-decarboxylating)	[EC:1.1.1.38]	1	1	1	1	1	1	2	1	1	2	1	1	1	1	1	1	1	1	1	1	1	1	1	1	1	1	1	1	1	1	1	1	1	1	1	1	1	1	1	1	1	1	1	2	1	1
K00029	maeB	malate dehydrogenase (oxaloacetate-decarboxylating)(NADP+)	[EC:1.1.1.40]	0	1	2	1	1	1	1	1	1	1	1	1	1	2	1	1	1	2	1	1	1	1	1	1	1	1	1	1	1	1	1	1	1	1	1	2	0	1	1	1	1	1	1	1	1	1
K00030	IDH3	isocitrate dehydrogenase (NAD+)	[EC:1.1.1.41]	2	2	2	2	2	3	2	3	2	2	3	2	2	2	2	2	2	3	2	2	2	2	2	2	2	2	3	2	2	2	2	2	2	2	2	2	2	3	2	2	2	2	2	2	2	2
K00031	IDH1, IDH2, icd	isocitrate dehydrogenase	[EC:1.1.1.42]	1	1	1	1	1	1	1	1	1	2	1	1	1	2	1	1	1	2	1	2	1	1	1	1	1	1	1	1	1	1	2	1	1	1	1	1	2	1	1	1	1	1	1	1	1	1
K00033	PGD, gnd, gntZ	6-phosphogluconate dehydrogenase	[EC:1.1.1.44 1.1.1.343]	1	1	1	1	1	1	3	1	1	1	2	1	1	1	1	1	1	1	1	2	1	1	2	2	2	2	2	3	2	2	2	2	2	1	1	1	1	1	1	1	1	1	1	1	1	1
K00036	G6PD, zwf	glucose-6-phosphate 1-dehydrogenase	[EC:1.1.1.49 1.1.1.363]	1	2	1	1	1	1	1	1	1	1	1	2	1	1	1	1	1	1	1	1	1	1	1	1	1	1	1	1	1	1	1	1	1	1	1	1	1	1	1	1	1	1	1	1	1	1
K00049	GRHPR	glyoxylate\/hydroxypyruvate reductase	[EC:1.1.1.79 1.1.1.81]	1	2	1	1	1	1	2	1	1	3	1	1	1	1	1	1	1	1	1	1	1	1	1	1	1	1	1	1	1	1	1	1	1	1	1	1	1	1	1	1	1	1	1	1	1	1
K00052	leuB, IMDH	3-isopropylmalate dehydrogenase	[EC:1.1.1.85]	1	1	1	1	1	1	1	1	1	1	1	1	1	1	1	1	1	1	1	1	1	1	1	1	1	1	1	1	1	1	1	1	1	1	2	1	2	1	1	1	1	1	1	1	1	1
K00053	ilvC	ketol-acid reductoisomerase	[EC:1.1.1.86]	2	1	1	1	1	1	1	2	1	1	1	1	1	2	1	1	1	2	2	1	1	1	3	1	4	1	1	2	2	1	1	1	1	1	1	1	1	1	1	1	1	1	1	1	1	1
K00055	E1.1.1.90	aryl-alcohol dehydrogenase	[EC:1.1.1.90]	2	2	1	2	2	2	2	4	1	2	2	2	2	1	2	2	2	1	1	2	1	1	2	2	2	2	2	1	2	1	3	2	2	3	3	2	2	3	2	2	2	2	2	2	1	1
K00058	serA, PHGDH	D-3-phosphoglycerate dehydrogenase \/ 2-oxoglutarate reductase	[EC:1.1.1.95 1.1.1.399]	1	1	1	1	1	1	1	1	1	1	1	1	1	1	1	1	1	1	1	1	1	1	1	1	1	1	1	1	1	1	1	1	1	1	1	1	1	1	1	1	1	1	1	1	1	1
K00059	fabG, OAR1	3-oxoacyl-[acyl-carrier protein] reductase	[EC:1.1.1.100]	2	2	2	5	2	4	2	3	2	2	3	2	2	2	2	2	2	2	2	2	1	2	2	2	3	2	2	2	2	2	2	2	2	2	2	2	2	2	2	2	2	2	2	2	2	2
K00062	ARA2	D-arabinose 1-dehydrogenase	[EC:1.1.1.116]	1	1	1	1	1	1	1	1	1	1	1	1	1	1	1	1	1	1	1	1	1	1	1	1	1	1	1	1	1	1	1	1	1	1	1	1	1	1	1	1	1	1	1	1	1	1
K00065	kduD	2-dehydro-3-deoxy-D-gluconate 5-dehydrogenase	[EC:1.1.1.127]	1	1	1	2	0	0	0	0	0	0	0	0	0	0	0	0	0	0	0	0	0	0	0	0	0	0	0	0	0	0	0	0	0	0	0	0	0	0	0	0	0	0	0	0	0	0
K00074	paaH, hbd, fadB, mmgB	3-hydroxybutyryl-CoA dehydrogenase	[EC:1.1.1.157]	1	1	1	1	1	1	1	1	2	1	1	2	1	1	1	1	1	1	1	1	1	1	1	1	1	1	1	1	1	1	1	2	1	1	1	1	1	1	1	1	1	1	1	1	1	1
K00077	panE, apbA	2-dehydropantoate 2-reductase	[EC:1.1.1.169]	3	3	3	3	2	2	2	2	2	2	2	2	2	2	2	2	2	2	2	2	2	2	2	2	2	2	2	2	2	2	2	2	2	2	3	2	2	1	2	1	2	2	2	3	2	1
K00083	CAD	cinnamyl-alcohol dehydrogenase	[EC:1.1.1.195]	0	0	0	0	0	0	0	0	0	0	0	0	0	0	1	0	0	0	0	0	0	0	0	0	0	0	0	0	0	0	0	0	0	0	0	0	0	0	0	0	0	0	0	0	0	0
K00088	IMPDH, guaB	IMP dehydrogenase	[EC:1.1.1.205]	1	1	1	1	1	1	1	1	1	1	1	1	1	1	1	1	2	1	1	1	1	1	1	1	1	1	1	1	1	1	1	1	1	1	1	1	1	1	1	1	1	1	1	1	1	1
K00101	lldD	L-lactate dehydrogenase (cytochrome)	[EC:1.1.2.3]	5	4	4	4	4	4	5	4	5	5	4	3	5	4	4	4	4	3	3	3	3	3	4	4	4	4	4	4	4	4	4	4	4	3	3	4	3	4	4	4	3	3	3	3	3	3
K00102	LDHD, dld	D-lactate dehydrogenase (cytochrome)	[EC:1.1.2.4]	2	3	2	2	1	2	2	2	2	2	2	2	2	3	2	2	2	2	2	2	4	2	2	2	2	2	2	2	2	2	2	2	2	2	2	2	2	2	2	2	2	2	2	2	2	2
K00103	GULO	L-gulonolactone oxidase	[EC:1.1.3.8]	1	1	1	1	1	1	1	1	1	2	1	1	1	1	1	1	1	2	1	1	1	1	1	1	1	1	1	1	1	1	1	1	1	1	1	1	1	1	1	1	1	1	1	1	1	1
K00106	XDH	xanthine dehydrogenase\/oxidase	[EC:1.17.1.4 1.17.3.2]	1	1	1	1	1	0	1	1	0	1	1	1	1	1	2	1	1	1	1	1	1	1	1	1	1	1	1	1	1	1	1	1	1	1	2	0	0	0	1	1	1	1	1	1	1	1
K00107	ALO	D-arabinono-1,4-lactone oxidase	[EC:1.1.3.37]	0	0	0	0	0	1	1	1	0	0	1	0	0	0	0	0	0	0	0	1	1	0	0	0	0	0	0	0	0	0	0	0	0	0	0	0	0	0	0	0	0	0	0	0	0	0
K00109	L2HGDH	2-hydroxyglutarate dehydrogenase	[EC:1.1.99.2]	1	1	1	1	1	1	1	1	1	1	1	1	1	1	1	1	1	1	1	1	1	1	1	1	1	1	1	1	1	1	1	1	1	1	1	1	1	1	1	1	1	1	1	1	1	1
K00111	glpA, glpD	glycerol-3-phosphate dehydrogenase	[EC:1.1.5.3]	1	1	1	1	1	1	1	1	1	1	1	1	2	2	2	1	1	1	1	1	1	1	1	1	1	1	1	1	1	1	1	1	1	1	2	1	1	1	1	1	1	1	1	1	1	1
K00121	frmA, ADH5, adhC	S-(hydroxymethyl)glutathione dehydrogenase \/ alcohol dehydrogenase	[EC:1.1.1.284 1.1.1.1]	1	1	1	2	1	1	1	1	1	1	1	1	3	1	1	1	1	1	1	1	1	1	2	2	1	1	1	1	1	1	1	3	1	1	2	1	1	1	1	1	1	1	1	1	1	1
K00122	FDH	formate dehydrogenase	[EC:1.17.1.9]	2	2	1	1	1	1	1	2	1	1	1	1	1	1	1	1	1	1	1	1	1	1	1	1	1	1	1	1	1	1	1	1	1	1	1	1	1	1	1	1	1	1	1	1	1	1
K00128	ALDH	aldehyde dehydrogenase (NAD+)	[EC:1.2.1.3]	7	10	5	6	3	9	6	4	3	7	8	4	4	5	4	3	3	4	3	5	3	4	4	4	4	4	4	4	4	4	4	4	4	7	6	7	7	3	3	3	3	3	3	3	2	3
K00129	ALDH3	aldehyde dehydrogenase (NAD(P)+)	[EC:1.2.1.5]	0	0	0	0	0	0	0	1	1	0	0	0	0	0	0	0	0	0	1	0	0	0	0	0	0	0	0	0	0	0	0	0	0	0	0	0	0	0	0	0	0	0	0	0	0	0
K00130	betB, gbsA	betaine-aldehyde dehydrogenase	[EC:1.2.1.8]	0	0	0	0	0	1	0	0	0	0	0	0	0	0	0	0	0	0	0	0	0	0	0	0	0	0	0	0	0	0	0	0	0	0	0	0	0	0	0	0	0	0	0	0	0	0
K00133	asd	aspartate-semialdehyde dehydrogenase	[EC:1.2.1.11]	1	1	1	1	1	1	2	1	1	1	1	1	1	1	1	1	1	1	1	1	1	1	1	1	1	1	1	1	1	1	1	1	1	1	1	1	1	1	1	1	1	1	1	1	1	1
K00134	GAPDH, gapA	glyceraldehyde 3-phosphate dehydrogenase (phosphorylating)	[EC:1.2.1.12]	2	3	2	2	2	1	2	3	1	2	2	2	2	2	2	2	2	2	2	2	1	2	2	2	2	2	2	2	2	2	2	2	2	1	1	1	1	1	1	1	1	1	1	1	1	1
K00135	gabD	succinate-semialdehyde dehydrogenase \/ glutarate-semialdehyde dehydrogenase	[EC:1.2.1.16 1.2.1.79 1.2.1.20]	2	1	2	2	1	1	1	1	1	1	1	2	1	1	1	1	1	1	2	1	1	1	1	1	1	1	1	1	1	1	1	1	1	1	1	1	1	1	1	1	1	1	1	1	1	1
K00140	mmsA, iolA, ALDH6A1	malonate-semialdehyde dehydrogenase (acetylating) \/ methylmalonate-semialdehyde dehydrogenase	[EC:1.2.1.18 1.2.1.27]	1	2	1	1	3	2	3	1	1	2	4	1	1	1	1	1	1	1	1	1	2	1	1	1	1	1	1	1	1	1	1	1	1	1	1	1	1	1	1	1	1	1	1	1	1	1
K00143	LYS2	L-2-aminoadipate reductase	[EC:1.2.1.95]	1	1	1	1	1	1	1	1	1	1	1	1	1	1	1	1	1	1	1	1	1	1	1	1	1	1	1	1	1	1	1	1	1	1	1	1	1	1	1	1	1	1	1	1	1	1
K00147	proA	glutamate-5-semialdehyde dehydrogenase	[EC:1.2.1.41]	1	1	2	1	1	1	1	1	1	1	1	1	1	1	1	1	1	1	1	1	1	1	1	1	1	1	1	1	1	3	1	1	1	1	1	1	1	1	1	1	1	1	1	2	1	1
K00161	PDHA, pdhA	pyruvate dehydrogenase E1 component subunit alpha	[EC:1.2.4.1]	1	1	2	1	3	1	1	2	1	2	1	1	1	1	1	1	1	2	1	2	1	2	2	2	1	2	1	2	1	2	1	2	1	1	1	2	2	1	1	1	1	1	1	1	1	1
K00162	PDHB, pdhB	pyruvate dehydrogenase E1 component subunit beta	[EC:1.2.4.1]	1	0	1	1	1	1	1	1	1	1	1	1	1	1	1	1	1	1	1	1	1	1	1	1	1	1	1	1	1	1	1	1	1	1	1	1	1	1	1	1	1	1	1	1	1	1
K00163	aceE	pyruvate dehydrogenase E1 component	[EC:1.2.4.1]	0	0	0	0	0	0	0	0	0	0	0	0	0	0	0	0	0	0	0	0	0	0	1	1	1	1	1	1	1	0	1	1	1	0	0	0	0	0	0	0	0	0	0	0	0	0
K00164	OGDH, sucA	2-oxoglutarate dehydrogenase E1 component	[EC:1.2.4.2]	1	1	1	1	1	1	1	1	1	1	1	1	1	2	1	1	1	1	1	1	1	1	1	1	1	1	1	1	1	1	1	1	1	1	1	1	1	1	1	1	1	2	1	3	1	1
K00166	BCKDHA, bkdA1	2-oxoisovalerate dehydrogenase E1 component subunit alpha	[EC:1.2.4.4]	1	1	1	1	1	1	2	1	2	1	1	1	1	1	1	1	1	1	2	1	1	1	1	1	0	0	1	1	1	1	1	1	1	1	2	1	1	1	1	1	1	1	1	1	1	1
K00167	BCKDHB, bkdA2	2-oxoisovalerate dehydrogenase E1 component subunit beta	[EC:1.2.4.4]	1	1	1	1	1	1	1	1	1	1	2	1	1	1	1	1	1	1	1	1	1	1	1	1	1	1	1	1	1	1	1	1	1	1	1	1	1	1	1	1	1	1	1	1	1	1
K00211	TYR1	prephenate dehydrogenase (NADP+)	[EC:1.3.1.13]	1	1	1	1	1	1	1	1	1	1	1	1	1	1	1	1	1	1	1	1	1	1	1	1	1	1	1	1	1	1	1	1	1	1	1	1	1	1	1	1	1	1	1	1	1	1
K00217	E1.3.1.32	maleylacetate reductase	[EC:1.3.1.32]	1	1	0	0	1	1	1	1	1	1	1	1	1	1	1	1	1	1	1	1	1	1	2	2	2	2	2	2	2	2	2	2	2	1	1	1	1	1	1	1	1	1	1	1	1	1
K00222	TM7SF2, ERG24	Delta14-sterol reductase	[EC:1.3.1.70]	1	1	1	1	1	1	1	1	1	1	2	1	1	1	1	1	1	1	1	1	1	1	1	1	1	1	1	1	1	1	1	1	1	1	1	1	1	1	1	1	1	1	1	1	1	1
K00223	ERG4	Delta24(24(1))-sterol reductase	[EC:1.3.1.71]	2	2	1	1	1	1	1	1	1	1	1	1	1	1	1	1	1	1	1	1	1	1	1	1	1	0	1	1	1	1	1	1	1	1	1	2	1	1	1	1	1	1	1	1	1	1
K00224	CEQORH	chloroplastic oxoene reductase	[EC:1.3.1.-]	0	0	0	0	0	0	0	0	0	0	0	0	0	0	0	0	0	0	0	0	0	0	0	0	0	0	0	0	0	0	0	0	0	0	0	0	0	0	0	0	0	0	2	0	1	0
K00226	pyrD	dihydroorotate dehydrogenase (fumarate)	[EC:1.3.98.1]	1	1	0	0	1	1	1	1	1	1	1	1	1	1	1	1	1	1	1	1	1	1	1	0	1	0	1	1	1	0	1	1	1	2	1	1	1	1	1	1	1	1	1	1	1	1
K00227	SC5DL, ERG3	Delta7-sterol 5-desaturase	[EC:1.14.19.20]	2	2	1	1	1	1	1	1	1	1	1	1	1	1	1	1	1	1	1	1	1	1	1	1	1	1	1	1	1	1	1	1	1	1	1	1	1	1	1	1	1	1	1	1	1	1
K00228	CPOX, hemF	coproporphyrinogen III oxidase	[EC:1.3.3.3]	1	1	1	1	1	1	1	1	1	1	1	1	1	1	1	1	1	1	1	1	1	1	1	1	1	1	1	1	1	1	1	1	1	1	1	1	1	1	1	1	1	1	1	1	1	1
K00231	PPOX, hemY	protoporphyrinogen\/coproporphyrinogen III oxidase	[EC:1.3.3.4 1.3.3.15]	1	1	1	1	0	1	1	1	1	0	1	2	1	1	1	1	1	1	1	1	1	1	1	1	1	1	1	1	1	1	1	1	1	1	1	1	1	1	1	1	0	1	1	1	1	1
K00232	E1.3.3.6, ACOX1, ACOX3	acyl-CoA oxidase	[EC:1.3.3.6]	3	3	3	3	4	4	4	5	2	5	4	3	3	3	3	3	3	4	3	3	3	3	3	3	3	3	3	3	3	3	3	4	3	3	3	3	2	3	3	3	3	3	3	3	3	3
K00234	SDHA, SDH1	succinate dehydrogenase (ubiquinone) flavoprotein subunit	[EC:1.3.5.1]	1	1	1	1	1	1	1	1	1	1	1	1	1	1	1	1	1	1	1	1	1	1	1	1	1	1	1	1	1	1	1	1	1	1	1	1	1	1	1	1	1	1	1	1	1	1
K00235	SDHB, SDH2	succinate dehydrogenase (ubiquinone) iron-sulfur subunit	[EC:1.3.5.1]	1	1	1	2	1	1	1	1	1	1	1	1	1	1	1	1	1	1	1	1	1	1	1	1	1	1	1	1	1	1	1	1	1	1	1	1	1	1	1	1	1	1	1	1	1	1
K00236	SDHC, SDH3	succinate dehydrogenase (ubiquinone) cytochrome b560 subunit		1	2	1	1	2	2	1	1	1	2	2	1	1	1	1	1	1	1	1	1	1	1	1	1	1	1	1	1	1	1	1	1	1	1	1	1	1	1	1	1	1	1	1	1	1	1
K00237	SDHD, SDH4	succinate dehydrogenase (ubiquinone) membrane anchor subunit		1	1	1	1	1	1	1	1	1	1	1	1	1	1	1	1	1	1	1	1	1	1	1	1	1	1	1	1	1	1	1	1	1	1	1	1	1	1	1	1	1	1	1	1	1	1
K00239	sdhA, frdA	succinate dehydrogenase flavoprotein subunit	[EC:1.3.5.1]	0	0	0	0	0	0	0	0	0	0	0	0	0	1	0	0	0	0	0	0	0	0	0	0	0	0	0	0	0	0	0	0	0	0	0	0	0	0	0	0	0	0	0	0	0	0
K00249	ACADM, acd	acyl-CoA dehydrogenase	[EC:1.3.8.7]	2	2	2	2	2	2	2	3	1	2	2	2	2	2	2	2	2	2	3	2	2	2	2	2	2	2	2	2	2	2	2	2	2	2	2	2	2	3	2	2	2	2	2	2	2	2
K00252	GCDH, gcdH	glutaryl-CoA dehydrogenase	[EC:1.3.8.6]	1	1	1	1	1	1	1	1	1	1	1	1	1	2	1	1	1	1	1	1	1	1	1	1	1	1	1	1	1	1	1	1	1	1	1	1	1	1	1	1	1	1	1	1	1	1
K00253	IVD, ivd	isovaleryl-CoA dehydrogenase	[EC:1.3.8.4]	1	1	1	1	1	1	1	1	1	1	1	1	1	1	1	1	1	2	1	1	1	1	1	1	1	1	1	1	1	1	1	1	1	1	1	1	1	1	1	1	1	1	1	1	1	1
K00254	DHODH, pyrD	dihydroorotate dehydrogenase	[EC:1.3.5.2]	1	0	1	1	1	1	1	1	1	1	1	1	1	1	1	1	1	1	1	1	1	1	1	1	1	1	1	1	1	1	1	1	1	1	1	1	1	1	1	1	1	1	1	1	1	1
K00259	ald	alanine dehydrogenase	[EC:1.4.1.1]	0	0	0	0	0	0	0	0	0	0	0	0	0	0	0	0	0	0	0	0	0	1	0	0	0	0	0	0	0	0	0	0	0	0	0	0	0	0	0	0	0	0	0	0	0	0
K00262	E1.4.1.4, gdhA	glutamate dehydrogenase (NADP+)	[EC:1.4.1.4]	2	1	1	1	1	1	1	1	1	2	1	1	1	1	1	1	1	1	1	1	1	1	1	1	1	1	1	1	1	1	1	1	1	1	1	1	1	1	1	1	1	1	1	2	1	1
K00264	GLT1	glutamate synthase (NADH)	[EC:1.4.1.14]	2	1	1	1	1	1	2	1	2	1	0	3	1	1	1	1	1	1	1	1	1	1	1	1	2	1	1	1	1	1	1	1	1	1	2	1	1	0	1	1	1	1	1	1	1	1
K00273	DAO, aao	D-amino-acid oxidase	[EC:1.4.3.3]	3	2	1	0	3	1	3	3	3	4	3	3	3	2	3	3	3	2	3	4	2	3	3	3	3	3	3	3	3	3	4	3	4	2	2	2	2	2	4	3	3	3	2	2	2	3
K00275	pdxH, PNPO	pyridoxamine 5'-phosphate oxidase	[EC:1.4.3.5]	2	1	1	1	1	1	1	1	1	1	1	1	1	1	1	1	1	1	1	1	1	1	1	1	1	1	1	0	1	0	1	1	1	1	1	1	1	1	1	1	1	2	1	1	1	1
K00276	AOC3, AOC2, tynA	primary-amine oxidase	[EC:1.4.3.21]	5	10	1	1	2	3	2	2	1	3	2	2	2	2	2	2	2	2	2	4	0	5	2	2	3	2	2	2	2	2	2	2	2	1	1	5	1	1	2	1	2	2	2	3	1	2
K00281	GLDC, gcvP	glycine cleavage system P protein (glycine dehydrogenase)	[EC:1.4.4.2]	1	1	1	1	1	1	1	3	1	1	1	1	1	1	1	1	1	1	1	1	1	1	1	1	1	1	2	1	2	1	2	1	2	1	1	1	1	1	1	2	1	1	2	1	1	1
K00286	proC	pyrroline-5-carboxylate reductase	[EC:1.5.1.2]	1	1	1	1	1	1	1	1	1	1	1	1	1	1	2	1	1	1	1	1	1	1	1	1	1	1	1	1	1	1	1	1	1	1	1	1	1	1	1	1	1	1	1	1	1	1
K00287	DHFR, folA	dihydrofolate reductase	[EC:1.5.1.3]	1	1	1	0	1	1	1	1	1	1	1	1	1	1	1	1	1	1	1	1	1	1	1	0	1	0	1	1	1	1	1	1	1	1	1	1	1	2	1	1	1	1	1	1	1	1
K00288	MTHFD	methylenetetrahydrofolate dehydrogenase (NADP+) \/ methenyltetrahydrofolate cyclohydrolase \/ formyltetrahydrofolate synthetase	[EC:1.5.1.5 3.5.4.9 6.3.4.3]	1	0	1	1	1	1	1	1	1	1	1	1	1	1	1	1	1	1	1	1	1	1	1	1	1	1	1	1	1	1	1	1	1	1	1	1	1	1	1	1	1	1	1	1	1	1
K00290	LYS1	saccharopine dehydrogenase (NAD+, L-lysine forming)	[EC:1.5.1.7]	1	1	1	1	1	1	1	1	1	1	1	1	1	1	1	1	1	1	1	1	1	1	1	1	1	1	1	1	1	1	1	1	1	1	1	1	1	1	1	1	1	1	1	1	1	1
K00294	E1.2.1.88	1-pyrroline-5-carboxylate dehydrogenase	[EC:1.2.1.88]	1	1	1	1	1	1	2	1	1	1	1	1	1	1	1	1	1	1	1	1	1	1	1	1	1	1	1	1	1	1	1	1	1	1	1	1	1	1	1	1	1	1	1	1	1	1
K00295	MTD1	methylenetetrahydrofolate dehydrogenase (NAD+)	[EC:1.5.1.15]	0	1	1	1	1	1	1	1	1	1	1	1	1	1	1	1	1	1	1	1	1	1	1	1	1	1	1	1	1	1	1	1	1	1	1	1	1	1	1	1	1	1	1	1	1	1
K00306	PIPOX	sarcosine oxidase \/ L-pipecolate oxidase	[EC:1.5.3.1 1.5.3.7]	3	3	1	1	1	1	1	4	1	2	2	2	1	1	1	1	1	1	1	3	1	1	1	1	1	1	1	1	1	1	1	1	1	1	1	2	2	1	2	1	1	1	1	1	1	1
K00311	ETFDH	electron-transferring-flavoprotein dehydrogenase	[EC:1.5.5.1]	1	1	1	1	1	1	1	1	1	2	1	1	1	1	1	1	1	1	1	1	1	1	1	1	1	1	1	1	1	1	1	1	1	1	1	1	1	1	1	1	1	1	1	1	1	1
K00318	PRODH, fadM, putB	proline dehydrogenase	[EC:1.5.5.2]	1	1	1	1	1	2	1	1	1	1	2	1	1	1	1	1	1	1	1	1	1	1	1	1	1	1	1	1	1	1	1	1	1	1	1	1	1	1	1	1	1	1	1	1	1	1
K00322	sthA, udhA	NAD(P) transhydrogenase	[EC:1.6.1.1]	0	0	0	0	1	0	0	0	0	0	0	0	0	0	0	0	0	0	0	0	0	0	0	0	0	0	0	0	0	0	0	0	0	0	0	0	0	0	0	0	0	0	0	0	0	0
K00323	NNT	proton-translocating NAD(P)+ transhydrogenase	[EC:7.1.1.1]	0	0	0	0	0	0	0	0	0	0	0	0	0	0	0	0	0	0	0	0	0	0	0	0	0	0	0	0	0	0	0	0	0	0	0	0	0	0	0	0	0	0	0	1	0	0
K00326	CYB5R	cytochrome-b5 reductase	[EC:1.6.2.2]	4	4	3	4	4	3	5	3	3	3	5	4	4	2	4	4	3	3	3	4	3	4	3	2	3	3	2	2	2	2	3	3	3	4	4	4	4	3	3	4	4	4	4	2	4	4
K00327	POR	NADPH-ferrihemoprotein reductase	[EC:1.6.2.4]	1	1	1	1	1	1	1	1	1	1	1	1	1	1	1	1	1	1	1	1	1	1	1	1	1	1	1	1	1	1	1	1	1	1	1	1	1	1	1	1	1	1	1	1	1	1
K00330	nuoA	NADH-quinone oxidoreductase subunit A	[EC:7.1.1.2]	0	0	0	0	0	0	0	0	0	0	0	0	0	0	0	0	0	0	0	0	0	0	0	1	0	0	0	0	0	0	0	0	0	0	0	0	0	0	0	0	0	0	0	0	0	0
K00332	nuoC	NADH-quinone oxidoreductase subunit C	[EC:7.1.1.2]	0	0	0	0	1	0	0	0	0	0	0	0	0	0	0	0	0	0	0	0	0	0	0	0	0	0	0	0	0	0	0	0	0	0	0	0	0	0	0	0	0	0	0	0	0	0
K00344	qor, CRYZ	NADPH:quinone reductase	[EC:1.6.5.5]	2	2	2	4	3	4	2	3	1	3	8	2	3	2	3	3	3	2	3	3	5	2	4	4	3	3	3	3	3	3	3	4	3	4	4	6	4	3	3	4	4	3	2	4	2	2
K00354	E1.6.99.1	NADPH2 dehydrogenase	[EC:1.6.99.1]	2	5	2	2	2	3	1	1	1	2	2	2	3	2	3	3	3	2	2	2	1	2	1	1	1	1	1	1	1	1	1	1	1	3	1	1	1	2	1	1	1	1	1	2	1	2
K00365	uaZ	urate oxidase	[EC:1.7.3.3]	1	1	1	1	1	1	1	1	1	1	1	1	1	1	1	1	1	1	1	1	1	1	1	1	1	1	1	1	1	1	1	1	1	1	1	1	1	1	1	1	1	1	1	1	1	1
K00371	narH, narY, nxrB	nitrate reductase \/ nitrite oxidoreductase, beta subunit	[EC:1.7.5.1 1.7.99.-]	0	0	0	0	0	0	0	0	0	0	0	0	0	0	0	1	0	0	0	0	0	0	0	0	0	0	0	0	0	0	0	0	0	0	0	0	0	0	0	0	0	0	0	0	0	0
K00380	cysJ	sulfite reductase (NADPH) flavoprotein alpha-component	[EC:1.8.1.2]	1	1	1	1	1	1	1	2	1	1	1	1	1	1	1	1	1	1	1	1	1	1	1	1	1	1	1	1	1	1	1	1	1	1	1	1	1	1	1	1	1	1	1	1	1	1
K00381	cysI	sulfite reductase (NADPH) hemoprotein beta-component	[EC:1.8.1.2]	1	1	1	1	1	1	1	1	1	1	1	1	1	1	1	1	1	1	1	1	1	1	1	1	1	1	1	1	1	1	1	1	1	1	1	1	1	1	1	1	1	1	1	2	1	1
K00382	DLD, lpd, pdhD	dihydrolipoyl dehydrogenase	[EC:1.8.1.4]	1	1	2	1	1	1	1	1	1	1	1	1	1	1	2	1	1	1	1	1	1	1	1	1	2	2	1	1	1	1	1	1	1	1	1	1	1	1	1	1	1	1	1	1	1	1
K00383	GSR, gor	glutathione reductase (NADPH)	[EC:1.8.1.7]	1	1	1	1	1	1	1	1	1	2	1	1	1	1	1	1	1	1	1	1	1	1	1	1	2	1	1	1	1	1	1	1	1	1	1	1	1	1	1	1	1	1	1	1	1	1
K00384	trxB, TRR	thioredoxin reductase (NADPH)	[EC:1.8.1.9]	1	1	1	1	1	1	1	2	1	1	1	1	1	1	1	1	1	1	1	1	1	1	2	2	1	1	1	1	1	1	1	1	1	1	1	1	1	1	1	1	1	1	1	1	1	1
K00387	SUOX	sulfite oxidase	[EC:1.8.3.1]	1	1	0	0	1	1	1	1	1	1	1	1	1	1	1	1	1	1	1	1	1	1	1	1	1	1	1	1	1	1	3	1	1	1	1	1	1	1	1	1	1	1	1	1	1	1
K00390	cysH	phosphoadenosine phosphosulfate reductase	[EC:1.8.4.8 1.8.4.10]	1	1	1	1	1	1	1	1	1	1	1	1	1	1	1	1	1	1	1	1	1	1	1	1	1	1	1	1	1	1	1	1	1	1	1	1	1	1	1	1	1	1	1	1	1	1
K00406	ccoP	cytochrome c oxidase cbb3-type subunit III		0	0	0	0	0	0	0	0	0	0	0	0	0	1	0	0	0	0	0	1	0	0	0	0	0	0	0	0	0	0	0	0	0	0	0	0	0	0	0	0	0	0	0	0	0	0
K00411	UQCRFS1, RIP1, petA	ubiquinol-cytochrome c reductase iron-sulfur subunit	[EC:7.1.1.8]	1	1	1	1	1	1	1	2	1	1	1	1	1	1	1	1	1	1	1	1	1	1	1	1	1	1	1	1	1	1	1	1	1	1	1	1	1	1	1	1	1	1	2	1	1	1
K00412	CYTB, petB	ubiquinol-cytochrome c reductase cytochrome b subunit		0	0	0	0	0	0	0	0	0	0	0	0	0	0	0	0	0	0	0	0	0	0	0	1	1	0	0	0	0	0	0	0	0	0	0	0	0	0	0	0	1	1	0	1	0	1
K00413	CYC1, CYT1, petC	ubiquinol-cytochrome c reductase cytochrome c1 subunit		1	1	1	1	1	1	1	1	1	1	1	1	1	2	1	1	1	1	1	1	1	1	1	1	1	1	1	1	1	1	1	1	1	1	1	1	1	1	1	1	1	1	1	1	1	1
K00415	QCR2, UQCRC2	ubiquinol-cytochrome c reductase core subunit 2		1	0	1	1	1	1	1	0	1	1	0	1	1	1	1	1	1	1	1	1	1	1	1	0	1	0	1	1	1	1	1	1	1	0	0	1	1	1	0	1	1	1	1	1	1	1
K00416	QCR6, UQCRH	ubiquinol-cytochrome c reductase subunit 6		1	1	1	1	1	1	1	1	1	1	1	1	1	1	1	1	1	1	1	1	1	1	1	1	1	1	1	1	1	1	1	1	1	1	1	1	1	1	1	1	1	1	1	1	1	1
K00417	QCR7, UQCRB	ubiquinol-cytochrome c reductase subunit 7		1	1	1	1	1	1	1	1	1	1	1	1	1	1	1	1	1	1	1	1	1	1	1	1	1	1	1	1	1	1	1	1	1	1	1	1	1	1	1	1	1	1	1	1	1	1
K00418	QCR8, UQCRQ	ubiquinol-cytochrome c reductase subunit 8		1	1	1	1	0	1	1	1	0	1	1	1	1	1	1	1	1	1	1	1	1	1	1	1	1	1	1	1	1	1	1	1	1	1	1	1	1	1	1	1	1	1	1	1	1	1
K00419	QCR9, UCRC	ubiquinol-cytochrome c reductase subunit 9		0	1	1	1	0	0	0	0	0	0	0	0	0	0	0	0	1	0	0	0	1	0	1	1	0	0	1	1	0	0	0	0	1	0	0	0	0	0	0	0	0	0	0	0	0	0
K00420	QCR10, UQCR	ubiquinol-cytochrome c reductase subunit 10		1	0	0	0	0	0	0	0	0	0	0	0	0	0	0	0	0	0	0	0	0	0	0	0	0	0	0	0	0	0	0	0	0	0	0	0	0	0	0	0	0	0	0	0	0	0
K00428	E1.11.1.5	cytochrome c peroxidase	[EC:1.11.1.5]	2	2	2	2	2	2	3	2	3	3	2	2	2	2	2	2	2	2	2	2	2	2	2	2	2	1	2	2	2	1	2	2	2	2	2	2	1	2	2	2	2	2	2	2	2	2
K00432	gpx, btuE, bsaA	glutathione peroxidase	[EC:1.11.1.9]	0	0	0	0	0	0	0	0	0	0	0	0	0	0	0	0	0	0	0	0	0	0	0	0	1	0	0	0	0	1	0	0	0	0	0	0	0	0	0	0	1	0	0	0	0	0
K00433	cpo	non-heme chloroperoxidase	[EC:1.11.1.10]	0	0	0	0	0	0	0	0	1	0	0	0	0	0	0	0	0	0	0	0	0	0	0	0	0	0	0	0	0	0	0	0	0	0	0	0	0	0	0	0	0	0	0	0	0	0
K00445	WNT6	wingless-type MMTV integration site family, member 6		0	0	0	0	0	0	0	0	0	0	0	0	0	0	0	1	0	0	0	0	0	0	0	0	0	0	0	0	0	0	0	0	0	0	0	0	0	0	0	0	0	0	0	0	0	0
K00450	E1.13.11.4	gentisate 1,2-dioxygenase	[EC:1.13.11.4]	0	1	0	0	0	0	0	0	0	0	0	0	0	0	0	0	0	0	0	1	0	0	0	0	0	0	0	0	0	0	0	0	0	0	0	0	0	0	0	0	0	0	0	0	0	0
K00451	HGD, hmgA	homogentisate 1,2-dioxygenase	[EC:1.13.11.5]	1	1	0	0	1	1	2	1	2	1	1	1	0	0	0	0	0	0	0	1	0	0	1	1	2	1	1	1	1	1	1	1	1	1	1	1	1	1	1	1	1	1	1	1	1	1
K00452	HAAO	3-hydroxyanthranilate 3,4-dioxygenase	[EC:1.13.11.6]	1	1	1	1	1	1	1	1	1	1	1	1	1	1	1	1	1	1	1	1	1	1	1	1	1	1	1	1	1	1	1	1	1	1	1	2	1	1	1	1	1	1	1	1	1	1
K00459	ncd2, npd	nitronate monooxygenase	[EC:1.13.12.16]	2	2	1	1	1	1	1	1	1	3	1	1	1	1	1	1	1	1	1	2	1	1	1	1	1	0	1	1	1	1	1	1	1	1	1	1	1	1	1	1	1	1	1	1	1	1
K00463	IDO, INDO	indoleamine 2,3-dioxygenase	[EC:1.13.11.52]	2	2	2	2	1	1	1	1	1	1	1	1	1	1	1	1	1	1	1	1	1	1	1	1	1	1	1	1	1	1	1	1	1	1	1	1	1	1	1	1	1	1	1	1	1	1
K00467	E1.13.12.4	lactate 2-monooxygenase	[EC:1.13.12.4]	0	0	0	0	0	0	0	0	0	0	0	0	0	1	0	0	0	0	0	0	0	0	0	0	0	0	0	0	0	0	0	0	0	0	0	0	0	0	0	0	0	0	0	0	0	0
K00469	MIOX	inositol oxygenase	[EC:1.13.99.1]	0	0	0	0	0	0	0	0	0	0	0	0	0	0	0	0	0	0	0	0	0	0	0	0	0	0	0	0	0	0	0	0	0	0	0	0	0	0	1	0	0	0	0	0	0	0
K00474	TMLHE	trimethyllysine dioxygenase	[EC:1.14.11.8]	2	1	1	0	1	1	1	1	2	1	1	1	1	1	1	1	1	1	1	1	1	1	1	1	2	1	1	1	1	1	1	1	1	1	1	1	1	1	1	1	1	1	1	1	1	1
K00476	ASPH	aspartate beta-hydroxylase	[EC:1.14.11.16]	0	0	0	0	1	0	0	0	0	0	0	0	0	0	0	0	0	0	0	0	0	0	0	0	0	0	0	0	0	0	0	0	0	0	0	1	0	0	0	0	0	0	0	0	0	0
K00480	E1.14.13.1	salicylate hydroxylase	[EC:1.14.13.1]	1	1	1	1	1	2	1	1	1	1	1	1	1	0	1	1	1	0	0	1	0	0	1	1	1	1	1	1	1	1	1	1	1	2	2	1	2	0	1	1	0	0	1	2	1	1
K00486	KMO	kynurenine 3-monooxygenase	[EC:1.14.13.9]	1	1	1	1	1	1	1	1	1	1	1	1	1	1	1	1	1	1	1	1	1	1	1	1	1	1	1	1	1	1	1	1	1	1	1	1	1	1	1	1	1	1	1	1	1	1
K00489	CYP7A1	cholesterol 7alpha-monooxygenase	[EC:1.14.14.23]	1	0	1	0	0	0	0	0	0	0	0	0	0	0	0	0	0	0	0	0	0	0	0	0	0	0	0	0	0	0	0	0	0	0	0	0	0	0	0	0	0	0	0	0	0	0
K00498	CYP11A	cholesterol monooxygenase (side-chain-cleaving)	[EC:1.14.15.6]	0	0	0	0	0	0	0	0	0	0	0	0	0	0	0	0	0	1	0	0	0	0	0	0	0	0	0	0	0	0	0	0	0	0	0	0	0	0	0	0	0	0	0	0	0	0
K00507	SCD, desC	stearoyl-CoA desaturase (Delta-9 desaturase)	[EC:1.14.19.1]	3	3	2	2	1	2	2	1	1	1	1	3	1	1	1	1	1	1	2	1	1	1	1	1	2	1	2	2	2	1	2	1	2	1	1	1	1	1	1	1	1	1	1	1	1	1
K00511	SQLE, ERG1	squalene monooxygenase	[EC:1.14.14.17]	1	1	1	1	1	1	1	1	2	1	1	1	1	1	1	1	1	1	1	1	1	1	1	1	1	1	1	1	1	1	1	1	1	1	1	1	1	1	1	1	1	1	1	1	1	1
K00521	E1.16.1.7	ferric-chelate reductase	[EC:1.16.1.7]	1	0	0	0	1	1	1	1	0	1	1	1	1	0	1	1	1	0	0	1	0	0	1	1	1	1	1	0	1	1	1	1	1	1	0	1	1	3	0	0	1	1	1	1	0	2
K00546	HNMT	histamine N-methyltransferase	[EC:2.1.1.8]	0	0	0	0	0	0	0	0	0	0	0	0	0	0	0	0	0	0	0	0	0	0	0	0	0	0	0	0	0	0	0	0	0	0	0	0	0	0	0	0	0	0	0	0	1	0
K00547	mmuM, BHMT2	homocysteine S-methyltransferase	[EC:2.1.1.10]	1	1	1	1	1	1	1	1	1	1	1	1	1	1	1	1	0	1	1	1	1	1	1	1	1	1	1	1	1	1	1	1	1	1	1	1	1	1	1	1	1	1	1	1	1	1
K00549	metE	5-methyltetrahydropteroyltriglutamate--homocysteine methyltransferase	[EC:2.1.1.14]	2	2	2	2	1	1	1	1	1	1	1	1	1	2	2	2	1	2	1	1	2	1	1	1	1	2	1	1	1	1	1	1	1	1	1	1	1	1	1	1	2	2	2	1	1	2
K00551	PEMT	phosphatidylethanolamine\/phosphatidyl-N-methylethanolamine N-methyltransferase	[EC:2.1.1.17 2.1.1.71]	2	0	1	1	1	1	1	1	1	1	1	1	1	1	1	1	1	1	1	1	1	1	1	1	1	1	1	1	1	1	1	1	1	1	1	1	1	1	1	1	1	2	1	1	1	1
K00555	TRMT1, trm1	tRNA (guanine26-N2\/guanine27-N2)-dimethyltransferase	[EC:2.1.1.215 2.1.1.216]	1	1	1	1	1	1	1	1	1	1	1	1	1	1	1	1	1	1	1	1	1	1	1	1	1	1	1	1	1	1	1	1	1	1	1	1	1	1	1	1	1	1	1	1	1	1
K00558	DNMT1, dcm	DNA (cytosine-5)-methyltransferase 1	[EC:2.1.1.37]	1	1	1	1	2	1	2	2	2	2	3	2	1	1	1	1	1	1	1	1	1	1	1	1	1	1	1	1	1	2	1	1	1	2	1	2	2	1	0	1	0	0	1	0	1	1
K00559	SMT1, ERG6	sterol 24-C-methyltransferase	[EC:2.1.1.41]	2	2	1	1	1	1	1	1	1	1	1	1	1	1	1	1	1	1	1	1	1	1	1	1	1	1	1	1	1	1	1	1	1	1	1	1	1	1	1	1	1	1	1	1	1	1
K00560	thyA, TYMS	thymidylate synthase	[EC:2.1.1.45]	1	1	1	1	1	2	2	2	2	2	2	2	2	2	2	1	1	1	1	2	1	1	2	2	2	2	0	1	0	4	2	2	2	1	1	1	1	1	1	1	1	1	1	1	1	1
K00565	RNMT	mRNA (guanine-N7-)-methyltransferase	[EC:2.1.1.56]	1	1	1	1	1	1	1	1	1	1	1	1	1	1	1	1	1	1	1	1	1	1	1	1	1	1	1	1	1	1	1	1	1	1	1	1	1	1	1	1	1	1	1	1	1	1
K00567	ogt, MGMT	methylated-DNA-[protein]-cysteine S-methyltransferase	[EC:2.1.1.63]	1	1	1	1	1	1	1	1	1	1	1	2	1	1	1	1	1	1	1	1	1	1	1	1	2	1	1	1	1	1	1	1	1	1	1	1	1	1	1	1	1	1	1	1	1	1
K00573	E2.1.1.77, pcm	protein-L-isoaspartate(D-aspartate) O-methyltransferase	[EC:2.1.1.77]	1	1	1	1	1	1	1	1	1	1	1	1	1	1	1	1	1	1	1	1	1	2	1	1	1	1	1	1	1	1	1	1	1	1	1	1	1	1	1	1	1	1	1	1	1	1
K00574	cfa	cyclopropane-fatty-acyl-phospholipid synthase	[EC:2.1.1.79]	1	3	1	2	0	0	0	0	0	0	0	0	0	0	0	0	0	0	0	0	0	0	0	0	0	0	0	0	0	0	0	0	0	0	0	0	0	0	0	0	0	0	0	0	0	0
K00586	DPH5	diphthine methyl ester synthase	[EC:2.1.1.314]	1	1	1	1	1	1	1	1	1	1	1	1	1	1	1	1	1	1	1	1	1	1	1	1	1	1	1	1	1	1	1	1	1	1	1	1	1	1	1	1	1	1	1	1	1	1
K00587	ICMT, STE14	protein-S-isoprenylcysteine O-methyltransferase	[EC:2.1.1.100]	1	1	1	1	1	1	1	1	1	1	1	1	1	1	1	1	1	1	1	1	1	1	1	0	1	0	1	1	1	1	1	1	1	1	1	1	1	1	1	1	1	1	1	1	1	1
K00589	MET1	uroporphyrin-III C-methyltransferase	[EC:2.1.1.107]	1	1	1	1	1	1	1	1	1	1	1	1	1	1	1	1	1	1	1	1	1	1	1	1	1	1	1	1	1	1	1	1	1	1	1	1	1	1	1	1	1	2	1	1	1	1
K00591	COQ3	polyprenyldihydroxybenzoate methyltransferase \/ 3-demethylubiquinol 3-O-methyltransferase	[EC:2.1.1.114 2.1.1.64]	1	1	1	1	1	1	1	1	1	1	1	1	1	1	1	1	1	1	1	1	1	1	1	1	1	1	1	1	1	1	1	1	1	1	1	1	1	1	1	1	1	1	1	1	1	1
K00599	METTL6	tRNA N(3)-methylcytidine methyltransferase METTL6	[EC:2.1.1.-]	1	1	0	0	1	1	1	1	0	1	1	1	1	1	1	1	1	1	0	1	1	0	1	1	1	1	1	1	1	1	1	1	1	1	1	1	0	1	1	1	1	1	1	1	1	1
K00600	glyA, SHMT	glycine hydroxymethyltransferase	[EC:2.1.2.1]	1	1	1	1	1	1	1	3	1	2	1	1	2	1	2	1	1	1	1	1	1	1	2	1	1	1	1	1	1	1	1	1	1	1	1	1	1	1	1	1	1	1	1	1	1	1
K00601	E2.1.2.2	phosphoribosylglycinamide formyltransferase	[EC:2.1.2.2]	1	1	1	1	1	1	1	1	1	1	1	1	1	1	1	1	1	1	1	1	1	1	1	1	1	1	1	1	1	1	1	1	1	1	1	1	1	1	1	1	1	1	1	1	1	1
K00602	purH	phosphoribosylaminoimidazolecarboxamide formyltransferase \/ IMP cyclohydrolase	[EC:2.1.2.3 3.5.4.10]	1	1	1	1	1	1	1	1	1	1	1	1	1	1	1	1	1	1	1	1	1	1	1	1	1	1	1	1	1	1	1	1	1	1	1	1	1	1	1	1	1	1	1	1	1	1
K00604	MTFMT, fmt	methionyl-tRNA formyltransferase	[EC:2.1.2.9]	0	1	1	2	1	1	1	1	1	1	1	1	1	1	1	1	1	1	1	1	1	2	1	1	1	1	1	1	1	1	1	1	1	1	1	1	1	1	1	1	1	1	1	2	1	1
K00605	gcvT, AMT	glycine cleavage system T protein (aminomethyltransferase)	[EC:2.1.2.10]	1	1	1	2	1	1	1	1	1	1	1	1	1	1	1	1	1	1	1	1	1	1	1	1	1	1	1	1	1	1	1	1	1	1	1	1	1	1	1	1	1	1	1	1	1	1
K00606	panB	3-methyl-2-oxobutanoate hydroxymethyltransferase	[EC:2.1.2.11]	1	1	1	1	1	1	1	1	1	1	1	1	1	1	1	1	1	1	1	1	1	1	1	1	1	1	1	1	1	1	1	1	1	1	1	2	2	1	1	1	1	1	1	1	1	1
K00611	OTC, argF, argI	ornithine carbamoyltransferase	[EC:2.1.3.3]	1	0	1	1	1	1	1	1	1	1	1	1	1	1	1	1	1	1	1	1	1	1	1	1	1	1	1	1	1	1	1	1	1	1	1	1	1	1	1	1	1	1	1	1	1	1
K00615	E2.2.1.1, tktA, tktB	transketolase	[EC:2.2.1.1]	2	2	1	1	1	1	3	2	1	2	1	1	1	1	1	1	1	1	1	1	1	1	1	1	2	1	2	1	3	2	3	1	2	2	2	2	2	1	1	1	1	1	1	1	1	1
K00616	TALDO1, talB, talA	transaldolase	[EC:2.2.1.2]	2	2	2	1	1	1	1	1	1	2	1	1	1	1	1	2	1	1	1	1	2	2	1	1	1	1	1	1	1	1	1	1	1	1	1	1	2	1	1	1	1	1	1	2	1	1
K00618	ARG2	amino-acid N-acetyltransferase	[EC:2.3.1.1]	1	1	1	1	1	1	3	1	1	1	1	1	1	1	1	1	1	1	1	1	1	1	1	1	1	1	1	1	1	1	1	1	1	1	1	1	1	1	1	1	1	1	1	1	1	1
K00620	argJ	glutamate N-acetyltransferase \/ amino-acid N-acetyltransferase	[EC:2.3.1.35 2.3.1.1]	1	1	1	1	1	1	1	1	1	2	1	1	1	1	1	1	1	1	1	1	1	1	1	1	1	1	1	1	1	1	1	1	1	2	1	1	1	1	1	1	1	1	1	1	1	1
K00621	GNPNAT1, GNA1	glucosamine-phosphate N-acetyltransferase	[EC:2.3.1.4]	1	1	1	1	1	2	1	1	1	1	1	1	1	1	1	1	1	1	1	1	1	1	1	1	1	1	1	1	1	1	1	1	1	1	1	1	1	1	1	1	1	1	1	1	1	1
K00624	E2.3.1.7	carnitine O-acetyltransferase	[EC:2.3.1.7]	4	3	4	4	4	4	4	4	3	4	5	4	4	4	4	4	4	4	4	4	4	4	4	4	4	4	3	4	2	3	4	4	4	3	3	4	4	4	4	4	5	4	3	4	4	4
K00626	ACAT, atoB	acetyl-CoA C-acetyltransferase	[EC:2.3.1.9]	2	2	2	2	1	1	1	1	1	1	1	1	1	1	1	1	1	1	1	1	1	1	1	1	1	2	1	1	1	1	1	1	1	1	2	1	1	1	1	1	1	1	1	1	1	1
K00627	DLAT, aceF, pdhC	pyruvate dehydrogenase E2 component (dihydrolipoyllysine-residue acetyltransferase)	[EC:2.3.1.12]	2	1	1	1	1	1	1	1	1	1	1	1	1	1	1	1	1	1	1	1	1	0	1	1	1	1	1	1	1	1	1	1	1	1	1	1	1	1	1	1	1	1	1	1	1	1
K00637	SOAT	sterol O-acyltransferase	[EC:2.3.1.26]	1	1	1	2	1	1	1	1	1	1	1	1	1	1	1	1	1	1	1	1	1	1	1	1	1	1	1	1	1	1	1	1	1	1	1	1	1	1	1	1	1	1	1	1	1	1
K00641	metX	homoserine O-acetyltransferase\/O-succinyltransferase	[EC:2.3.1.31 2.3.1.46]	1	1	1	1	1	1	1	1	1	1	1	1	1	1	1	1	1	1	1	1	1	1	1	1	1	1	1	1	1	1	1	1	1	1	1	1	1	1	1	1	1	1	1	2	1	1
K00643	E2.3.1.37, ALAS	5-aminolevulinate synthase	[EC:2.3.1.37]	1	1	1	1	1	1	1	1	1	1	1	1	1	1	1	1	1	1	1	1	1	1	1	1	1	1	1	1	1	1	1	1	1	1	1	1	1	2	1	1	1	1	1	1	1	1
K00645	fabD, MCAT, MCT1	[acyl-carrier-protein] S-malonyltransferase	[EC:2.3.1.39]	1	1	1	1	1	1	1	1	1	1	1	1	1	1	1	1	1	1	1	1	1	1	1	1	1	1	1	1	1	1	1	1	1	1	1	1	1	1	1	1	1	1	1	2	1	1
K00652	bioF	8-amino-7-oxononanoate synthase	[EC:2.3.1.47]	1	1	1	1	1	1	1	2	2	1	1	2	3	1	1	4	2	1	1	2	1	1	1	1	1	1	0	1	0	1	1	1	1	1	1	1	1	1	1	1	1	1	1	1	1	1
K00654	SPT	serine palmitoyltransferase	[EC:2.3.1.50]	2	2	2	2	2	2	3	2	2	2	2	3	2	2	2	2	2	2	2	3	2	2	2	2	3	2	2	2	2	2	2	2	2	2	2	2	1	2	2	2	2	2	2	2	2	2
K00658	DLST, sucB	2-oxoglutarate dehydrogenase E2 component (dihydrolipoamide succinyltransferase)	[EC:2.3.1.61]	1	1	1	1	1	1	1	1	1	1	1	2	1	1	1	1	1	1	1	1	1	1	1	1	1	2	1	1	1	1	1	1	1	1	1	1	1	1	1	2	1	1	1	1	1	1
K00661	maa	maltose O-acetyltransferase	[EC:2.3.1.79]	0	0	0	0	1	2	2	1	0	2	2	0	1	0	1	1	2	0	1	1	1	1	0	0	0	0	0	0	0	0	0	0	0	0	0	0	0	0	0	0	0	0	0	0	0	0
K00665	FASN	fatty acid synthase, animal type	[EC:2.3.1.85]	0	0	0	0	0	0	0	0	0	0	0	0	0	0	0	0	0	0	0	0	1	0	0	0	0	0	0	0	0	0	0	0	0	0	0	0	0	0	0	0	0	0	0	0	0	0
K00667	FAS2	fatty acid synthase subunit alpha, fungi type	[EC:2.3.1.86]	2	2	2	2	2	2	2	2	2	2	2	2	2	2	2	2	2	3	2	2	2	2	2	2	2	2	2	2	2	2	2	2	2	2	2	2	2	2	2	2	2	4	3	3	2	2
K00668	FAS1	fatty acid synthase subunit beta, fungi type	[EC:2.3.1.86]	2	2	2	2	2	2	2	2	2	2	2	2	2	2	2	2	2	3	2	2	2	2	2	2	2	2	2	2	2	2	2	2	2	2	2	2	2	2	2	2	2	4	3	3	2	2
K00670	NAA30, MAK3	N-alpha-acetyltransferase 30	[EC:2.3.1.256]	1	1	1	1	1	1	1	1	1	1	1	0	1	1	1	1	1	1	1	1	1	1	1	1	1	1	0	1	0	1	1	1	1	1	1	2	1	1	1	1	1	1	1	1	1	1
K00671	NMT	glycylpeptide N-tetradecanoyltransferase	[EC:2.3.1.97]	1	1	1	1	1	1	1	1	1	1	1	1	1	1	1	1	1	1	0	1	1	1	1	1	1	1	1	1	1	1	1	1	1	1	1	1	1	1	1	1	1	1	1	1	1	1
K00675	nhoA	N-hydroxyarylamine O-acetyltransferase	[EC:2.3.1.118]	1	2	2	0	2	1	2	1	1	2	2	1	1	1	1	1	1	1	1	1	1	1	1	1	1	1	1	1	1	1	1	1	1	2	2	2	2	1	1	1	1	1	0	1	1	1
K00679	E2.3.1.158	phospholipid:diacylglycerol acyltransferase	[EC:2.3.1.158]	1	1	1	1	1	1	1	1	1	1	1	1	1	3	1	1	1	1	1	1	1	1	1	1	1	1	1	1	1	1	1	1	1	1	1	1	1	1	1	1	1	1	1	1	2	1
K00681	ggt	gamma-glutamyltranspeptidase \/ glutathione hydrolase	[EC:2.3.2.2 3.4.19.13]	2	2	2	3	1	1	1	1	2	2	1	1	1	1	1	1	1	1	1	1	1	1	1	1	1	1	1	1	1	1	1	1	1	1	1	1	1	1	1	1	1	1	1	1	1	1
K00683	QPCT	glutaminyl-peptide cyclotransferase	[EC:2.3.2.5]	1	1	1	2	1	1	1	1	1	1	1	1	1	1	1	1	1	1	1	1	1	1	1	1	1	1	1	1	1	1	1	1	1	1	1	1	1	1	1	1	1	1	1	1	1	1
K00685	ATE1	arginyl-tRNA---protein transferase	[EC:2.3.2.8]	1	1	1	1	1	1	1	1	1	1	1	1	1	1	1	1	1	1	1	1	1	1	1	1	1	1	1	1	1	1	1	1	1	1	1	1	1	1	1	1	1	1	1	1	1	1
K00688	PYG, glgP	glycogen phosphorylase	[EC:2.4.1.1]	1	1	1	1	1	1	1	1	1	1	1	1	1	1	1	1	1	1	1	1	1	0	1	1	1	1	1	1	1	1	1	1	1	1	1	1	1	2	1	1	1	1	1	3	1	1
K00691	mapA	maltose phosphorylase	[EC:2.4.1.8]	0	0	0	0	0	0	0	0	0	0	1	0	0	0	0	0	0	0	0	0	0	0	0	0	0	0	0	0	0	0	0	0	0	0	0	0	0	0	0	0	0	0	0	0	0	0
K00693	GYS	glycogen synthase	[EC:2.4.1.11]	1	2	1	1	2	1	1	1	2	1	1	1	1	1	1	1	1	1	1	1	1	1	1	1	1	1	2	2	2	1	1	2	1	1	1	1	1	1	1	1	1	1	1	1	1	1
K00697	otsA	trehalose 6-phosphate synthase	[EC:2.4.1.15 2.4.1.347]	1	1	1	2	1	1	1	1	1	1	1	1	1	1	1	1	1	1	1	1	1	1	1	1	1	1	1	1	1	1	1	1	1	3	2	1	0	3	1	1	1	1	1	1	1	1
K00698	CHS1	chitin synthase	[EC:2.4.1.16]	9	9	7	9	8	8	11	8	8	13	12	9	7	8	7	7	7	7	7	8	8	8	8	8	9	8	8	8	8	8	8	8	8	8	8	8	8	10	10	8	8	9	8	8	8	10
K00699	UGT	glucuronosyltransferase	[EC:2.4.1.17]	0	0	0	0	0	0	0	0	0	1	0	0	0	0	0	0	0	0	0	0	0	0	0	0	0	0	0	0	0	0	0	0	0	0	0	0	0	0	0	0	0	0	0	0	0	0
K00700	GBE1, glgB	1,4-alpha-glucan branching enzyme	[EC:2.4.1.18]	1	1	1	1	1	1	1	1	1	1	1	1	1	1	1	1	1	1	1	1	1	1	1	1	1	1	1	1	1	1	1	1	1	1	1	1	1	1	1	1	1	1	1	1	1	1
K00706	E2.4.1.34	1,3-beta-glucan synthase	[EC:2.4.1.34]	1	1	1	1	1	2	1	1	1	1	1	1	1	1	1	1	1	1	1	1	1	1	1	1	1	1	1	1	1	1	1	1	1	1	1	1	1	1	1	1	1	1	1	1	1	1
K00710	GALNT	polypeptide N-acetylgalactosaminyltransferase	[EC:2.4.1.41]	0	0	0	0	0	0	0	0	0	0	0	0	0	0	0	0	0	0	0	0	0	0	0	0	0	0	0	0	0	0	0	0	0	0	0	0	0	0	0	0	1	0	0	0	0	1
K00714	WNT8	wingless-type MMTV integration site family, member 8		0	0	0	0	0	0	0	0	1	0	0	0	0	0	0	0	0	0	0	0	0	0	0	0	0	0	0	0	0	0	0	0	0	0	0	0	0	0	0	0	0	0	0	0	0	0
K00716	FUT3	galactoside 3(4)-fucosyltransferase 3	[EC:2.4.1.65]	0	0	0	0	0	0	0	0	0	0	0	0	0	0	0	0	0	0	0	0	0	0	0	0	0	0	0	1	0	0	0	1	0	0	0	0	0	0	0	0	0	0	0	0	0	0
K00717	FUT8	glycoprotein 6-alpha-L-fucosyltransferase	[EC:2.4.1.68]	0	0	0	0	0	1	1	1	0	0	0	0	0	0	0	0	0	0	0	0	0	0	0	0	1	0	1	0	0	0	1	0	1	0	1	1	0	0	0	0	0	0	0	0	0	0
K00720	UGCG	ceramide glucosyltransferase	[EC:2.4.1.80]	2	1	1	1	1	1	1	1	1	1	1	1	1	1	1	1	1	1	1	1	1	1	1	1	1	1	1	1	1	1	1	1	1	1	1	1	1	1	1	1	1	1	1	1	1	1
K00721	DPM1	dolichol-phosphate mannosyltransferase	[EC:2.4.1.83]	2	1	2	2	1	1	1	1	1	1	1	1	2	1	1	1	1	1	1	1	1	1	1	1	1	1	1	1	2	1	1	1	1	1	1	1	1	1	1	1	1	1	1	1	1	1
K00728	POMT, pmt	dolichyl-phosphate-mannose-protein mannosyltransferase	[EC:2.4.1.109]	3	3	3	3	3	4	4	3	4	4	3	3	3	3	3	3	3	3	3	3	3	3	3	3	3	4	3	3	4	3	3	3	3	3	3	5	5	3	3	3	3	3	3	3	3	3
K00729	ALG5	dolichyl-phosphate beta-glucosyltransferase	[EC:2.4.1.117]	1	1	1	1	1	1	1	1	1	1	1	1	1	1	1	1	1	1	1	1	1	1	1	1	1	1	1	1	1	1	1	1	1	1	1	1	1	1	1	1	1	1	1	1	1	1
K00735	B3GAT1	galactosylgalactosylxylosylprotein 3-beta-glucuronosyltransferase 1	[EC:2.4.1.135]	0	0	0	0	0	0	0	0	0	0	0	0	0	0	1	0	0	0	0	0	0	0	0	0	0	0	0	0	0	0	0	0	0	0	0	0	0	0	0	0	0	0	0	0	0	0
K00737	MGAT3	beta-1,4-mannosyl-glycoprotein beta-1,4-N-acetylglucosaminyltransferase	[EC:2.4.1.144]	1	1	1	1	1	1	1	1	1	1	1	1	1	1	1	1	1	1	1	1	1	1	1	1	1	1	1	1	1	1	1	1	1	0	0	1	1	1	1	1	1	1	1	1	1	1
K00742	GCNT2	N-acetyllactosaminide beta-1,6-N-acetylglucosaminyltransferase	[EC:2.4.1.150]	0	0	0	0	0	0	0	0	0	0	0	0	0	0	0	0	0	0	0	0	0	0	0	0	0	0	0	0	0	0	0	0	0	0	0	0	0	0	0	1	0	1	0	0	0	0
K00748	lpxB	lipid-A-disaccharide synthase	[EC:2.4.1.182]	0	0	0	0	0	0	0	0	0	1	0	0	0	0	0	0	0	0	0	0	0	0	0	0	0	0	0	0	0	0	0	0	0	0	0	0	0	0	0	0	0	0	0	0	0	0
K00750	GYG1, GYG2	glycogenin	[EC:2.4.1.186]	1	1	1	1	1	1	1	1	1	1	1	1	1	2	1	1	1	1	2	1	1	1	1	1	1	1	1	1	1	1	1	1	1	1	2	1	1	1	1	1	1	1	1	1	1	1
K00753	E2.4.1.214	glycoprotein 3-alpha-L-fucosyltransferase	[EC:2.4.1.214]	2	2	1	0	1	1	1	1	1	1	1	1	1	0	1	1	1	0	0	1	0	0	1	2	2	2	2	2	2	1	2	2	2	1	0	0	0	1	1	1	1	1	1	1	1	1
K00757	udp, UPP	uridine phosphorylase	[EC:2.4.2.3]	1	1	1	2	1	1	1	1	2	1	1	1	1	0	1	1	1	0	0	1	0	0	1	1	1	1	1	1	1	1	1	1	1	0	0	2	1	1	1	1	1	1	1	1	1	1
K00759	APRT, apt	adenine phosphoribosyltransferase	[EC:2.4.2.7]	1	1	1	1	1	1	1	1	1	1	1	1	1	1	1	1	1	1	1	1	1	1	1	1	1	1	1	1	1	1	1	1	1	1	1	1	1	1	1	1	1	1	1	1	1	1
K00761	upp, UPRT	uracil phosphoribosyltransferase	[EC:2.4.2.9]	2	2	2	2	2	2	2	3	2	2	2	2	2	2	2	2	2	2	2	2	2	2	2	2	2	2	2	2	2	2	2	2	2	2	2	2	2	2	2	2	2	2	2	2	2	2
K00762	pyrE	orotate phosphoribosyltransferase	[EC:2.4.2.10]	1	1	1	1	1	1	1	1	1	1	1	1	1	1	1	1	1	1	1	1	1	1	1	1	1	1	1	1	1	1	1	1	1	1	1	1	1	1	1	1	1	1	1	1	1	1
K00763	pncB, NAPRT1	nicotinate phosphoribosyltransferase	[EC:6.3.4.21]	1	1	1	1	1	1	1	1	1	1	1	1	2	1	1	1	1	1	1	1	1	1	1	1	1	1	1	1	1	1	1	1	1	1	1	1	1	1	1	1	1	1	1	1	1	1
K00764	purF, PPAT	amidophosphoribosyltransferase	[EC:2.4.2.14]	1	1	1	2	1	1	1	2	1	1	1	1	1	2	2	1	1	1	2	1	1	1	1	1	1	2	1	2	1	1	1	1	1	1	1	2	2	1	1	1	1	1	1	1	1	1
K00765	hisG	ATP phosphoribosyltransferase	[EC:2.4.2.17]	1	1	1	1	1	1	1	1	1	1	1	1	1	1	2	1	1	1	1	1	1	1	1	1	1	1	1	1	1	1	1	1	1	1	1	1	1	1	1	1	1	1	1	1	1	1
K00766	trpD	anthranilate phosphoribosyltransferase	[EC:2.4.2.18]	1	1	1	1	1	1	1	1	1	1	1	1	1	1	1	1	1	1	1	1	1	1	1	1	1	1	1	1	1	1	1	1	1	1	1	1	1	2	1	1	1	1	1	1	1	1
K00767	nadC, QPRT	nicotinate-nucleotide pyrophosphorylase (carboxylating)	[EC:2.4.2.19]	1	1	1	2	1	1	1	1	1	1	1	1	1	1	1	1	1	1	1	1	1	1	1	1	1	1	1	1	1	1	1	1	1	1	1	1	1	1	1	1	1	1	1	1	1	1
K00771	XYLT	protein xylosyltransferase	[EC:2.4.2.26]	0	0	0	0	0	0	0	0	0	0	0	0	0	0	0	1	1	0	0	0	0	0	0	0	0	0	0	0	0	0	0	0	0	0	0	0	0	0	0	0	0	0	0	0	0	0
K00772	mtaP, MTAP	5'-methylthioadenosine phosphorylase	[EC:2.4.2.28]	1	2	1	1	1	1	2	1	1	1	1	1	1	1	1	1	1	1	1	1	1	1	1	1	1	1	1	1	1	1	1	1	1	1	1	1	1	1	1	1	1	1	1	1	1	1
K00777	QTRT1	queuine tRNA-ribosyltransferase catalytic subunit	[EC:2.4.2.64]	1	1	1	1	0	0	0	0	0	0	0	0	0	0	0	0	0	0	0	0	0	0	0	0	0	0	0	0	0	0	0	0	0	0	0	0	0	0	1	1	1	1	1	1	0	0
K00784	rnz	ribonuclease Z	[EC:3.1.26.11]	3	1	2	2	2	2	2	2	2	2	2	2	2	1	2	2	2	2	2	2	2	2	2	2	2	2	2	2	2	2	2	2	2	2	2	2	2	2	2	2	2	4	2	2	2	2
K00787	FDPS	farnesyl diphosphate synthase	[EC:2.5.1.1 2.5.1.10]	1	1	1	1	1	1	1	1	1	1	1	1	1	2	1	1	1	1	1	1	1	0	1	1	1	1	1	1	1	1	1	1	1	1	1	1	1	1	1	1	1	1	1	1	1	1
K00789	metK, MAT	S-adenosylmethionine synthetase	[EC:2.5.1.6]	2	2	1	2	2	2	2	2	2	2	2	2	3	2	2	2	2	2	2	2	2	1	2	2	2	2	2	2	2	2	2	2	2	2	2	4	2	2	2	1	2	3	2	3	2	2
K00791	miaA, TRIT1	tRNA dimethylallyltransferase	[EC:2.5.1.75]	2	1	1	2	1	1	1	1	1	1	1	1	1	1	1	1	1	1	1	1	1	1	1	1	1	1	1	1	1	1	1	1	1	1	1	1	1	1	1	1	1	1	1	1	1	1
K00793	ribE, RIB5	riboflavin synthase	[EC:2.5.1.9]	1	1	1	0	1	1	1	1	1	1	1	1	1	1	1	1	1	1	1	1	1	1	1	1	1	1	1	1	1	1	1	1	1	1	1	1	1	1	1	1	1	1	1	1	1	1
K00794	ribH, RIB4	6,7-dimethyl-8-ribityllumazine synthase	[EC:2.5.1.78]	1	0	1	1	1	1	1	1	1	1	1	1	1	1	1	1	1	1	1	1	1	1	1	0	1	1	1	1	1	1	1	1	1	1	1	1	1	1	1	1	1	1	1	1	1	1
K00799	GST, gst	glutathione S-transferase	[EC:2.5.1.18]	11	9	7	7	9	10	8	8	11	12	11	9	9	7	10	9	9	7	7	11	8	7	10	10	10	10	9	10	9	8	9	10	9	9	8	9	8	7	8	9	7	8	7	10	7	8
K00800	aroA	3-phosphoshikimate 1-carboxyvinyltransferase	[EC:2.5.1.19]	0	0	0	0	0	0	0	0	0	0	0	0	0	0	0	0	0	0	0	0	0	0	0	0	0	0	0	1	0	0	0	0	0	0	0	0	0	0	0	0	0	0	0	0	0	0
K00801	FDFT1	farnesyl-diphosphate farnesyltransferase	[EC:2.5.1.21]	1	0	1	1	1	1	1	1	1	1	1	1	1	2	1	1	1	1	1	1	1	1	1	1	1	1	1	1	1	1	1	1	1	1	1	1	1	1	1	1	1	1	1	1	2	1
K00804	GGPS1	geranylgeranyl diphosphate synthase, type III	[EC:2.5.1.1 2.5.1.10 2.5.1.29]	1	1	1	2	1	1	1	1	1	1	1	1	1	1	1	1	1	1	1	2	1	1	1	1	1	1	1	1	1	1	1	1	1	1	1	2	1	1	1	1	1	1	1	1	1	1
K00809	DHPS, dys	deoxyhypusine synthase	[EC:2.5.1.46]	1	1	1	1	1	1	1	1	1	1	1	1	1	2	1	1	1	1	1	1	2	1	1	1	1	1	1	1	1	1	1	1	1	1	1	1	1	1	1	1	1	1	1	1	1	1
K00814	GPT, ALT	alanine transaminase	[EC:2.6.1.2]	1	1	1	1	1	1	1	1	1	1	1	1	1	1	1	1	1	1	1	1	1	1	1	1	1	1	1	1	1	1	1	1	1	1	1	1	1	1	1	1	1	1	1	1	1	1
K00815	TAT	tyrosine aminotransferase	[EC:2.6.1.5]	1	1	0	0	1	1	1	1	1	1	1	1	1	1	1	1	1	1	1	1	1	1	1	1	2	1	2	1	2	1	2	1	2	1	1	1	1	1	1	1	1	1	1	1	1	1
K00817	hisC	histidinol-phosphate aminotransferase	[EC:2.6.1.9]	1	1	1	1	1	1	1	1	1	1	1	1	1	1	1	1	1	1	1	1	1	1	1	1	1	1	1	1	1	1	1	1	1	1	1	1	1	1	1	1	1	1	1	2	1	1
K00818	E2.6.1.11, argD	acetylornithine aminotransferase	[EC:2.6.1.11]	1	1	1	1	1	1	1	1	1	1	1	1	1	1	1	1	1	1	1	1	1	1	1	1	1	1	1	1	1	1	1	1	1	1	1	1	1	1	1	1	1	1	1	1	1	1
K00819	rocD, OAT	ornithine--oxo-acid transaminase	[EC:2.6.1.13]	1	1	1	1	1	1	3	1	1	1	1	2	1	1	1	1	1	1	1	1	1	1	1	1	1	1	1	1	1	1	1	1	1	1	1	1	1	2	1	1	1	1	1	1	1	1
K00820	glmS, GFPT	glutamine---fructose-6-phosphate transaminase (isomerizing)	[EC:2.6.1.16]	1	2	1	2	1	1	1	1	1	1	1	1	2	1	1	1	1	1	1	1	1	1	2	1	2	0	2	2	2	1	2	2	2	4	2	1	1	1	2	1	3	3	2	1	1	1
K00823	puuE	4-aminobutyrate aminotransferase	[EC:2.6.1.19]	1	1	1	1	1	1	1	1	1	1	1	1	1	1	1	1	1	1	1	1	1	1	1	1	1	1	1	1	1	1	1	1	1	1	1	1	0	1	1	1	1	1	1	1	1	1
K00826	E2.6.1.42, ilvE	branched-chain amino acid aminotransferase	[EC:2.6.1.42]	3	3	2	2	3	3	3	3	3	4	3	4	3	4	3	3	3	3	3	4	4	4	3	3	3	3	3	3	3	3	4	3	3	3	4	3	3	4	4	3	4	4	3	3	5	3
K00827	AGXT2	alanine-glyoxylate transaminase \/ (R)-3-amino-2-methylpropionate-pyruvate transaminase	[EC:2.6.1.44 2.6.1.40]	0	0	0	0	0	0	0	0	0	1	0	0	0	0	0	0	0	0	0	0	0	0	0	0	0	0	0	0	0	0	0	0	0	0	0	0	0	0	0	0	0	0	0	0	0	0
K00830	AGXT	alanine-glyoxylate transaminase \/ serine-glyoxylate transaminase \/ serine-pyruvate transaminase	[EC:2.6.1.44 2.6.1.45 2.6.1.51]	1	1	1	1	1	1	1	1	1	1	1	1	1	1	1	1	1	1	1	1	1	1	1	1	1	1	1	1	1	1	1	1	1	1	1	1	1	1	1	1	1	1	1	1	1	1
K00831	serC, PSAT1	phosphoserine aminotransferase	[EC:2.6.1.52]	1	1	1	1	1	1	1	1	1	1	1	1	1	1	1	1	1	1	1	1	1	1	1	1	1	1	1	1	1	1	1	1	1	1	1	1	1	1	1	1	1	1	1	1	1	1
K00838	ARO8	aromatic amino acid aminotransferase I \/ 2-aminoadipate transaminase	[EC:2.6.1.57 2.6.1.39 2.6.1.27 2.6.1.5]	3	3	1	1	2	2	2	2	2	2	2	2	2	2	2	2	2	2	2	2	2	2	2	2	2	2	2	2	2	2	2	2	2	2	2	2	2	1	1	1	1	1	1	1	1	1
K00844	HK	hexokinase	[EC:2.7.1.1]	2	2	2	3	2	2	3	2	3	2	3	2	2	2	2	2	2	2	2	2	2	2	2	2	2	2	2	2	2	2	2	2	2	3	2	2	2	2	2	2	2	2	2	2	2	2
K00849	galK	galactokinase	[EC:2.7.1.6]	1	1	1	1	1	1	1	1	1	1	1	1	1	1	1	1	1	1	1	1	1	1	1	1	1	1	1	1	1	1	1	1	1	1	1	1	1	2	1	1	1	1	1	1	1	1
K00850	pfkA, PFK	6-phosphofructokinase 1	[EC:2.7.1.11]	2	1	1	1	1	1	1	1	1	1	1	1	1	1	1	1	1	1	1	1	1	1	3	1	1	1	1	1	1	1	1	1	1	1	1	1	1	1	1	1	1	1	1	1	1	1
K00851	idnK, gntK	gluconokinase	[EC:2.7.1.12]	0	1	1	1	1	2	1	1	1	1	2	1	1	1	1	1	1	1	1	1	1	1	1	1	1	1	1	1	1	0	1	1	1	1	1	1	1	1	1	1	1	1	1	1	1	1
K00852	rbsK, RBKS	ribokinase	[EC:2.7.1.15]	1	1	1	0	1	1	1	1	1	1	1	1	1	1	1	1	1	1	1	1	1	1	1	1	1	1	1	1	1	1	1	1	1	1	1	2	1	1	1	1	1	1	1	1	1	1
K00854	xylB, XYLB	xylulokinase	[EC:2.7.1.17]	2	3	1	1	1	2	1	1	1	2	2	1	1	1	1	1	1	1	1	2	1	1	1	1	1	1	1	1	1	1	1	1	1	1	1	1	1	1	0	1	1	1	6	1	1	1
K00856	ADK, adoK	adenosine kinase	[EC:2.7.1.20]	1	1	1	1	1	1	1	1	1	1	1	1	1	1	1	1	1	1	1	1	1	1	1	1	1	1	1	1	1	1	1	1	1	1	1	1	1	1	1	1	1	1	1	1	1	1
K00857	tdk, TK	thymidine kinase	[EC:2.7.1.21]	0	0	0	0	0	0	0	0	0	0	0	0	0	0	1	0	0	0	0	0	0	0	0	0	0	0	0	0	0	0	0	0	0	0	0	0	0	0	0	0	0	0	0	0	0	0
K00858	ppnK, NADK	NAD+ kinase	[EC:2.7.1.23]	1	1	1	1	1	1	1	1	1	1	1	1	1	1	1	1	1	1	1	1	1	1	1	1	1	1	1	1	1	1	1	1	1	1	1	1	1	1	1	1	1	1	1	1	1	1
K00859	coaE	dephospho-CoA kinase	[EC:2.7.1.24]	1	1	1	1	1	1	1	1	1	1	1	1	1	1	1	1	1	1	1	1	1	1	1	1	2	1	1	1	1	1	1	1	1	1	1	1	1	1	1	1	1	1	1	1	1	1
K00860	cysC	adenylylsulfate kinase	[EC:2.7.1.25]	1	1	0	1	1	1	1	1	1	1	1	1	1	1	1	1	1	1	1	1	1	1	1	1	1	1	1	1	1	1	1	1	1	2	2	1	2	1	1	1	1	1	1	1	1	1
K00861	RFK, FMN1	riboflavin kinase	[EC:2.7.1.26]	1	1	1	1	1	1	1	1	1	1	1	1	1	1	1	1	1	1	1	1	1	1	1	1	1	1	1	1	1	1	1	1	1	1	1	1	1	1	1	1	1	1	1	1	1	1
K00863	DAK, TKFC	triose\/dihydroxyacetone kinase \/ FAD-AMP lyase (cyclizing)	[EC:2.7.1.28 2.7.1.29 4.6.1.15]	2	2	1	1	1	2	2	1	1	1	1	1	1	1	1	1	1	2	2	2	1	1	1	1	1	1	1	1	1	1	1	1	1	1	1	1	1	1	1	1	1	1	2	1	1	1
K00864	glpK, GK	glycerol kinase	[EC:2.7.1.30]	1	1	1	1	1	1	1	1	1	1	1	1	1	1	1	1	1	1	1	1	1	1	1	1	1	1	1	1	1	1	1	1	1	1	1	1	1	1	1	1	1	1	1	1	1	1
K00866	CKI1	choline kinase	[EC:2.7.1.32]	1	1	1	1	1	1	1	1	1	1	1	1	0	0	0	0	0	0	0	1	0	0	0	0	0	0	0	0	0	0	0	0	0	0	0	0	0	1	0	1	1	1	1	1	1	1
K00868	pdxK, pdxY	pyridoxine kinase	[EC:2.7.1.35]	1	1	1	1	1	1	1	1	1	1	1	1	1	1	1	1	1	1	1	1	1	1	1	1	1	1	1	1	1	1	1	1	1	1	1	1	1	1	1	1	1	1	1	1	1	1
K00872	thrB	homoserine kinase	[EC:2.7.1.39]	1	1	1	1	1	1	1	1	1	1	1	1	1	1	1	1	1	1	1	1	1	1	1	1	1	1	1	1	1	1	1	1	1	1	1	1	1	1	1	1	1	1	1	1	1	1
K00873	PK, pyk	pyruvate kinase	[EC:2.7.1.40]	1	1	1	1	1	1	1	1	1	1	1	1	1	1	1	1	1	1	1	1	1	1	1	1	1	1	1	1	1	1	1	1	1	1	1	1	1	1	1	1	1	1	1	1	1	1
K00875	rbtK, FGGY	D-ribulokinase	[EC:2.7.1.47]	1	1	1	1	1	1	1	1	1	1	1	1	1	1	3	1	1	1	1	1	1	1	1	1	1	1	1	1	1	1	1	1	1	3	2	1	1	1	1	1	1	1	1	1	1	1
K00876	udk, UCK	uridine kinase	[EC:2.7.1.48]	1	1	1	1	1	1	1	1	2	1	1	1	2	1	1	1	1	1	1	1	1	1	1	1	1	1	1	1	1	1	1	1	1	1	1	1	1	1	1	1	1	1	1	1	2	1
K00877	THI20	hydroxymethylpyrimidine\/phosphomethylpyrimidine kinase \/ thiaminase	[EC:2.7.1.49 2.7.4.7 3.5.99.2]	1	1	1	1	1	1	1	1	1	1	1	1	1	1	1	1	1	1	1	1	1	1	1	1	1	1	1	1	1	1	1	1	1	1	1	1	1	1	1	1	1	1	1	1	1	1
K00888	PI4KA	phosphatidylinositol 4-kinase A	[EC:2.7.1.67]	1	1	1	1	1	1	2	1	2	1	1	1	1	1	1	1	2	1	1	1	1	1	1	1	1	1	1	1	1	1	1	1	1	1	1	1	1	1	1	1	1	1	1	1	1	1
K00889	PIP5K	1-phosphatidylinositol-4-phosphate 5-kinase	[EC:2.7.1.68]	1	1	3	1	1	1	1	1	1	1	1	1	1	1	1	1	1	1	1	1	0	1	1	1	1	1	1	1	1	1	1	1	1	1	1	1	1	1	1	1	1	2	1	1	1	1
K00893	DCK	deoxycitidine\/deoxyadenosine\/deoxyguanosine kinase	[EC:2.7.1.74 2.7.1.76 2.7.1.113]	0	0	0	0	0	0	0	0	0	0	0	0	0	0	0	0	0	0	0	0	0	0	0	0	0	0	0	0	0	0	0	0	0	0	0	0	0	0	0	0	0	0	0	0	0	1
K00894	ETNK, EKI	ethanolamine kinase	[EC:2.7.1.82]	0	0	0	0	0	0	0	0	0	0	0	0	0	0	0	0	0	0	0	0	0	0	0	0	0	0	0	0	0	0	0	0	0	0	0	0	0	0	0	0	0	0	0	1	0	0
K00898	PDK2_3_4	pyruvate dehydrogenase kinase 2\/3\/4	[EC:2.7.11.2]	2	2	2	2	2	2	2	2	2	2	2	2	2	2	2	2	2	2	2	2	2	2	2	2	2	2	2	2	2	2	2	2	2	2	2	2	2	2	2	2	2	2	2	2	2	2
K00901	dgkA, DGK	diacylglycerol kinase (ATP)	[EC:2.7.1.107]	0	0	0	0	0	0	0	0	0	1	0	0	0	0	0	0	0	0	0	0	0	0	0	0	0	0	0	0	0	0	0	0	0	0	0	0	0	0	0	0	0	0	0	0	0	0
K00902	DOLK	dolichol kinase	[EC:2.7.1.108]	1	1	1	1	1	1	1	1	1	1	1	1	1	1	1	1	1	1	1	1	1	1	1	1	2	1	1	1	1	1	1	1	1	2	1	1	1	1	1	1	1	1	1	1	1	1
K00910	ADRBK, GRK	beta-adrenergic-receptor kinase	[EC:2.7.11.15]	0	0	0	0	0	0	0	0	0	0	0	0	0	0	0	0	0	0	0	0	0	0	0	0	0	0	0	0	0	0	0	0	0	0	0	0	0	0	0	0	0	0	0	0	1	0
K00911	ITPK	1D-myo-inositol-triphosphate 3-kinase	[EC:2.7.1.127]	0	0	0	0	0	0	0	0	0	0	0	0	0	0	0	0	0	0	0	0	0	0	0	0	0	0	0	0	0	0	0	0	0	0	0	0	0	0	0	0	0	0	0	0	0	1
K00914	PIK3C3, VPS34	phosphatidylinositol 3-kinase	[EC:2.7.1.137]	1	1	1	1	1	1	1	1	1	1	1	1	1	1	1	1	1	1	1	1	1	1	1	1	1	1	1	1	1	1	1	1	1	2	1	1	1	1	1	1	1	1	1	1	1	1
K00915	IPMK, IPK2	inositol-polyphosphate multikinase	[EC:2.7.1.140 2.7.1.151]	1	1	1	2	1	1	1	1	1	1	1	1	1	1	1	1	1	1	1	1	1	1	1	1	1	1	1	1	1	1	1	1	1	1	2	1	1	1	1	1	1	1	1	1	1	1
K00916	CTK1	CTD kinase subunit alpha	[EC:2.7.11.22 2.7.11.23]	1	1	1	1	1	1	1	1	1	1	1	1	1	1	1	1	1	1	1	1	2	0	1	1	1	1	1	1	1	1	1	1	1	1	1	1	1	1	1	1	1	1	1	1	1	1
K00921	PIKFYVE, FAB1	1-phosphatidylinositol-3-phosphate 5-kinase	[EC:2.7.1.150]	2	1	2	2	2	2	2	2	1	2	2	2	1	1	2	1	1	1	2	2	1	1	1	1	1	1	1	1	2	1	1	1	1	1	1	2	2	2	2	2	2	2	3	2	2	3
K00923	PIK3C2	phosphatidylinositol-4-phosphate 3-kinase	[EC:2.7.1.154]	0	0	0	0	0	0	0	0	0	1	0	0	0	0	0	0	0	0	0	0	0	0	0	0	0	0	0	0	0	0	0	0	0	0	0	0	0	0	0	0	0	0	0	0	0	0
K00925	ackA	acetate kinase	[EC:2.7.2.1]	2	2	1	1	1	1	1	1	1	1	1	1	1	1	1	1	1	1	1	1	1	1	1	1	1	1	1	1	1	1	1	1	1	1	1	1	4	1	1	1	1	1	1	1	1	1
K00927	PGK, pgk	phosphoglycerate kinase	[EC:2.7.2.3]	2	1	1	1	1	1	1	1	1	1	1	1	1	1	1	1	1	1	1	1	1	1	1	1	1	1	1	1	1	1	1	1	1	1	1	1	1	1	1	1	1	1	1	1	1	1
K00928	lysC	aspartate kinase	[EC:2.7.2.4]	1	1	1	1	1	1	1	1	1	1	1	1	1	1	1	1	1	1	1	1	1	1	1	1	1	1	1	1	1	1	1	1	1	1	1	1	1	1	1	1	1	1	1	1	1	1
K00931	proB	glutamate 5-kinase	[EC:2.7.2.11]	1	1	1	1	1	1	1	1	1	1	1	1	1	2	1	1	1	1	1	1	1	1	1	1	1	1	1	1	1	1	1	1	1	1	1	1	1	1	1	1	1	1	1	1	1	1
K00938	E2.7.4.2, mvaK2	phosphomevalonate kinase	[EC:2.7.4.2]	1	1	1	1	1	1	1	1	1	1	1	1	1	1	1	1	1	1	1	1	1	1	1	1	2	1	1	1	1	1	1	1	1	1	1	1	1	1	1	1	1	0	0	1	1	1
K00939	adk, AK	adenylate kinase	[EC:2.7.4.3]	1	1	1	1	1	1	1	1	1	2	1	1	1	1	1	1	1	1	1	1	1	1	1	1	1	1	1	1	1	1	1	1	1	1	1	1	1	1	1	1	1	1	1	1	1	1
K00940	ndk, NME	nucleoside-diphosphate kinase	[EC:2.7.4.6]	2	2	2	1	2	2	2	2	2	2	2	2	2	1	2	2	2	2	2	2	2	2	2	2	2	2	2	2	2	2	2	2	2	2	2	2	2	2	2	2	2	2	2	2	2	2
K00942	gmk, GUK1	guanylate kinase	[EC:2.7.4.8]	1	1	1	1	1	1	2	1	1	1	1	1	1	1	1	1	1	1	1	1	1	1	1	1	1	1	1	1	1	1	1	1	1	1	1	1	1	1	1	1	1	1	1	1	1	1
K00943	tmk, DTYMK	dTMP kinase	[EC:2.7.4.9]	1	1	1	1	1	1	1	1	1	1	1	1	1	1	1	1	1	1	1	1	1	1	1	1	1	1	1	1	1	1	1	1	1	1	1	1	1	1	1	1	1	1	1	1	1	1
K00944	AK3	nucleoside-triphosphate--adenylate kinase	[EC:2.7.4.10]	1	1	1	1	1	1	1	1	1	1	1	1	1	1	1	1	1	1	1	1	1	1	1	1	1	1	1	1	1	1	1	1	1	1	1	1	1	1	1	1	1	1	1	1	1	1
K00948	PRPS, prsA	ribose-phosphate pyrophosphokinase	[EC:2.7.6.1]	2	1	2	2	2	2	3	2	2	2	2	3	2	2	2	2	2	2	2	2	2	2	2	2	2	2	2	2	2	2	2	2	2	2	2	2	2	2	3	2	2	4	2	2	2	2
K00949	thiN, TPK1, THI80	thiamine pyrophosphokinase	[EC:2.7.6.2]	1	1	1	1	1	1	1	1	1	1	1	1	1	1	1	1	1	1	1	1	1	1	1	1	1	1	2	1	1	1	1	1	1	1	1	1	1	1	1	1	1	1	1	1	1	1
K00953	FLAD1	FAD synthetase	[EC:2.7.7.2]	1	1	1	1	1	1	1	1	1	1	1	1	1	1	1	1	1	1	1	1	1	0	1	1	1	1	1	1	1	1	1	1	1	1	1	2	1	1	1	1	1	1	1	1	1	1
K00958	sat, met3	sulfate adenylyltransferase	[EC:2.7.7.4]	1	1	1	1	1	1	1	1	1	1	1	1	1	1	1	1	1	1	1	1	1	1	1	1	1	1	1	1	1	1	1	1	1	1	1	1	1	1	1	1	1	1	1	1	1	1
K00963	UGP2, galU, galF	UTP--glucose-1-phosphate uridylyltransferase	[EC:2.7.7.9]	1	1	1	1	1	3	1	1	3	1	1	1	1	1	1	1	1	1	1	1	1	0	1	1	1	1	1	1	1	1	1	1	1	1	1	1	1	1	1	1	1	2	1	1	1	1
K00965	galT, GALT	UDPglucose--hexose-1-phosphate uridylyltransferase	[EC:2.7.7.12]	3	2	1	1	1	1	2	1	1	1	1	1	1	1	1	2	1	1	1	1	1	1	1	2	1	1	1	1	1	1	1	1	1	1	1	1	1	1	1	1	1	1	1	1	1	1
K00966	GMPP	mannose-1-phosphate guanylyltransferase	[EC:2.7.7.13]	3	3	3	3	2	2	2	2	3	2	2	2	2	3	2	2	2	2	2	2	2	2	2	2	2	2	2	2	2	2	2	2	2	2	2	2	2	2	2	2	2	2	2	2	2	2
K00968	PCYT1	choline-phosphate cytidylyltransferase	[EC:2.7.7.15]	1	0	1	1	1	2	1	1	1	1	1	1	1	1	1	1	1	1	1	1	1	1	1	1	1	1	1	1	1	1	1	1	1	1	1	1	1	1	1	1	1	1	1	1	1	1
K00972	UAP1	UDP-N-acetylglucosamine\/UDP-N-acetylgalactosamine diphosphorylase	[EC:2.7.7.23 2.7.7.83]	1	1	1	1	1	1	1	1	1	1	1	1	1	1	1	1	1	1	1	1	1	1	1	1	1	1	1	1	1	1	1	1	1	1	1	1	1	1	1	1	1	1	1	1	1	1
K00974	cca	tRNA nucleotidyltransferase (CCA-adding enzyme)	[EC:2.7.7.72 3.1.3.- 3.1.4.-]	1	1	1	1	1	1	1	1	1	0	1	1	1	1	1	1	1	1	1	1	1	1	1	1	1	1	1	1	1	1	1	1	1	0	1	1	0	1	1	1	1	1	1	0	1	1
K00977	DNTT	DNA nucleotidylexotransferase	[EC:2.7.7.31]	0	0	0	0	0	0	0	1	0	0	0	0	0	0	0	0	0	0	0	0	0	0	0	0	0	0	0	0	0	0	0	0	0	0	0	0	0	0	0	0	0	0	0	0	0	0
K00981	E2.7.7.41, CDS1, CDS2, cdsA	phosphatidate cytidylyltransferase	[EC:2.7.7.41]	1	1	1	1	1	1	1	2	1	1	1	1	1	1	1	3	1	1	1	1	1	1	1	1	1	1	1	1	1	1	1	1	1	1	1	1	1	1	1	1	1	1	1	1	1	1
K00987	CEG1	mRNA guanylyltransferase	[EC:2.7.7.50]	1	1	1	2	1	1	1	1	1	1	1	1	1	1	1	1	1	1	1	1	1	1	1	1	1	1	1	1	1	1	1	1	1	2	1	1	1	1	1	1	1	1	1	1	1	1
K00988	APA1_2	sulfate adenylyltransferase (ADP) \/ ATP adenylyltransferase	[EC:2.7.7.5 2.7.7.53]	3	2	2	2	2	1	1	1	2	1	2	2	2	2	2	2	2	2	2	2	2	2	2	2	2	2	2	2	2	2	2	2	2	2	2	2	2	2	2	2	2	2	2	2	2	2
K00993	EPT1	ethanolaminephosphotransferase	[EC:2.7.8.1]	2	2	1	1	2	2	2	2	2	2	2	2	2	2	2	2	2	1	1	2	1	1	2	2	2	2	2	2	2	3	3	2	2	1	3	3	3	2	2	2	2	2	3	2	2	2
K00994	CHPT1, CPT1	diacylglycerol cholinephosphotransferase	[EC:2.7.8.2]	0	0	0	0	0	0	0	0	0	0	0	0	0	0	0	0	0	0	0	0	0	0	1	1	0	1	0	1	0	0	0	1	0	0	0	0	0	0	0	0	0	0	0	0	0	0
K00995	pgsA, PGS1	CDP-diacylglycerol---glycerol-3-phosphate 3-phosphatidyltransferase	[EC:2.7.8.5]	1	1	1	1	1	1	1	2	1	1	1	1	1	1	1	1	1	1	1	1	1	1	1	1	1	1	1	1	1	1	1	1	1	1	1	1	1	2	1	1	1	1	2	1	1	1
K00997	acpS	holo-[acyl-carrier protein] synthase	[EC:2.7.8.7]	1	0	1	1	1	1	1	1	1	1	1	1	1	1	1	1	1	1	1	1	1	1	0	1	1	1	1	1	1	1	1	1	1	1	0	0	0	1	1	1	1	1	1	3	1	1
K00999	CDIPT	CDP-diacylglycerol--inositol 3-phosphatidyltransferase	[EC:2.7.8.11]	1	1	1	1	1	1	1	1	1	1	1	1	1	1	1	1	1	1	1	1	1	1	1	1	1	1	1	1	1	1	1	1	1	1	1	1	1	1	1	1	1	2	1	1	1	1
K01000	mraY	phospho-N-acetylmuramoyl-pentapeptide-transferase	[EC:2.7.8.13]	0	0	0	0	0	0	0	0	0	0	0	0	0	0	0	0	0	0	0	0	0	0	0	0	0	0	0	0	0	0	0	0	0	0	0	0	0	0	0	0	0	0	0	0	1	0
K01001	ALG7	UDP-N-acetylglucosamine--dolichyl-phosphate N-acetylglucosaminephosphotransferase	[EC:2.7.8.15]	1	1	1	1	1	1	1	1	2	1	1	1	1	1	1	1	1	1	1	1	1	1	1	1	1	1	1	1	1	1	1	1	1	1	1	1	1	3	1	1	1	1	1	1	1	1
K01007	pps, ppsA	pyruvate, water dikinase	[EC:2.7.9.2]	0	0	0	0	0	0	0	0	0	0	0	0	0	0	0	0	0	0	0	0	0	0	0	0	0	0	0	0	0	0	0	0	0	0	0	0	0	0	1	0	0	0	0	0	0	0
K01011	TST, MPST, sseA	thiosulfate\/3-mercaptopyruvate sulfurtransferase	[EC:2.8.1.1 2.8.1.2]	0	1	1	1	1	2	1	1	1	1	1	1	1	1	1	1	1	1	1	1	1	1	2	2	1	2	4	2	3	1	3	3	1	2	2	1	1	1	1	2	1	1	1	1	1	1
K01012	bioB	biotin synthase	[EC:2.8.1.6]	1	1	1	1	1	1	1	1	1	1	1	1	1	1	1	1	1	1	1	1	1	1	1	1	1	1	2	1	1	1	1	1	1	1	2	1	1	1	1	1	1	1	1	1	1	1
K01013	TSTD1	thiosulfate:glutathione sulfurtransferase	[EC:2.8.1.-]	1	2	1	2	1	0	1	1	1	1	1	1	1	1	1	1	1	1	1	1	1	1	1	1	1	1	1	1	1	1	1	1	1	1	1	1	1	1	1	1	0	0	1	1	1	1
K01027	OXCT	3-oxoacid CoA-transferase	[EC:2.8.3.5]	1	1	1	1	1	1	1	1	1	1	1	1	1	1	1	1	1	1	1	1	1	1	1	1	1	1	1	1	1	1	1	1	1	1	1	1	1	1	1	1	1	1	1	1	1	1
K01044	CES1	carboxylesterase 1	[EC:3.1.1.1]	0	1	0	0	0	0	0	0	0	0	0	0	0	0	0	0	0	0	0	0	0	0	0	0	0	0	0	0	0	0	0	0	0	0	0	0	0	0	0	0	0	0	0	0	0	0
K01045	PON	arylesterase \/ paraoxonase	[EC:3.1.1.2 3.1.8.1]	2	2	1	1	2	2	3	2	0	3	2	2	2	2	2	2	2	2	2	2	2	2	1	1	1	0	1	1	1	1	1	1	1	2	2	2	2	2	2	2	2	2	1	1	2	1
K01046	lip, TGL2	triacylglycerol lipase	[EC:3.1.1.3]	2	2	2	3	2	2	2	2	2	2	2	2	2	2	2	2	2	2	2	2	2	2	2	2	2	2	2	2	2	1	2	2	2	2	2	2	2	2	2	2	2	2	2	2	2	2
K01047	PLA2G, SPLA2	secretory phospholipase A2	[EC:3.1.1.4]	0	0	0	0	0	0	0	0	0	0	0	0	0	0	0	0	0	0	0	0	0	0	0	1	0	0	0	0	0	0	0	2	0	0	0	0	0	0	0	0	0	0	0	0	0	0
K01049	ACHE	acetylcholinesterase	[EC:3.1.1.7]	1	0	0	0	0	0	0	0	0	0	0	0	0	0	0	0	0	0	0	0	0	0	0	0	0	0	0	0	0	0	0	0	0	0	0	0	0	0	0	0	0	0	0	0	0	0
K01051	E3.1.1.11	pectinesterase	[EC:3.1.1.11]	1	1	0	0	0	1	1	0	0	1	1	0	0	0	0	0	0	0	0	0	0	0	0	0	0	0	0	0	0	0	0	0	0	0	0	0	0	0	0	0	0	0	0	0	0	0
K01052	LIPA	lysosomal acid lipase\/cholesteryl ester hydrolase	[EC:3.1.1.13]	2	2	2	2	2	0	1	1	1	1	2	2	2	1	2	2	2	1	1	2	1	1	2	2	2	2	2	2	2	2	2	2	2	2	3	2	2	2	2	2	2	2	2	2	2	2
K01053	gnl, RGN	gluconolactonase	[EC:3.1.1.17]	2	2	1	1	2	2	3	0	1	2	2	1	1	0	1	1	1	0	0	2	0	0	0	0	0	0	0	0	0	0	0	0	0	1	1	1	1	0	0	0	0	0	0	0	0	0
K01054	MGLL	acylglycerol lipase	[EC:3.1.1.23]	2	2	2	1	2	2	2	2	2	2	2	2	2	2	2	2	2	2	2	2	2	2	2	2	2	2	2	2	2	2	2	2	2	2	2	2	2	2	2	2	2	2	2	2	2	2
K01056	PTH1, PTRH1, pth, spoVC	peptidyl-tRNA hydrolase, PTH1 family	[EC:3.1.1.29]	1	1	1	1	1	1	1	0	1	1	1	1	1	1	1	2	2	1	1	1	1	1	1	0	1	1	1	0	0	0	1	1	1	1	1	1	1	1	1	1	1	1	1	1	1	1
K01057	PGLS, pgl, devB	6-phosphogluconolactonase	[EC:3.1.1.31]	3	3	1	1	2	2	2	2	2	2	3	2	2	1	2	2	1	1	1	2	1	1	1	1	1	1	1	1	1	1	1	1	1	2	2	2	2	2	1	1	1	1	1	2	1	1
K01061	E3.1.1.45	carboxymethylenebutenolidase	[EC:3.1.1.45]	1	2	1	2	1	2	2	2	2	2	1	1	1	1	1	1	1	1	1	1	1	1	1	1	1	1	1	1	1	1	1	1	1	1	1	1	1	1	1	1	1	1	1	1	1	1
K01062	PLA2G7, PAFAH	platelet-activating factor acetylhydrolase	[EC:3.1.1.47]	1	1	1	2	2	1	1	1	1	1	1	1	1	2	1	1	1	2	2	1	0	2	1	1	1	1	1	1	1	1	1	1	1	1	1	1	1	1	1	1	1	1	1	1	1	1
K01064	WNT9	wingless-type MMTV integration site family, member 9		0	0	0	0	0	0	0	0	0	0	0	0	0	0	0	0	0	0	0	0	0	0	1	0	0	1	0	1	0	0	0	1	0	0	0	0	0	0	0	0	0	0	0	0	0	0
K01067	E3.1.2.1, ACH1	acetyl-CoA hydrolase	[EC:3.1.2.1]	1	1	0	0	2	2	2	2	2	2	2	1	1	2	1	1	1	1	1	1	1	1	2	2	1	2	2	2	2	2	2	2	2	1	1	1	1	1	1	1	1	1	1	1	1	1
K01069	gloB, gloC, HAGH	hydroxyacylglutathione hydrolase	[EC:3.1.2.6]	1	1	1	1	1	1	1	1	1	1	1	1	1	1	1	1	1	1	1	1	1	1	1	1	1	1	1	1	1	1	1	1	1	1	1	1	1	1	1	1	1	1	1	1	1	1
K01070	frmB, ESD, fghA	S-formylglutathione hydrolase	[EC:3.1.2.12]	1	1	1	1	1	1	1	1	1	1	1	1	1	1	1	1	1	1	1	1	1	1	1	1	1	1	1	1	1	1	1	1	1	1	1	1	1	1	1	1	1	1	1	1	1	1
K01074	PPT	palmitoyl-protein thioesterase	[EC:3.1.2.22]	1	1	1	1	1	1	1	1	1	1	1	1	1	1	1	0	1	1	1	1	1	1	1	1	1	1	1	1	1	1	1	1	1	1	1	1	1	1	1	1	1	1	1	1	1	1
K01077	E3.1.3.1, phoA, phoB	alkaline phosphatase	[EC:3.1.3.1]	1	1	1	1	1	1	1	1	1	1	1	1	1	2	1	1	1	1	1	1	0	1	2	1	1	1	1	1	1	1	1	1	1	1	1	1	1	2	1	1	1	1	1	1	1	1
K01078	PHO	acid phosphatase	[EC:3.1.3.2]	2	2	2	2	2	0	2	2	2	2	1	2	2	2	2	2	2	2	2	2	2	1	2	2	3	2	3	2	3	2	3	2	3	2	2	2	3	2	1	2	2	2	1	1	2	1
K01081	E3.1.3.5	5'-nucleotidase	[EC:3.1.3.5]	0	0	0	0	0	0	0	0	0	1	0	0	0	0	0	0	0	0	0	0	0	0	0	0	0	0	0	0	0	0	0	0	0	0	0	0	0	0	0	0	0	0	0	0	0	0
K01082	cysQ, MET22, BPNT1	3'(2'), 5'-bisphosphate nucleotidase	[EC:3.1.3.7]	1	1	1	1	1	1	1	2	1	1	1	1	1	1	1	1	1	1	1	1	1	0	1	1	1	1	1	1	1	1	1	1	1	1	1	1	1	1	1	1	1	1	1	1	1	1
K01092	E3.1.3.25, IMPA, suhB	myo-inositol-1(or 4)-monophosphatase	[EC:3.1.3.25]	2	2	2	1	2	2	2	4	1	2	2	2	2	2	2	2	2	2	2	2	2	2	2	2	2	2	2	2	2	2	2	2	2	1	1	2	2	2	2	2	2	2	2	2	2	2
K01094	GEP4	phosphatidylglycerophosphatase GEP4	[EC:3.1.3.27]	1	1	1	1	1	1	1	1	1	1	1	1	1	1	1	1	1	1	1	1	1	1	1	1	1	1	1	1	1	1	1	1	1	1	1	1	1	1	1	1	1	1	1	1	1	1
K01098	CET1	polynucleotide 5'-triphosphatase	[EC:3.6.1.74]	2	1	1	1	1	1	1	1	1	1	1	1	1	1	1	1	1	1	1	1	1	1	1	1	1	1	1	1	1	1	1	1	1	1	1	1	0	1	1	1	1	1	1	1	1	1
K01099	INPP5B_F	inositol polyphosphate 5-phosphatase INPP5B\/F	[EC:3.1.3.36]	1	1	1	0	1	1	2	1	1	1	1	1	1	1	1	1	1	1	2	1	0	1	1	0	1	1	1	1	1	1	1	1	1	1	1	0	1	1	1	1	1	1	1	1	1	1
K01101	E3.1.3.41	4-nitrophenyl phosphatase	[EC:3.1.3.41]	2	2	2	2	2	2	2	2	2	2	2	2	2	2	2	2	2	2	2	1	2	3	2	2	2	2	1	1	1	2	2	2	2	3	2	2	2	2	3	2	2	2	2	3	2	2
K01102	PDP	pyruvate dehydrogenase phosphatase	[EC:3.1.3.43]	1	1	1	1	1	1	1	1	1	1	1	1	1	1	1	1	1	1	1	1	1	1	1	1	1	1	1	1	1	1	1	1	1	1	1	1	1	1	1	1	1	1	1	1	1	1
K01110	PTEN	phosphatidylinositol-3,4,5-trisphosphate 3-phosphatase and dual-specificity protein phosphatase PTEN	[EC:3.1.3.16 3.1.3.48 3.1.3.67]	1	1	1	1	0	1	1	1	1	1	1	1	1	1	1	1	1	1	1	1	1	0	1	1	1	1	1	1	1	1	1	1	1	1	1	1	1	1	1	1	1	1	1	1	1	1
K01113	phoD	alkaline phosphatase D	[EC:3.1.3.1]	2	2	2	2	1	1	1	1	1	1	1	1	1	1	1	1	1	1	1	1	1	1	1	1	1	1	1	1	1	1	1	1	1	1	1	1	1	1	1	1	1	1	1	1	1	1
K01115	PLD1_2	phospholipase D1\/2	[EC:3.1.4.4]	2	2	2	2	2	2	3	2	2	2	2	3	2	3	2	2	2	2	2	2	1	2	2	2	2	2	2	2	2	2	3	2	2	2	4	3	3	2	2	2	2	2	2	2	1	2
K01126	E3.1.4.46, glpQ, ugpQ	glycerophosphoryl diester phosphodiesterase	[EC:3.1.4.46]	0	0	1	0	0	0	0	0	0	0	0	0	0	0	0	0	0	0	0	0	0	0	0	0	0	0	0	0	0	0	0	0	0	0	0	0	0	0	0	0	0	0	0	0	0	0
K01133	betC	choline-sulfatase	[EC:3.1.6.6]	0	1	0	0	0	0	0	0	0	0	0	0	0	0	0	0	0	0	0	0	0	0	0	0	0	0	0	0	0	0	0	0	0	0	0	0	0	0	0	0	0	0	0	0	0	0
K01137	GNS	N-acetylglucosamine-6-sulfatase	[EC:3.1.6.14]	0	0	0	0	0	0	0	0	1	0	0	0	0	0	0	0	0	0	0	0	0	0	0	0	0	0	0	0	0	0	0	0	0	0	0	0	0	0	0	0	0	0	0	0	0	0
K01164	POP1	ribonuclease P\/MRP protein subunit POP1	[EC:3.1.26.5]	0	1	1	1	1	1	1	1	2	1	1	0	1	1	1	1	1	1	1	1	1	1	1	1	1	1	1	1	1	1	1	1	1	1	1	1	1	1	1	1	1	1	1	1	1	1
K01166	RNASET2	ribonuclease T2	[EC:4.6.1.19]	3	3	0	0	1	1	1	1	1	1	2	0	1	0	1	1	1	0	0	1	1	1	1	1	1	1	1	1	1	1	1	1	1	1	1	1	1	1	1	1	1	1	1	1	1	1
K01173	ENDOG	endonuclease G, mitochondrial		1	1	1	1	1	1	1	2	1	1	1	1	1	1	1	1	1	1	1	1	1	1	1	1	1	1	1	1	1	1	1	1	1	1	1	1	1	1	1	1	1	1	1	1	1	1
K01176	AMY, amyA, malS	alpha-amylase	[EC:3.2.1.1]	1	1	1	1	1	3	2	4	3	1	1	1	1	2	1	1	1	1	1	2	0	1	1	1	1	1	1	1	1	1	1	1	1	1	1	1	1	1	1	1	1	1	1	1	1	1
K01178	SGA1	glucoamylase	[EC:3.2.1.3]	1	1	1	1	2	2	2	2	2	2	2	1	1	1	1	1	1	1	1	1	1	1	1	1	1	1	1	1	1	1	1	1	1	4	3	3	3	3	2	2	2	2	2	2	2	2
K01179	E3.2.1.4	endoglucanase	[EC:3.2.1.4]	0	0	0	0	0	0	0	0	0	0	0	0	0	0	0	0	0	0	0	0	0	0	0	0	0	0	0	0	0	0	0	0	0	0	1	1	1	0	0	0	0	0	0	0	0	0
K01182	IMA, malL	oligo-1,6-glucosidase	[EC:3.2.1.10]	1	1	4	5	1	1	1	1	0	1	1	0	1	2	1	0	0	2	1	1	1	4	1	1	2	1	1	1	1	1	1	1	1	0	0	1	1	1	1	1	1	1	1	3	1	1
K01183	E3.2.1.14	chitinase	[EC:3.2.1.14]	7	7	8	9	6	7	6	7	6	6	6	5	6	4	6	6	6	4	4	5	5	4	7	7	7	7	7	5	7	7	8	7	6	5	5	7	6	6	6	6	6	6	5	7	8	7
K01184	E3.2.1.15	polygalacturonase	[EC:3.2.1.15]	1	2	5	3	1	1	1	1	0	0	2	0	1	0	0	1	1	0	0	0	0	0	1	1	1	1	1	1	1	1	1	1	1	0	0	1	0	0	0	0	0	0	0	0	0	0
K01187	malZ	alpha-glucosidase	[EC:3.2.1.20]	1	1	1	1	0	0	0	0	0	0	0	0	0	0	0	0	0	0	0	0	0	0	0	0	0	0	0	0	0	0	0	0	0	0	0	0	0	0	0	0	0	0	0	0	0	0
K01188	E3.2.1.21	beta-glucosidase	[EC:3.2.1.21]	1	1	1	1	0	0	0	0	0	0	0	0	0	0	0	0	0	0	0	0	0	0	0	0	0	0	0	0	0	0	0	0	0	0	0	0	0	0	0	0	0	0	0	0	0	0
K01191	MAN2C1	alpha-mannosidase	[EC:3.2.1.24]	2	1	1	1	1	1	1	1	1	1	1	1	1	1	1	1	1	1	1	1	1	1	1	1	1	1	1	1	1	1	1	1	1	1	1	1	1	1	1	1	1	1	1	2	1	1
K01192	E3.2.1.25, MANBA, manB	beta-mannosidase	[EC:3.2.1.25]	1	1	1	1	1	1	1	1	1	1	1	1	1	1	1	1	1	1	1	1	0	1	1	1	1	1	1	1	1	1	1	1	1	1	1	1	1	0	1	1	1	1	1	1	1	1
K01193	INV, sacA	beta-fructofuranosidase	[EC:3.2.1.26]	2	1	0	0	1	0	1	2	2	0	2	0	1	1	1	1	1	1	1	1	1	2	1	1	1	1	1	1	1	1	1	1	1	0	0	0	0	0	0	0	0	0	0	0	0	0
K01194	TREH, treA, treF	alpha,alpha-trehalase	[EC:3.2.1.28]	1	1	1	1	1	1	1	1	1	1	1	1	1	1	1	1	1	1	1	1	1	1	2	1	1	1	1	2	1	1	1	1	1	1	1	1	1	1	1	1	1	1	1	2	1	1
K01196	AGL	glycogen debranching enzyme	[EC:2.4.1.25 3.2.1.33]	1	1	1	1	1	1	1	1	2	1	1	1	1	1	1	1	1	1	1	1	1	1	1	1	1	1	1	1	1	1	1	1	1	1	1	1	1	1	1	1	1	1	1	1	1	1
K01209	abfA	alpha-L-arabinofuranosidase	[EC:3.2.1.55]	1	2	0	0	0	0	0	0	0	0	0	0	0	0	0	0	0	0	0	0	0	0	0	0	0	0	0	0	0	0	0	0	0	0	0	0	0	0	0	0	0	0	0	0	0	0
K01210	E3.2.1.58	glucan 1,3-beta-glucosidase	[EC:3.2.1.58]	5	5	6	6	3	4	3	3	3	3	3	4	3	2	3	3	3	3	3	4	3	3	3	3	3	3	3	3	3	3	3	3	3	5	5	4	4	6	4	4	4	4	4	5	4	4
K01213	E3.2.1.67	galacturan 1,4-alpha-galacturonidase	[EC:3.2.1.67]	1	1	2	2	0	0	0	0	0	0	0	0	0	0	0	0	0	0	0	0	0	0	0	0	0	0	0	0	0	0	0	0	0	0	0	0	0	0	0	0	0	0	0	0	0	0
K01223	E3.2.1.86B, bglA	6-phospho-beta-glucosidase	[EC:3.2.1.86]	1	0	0	0	0	0	0	0	0	0	0	0	0	0	0	0	0	0	0	0	0	0	0	0	0	0	0	0	0	0	0	0	0	0	0	0	0	0	0	0	0	0	0	0	0	0
K01227	ENGASE	mannosyl-glycoprotein endo-beta-N-acetylglucosaminidase	[EC:3.2.1.96]	1	1	0	1	1	1	0	1	1	1	1	1	1	1	1	1	1	1	0	1	1	1	1	1	1	1	0	0	0	1	1	1	1	1	1	1	1	1	1	1	1	1	1	3	1	1
K01228	MOGS	mannosyl-oligosaccharide glucosidase	[EC:3.2.1.106]	1	1	1	3	1	1	1	1	1	1	1	1	1	1	1	1	1	1	1	1	1	1	1	1	1	1	1	1	1	1	1	1	1	1	1	1	1	1	1	1	1	1	1	1	1	1
K01230	MAN1A_C, MNS1_2	mannosyl-oligosaccharide alpha-1,2-mannosidase	[EC:3.2.1.113]	2	2	2	2	1	2	2	2	2	2	2	1	1	1	1	1	1	1	1	1	1	1	1	1	1	1	1	1	1	1	1	1	1	2	2	2	2	2	1	1	1	1	1	1	1	2
K01247	alkA	DNA-3-methyladenine glycosylase II	[EC:3.2.2.21]	1	1	1	1	1	1	1	1	1	1	1	1	1	1	1	1	1	1	1	1	1	1	1	1	1	1	1	1	1	1	1	1	1	1	1	1	1	1	1	1	1	1	1	1	1	1
K01251	AHCY, ahcY	adenosylhomocysteinase	[EC:3.13.2.1]	2	1	2	1	1	1	1	1	1	2	1	1	1	1	2	2	1	1	2	1	1	1	1	1	1	2	1	1	1	1	1	1	1	1	1	1	1	1	1	1	1	2	1	1	1	1
K01253	EPHX1	microsomal epoxide hydrolase	[EC:3.3.2.9]	4	3	2	2	2	1	2	2	2	2	2	1	1	1	1	1	1	1	1	1	1	2	1	1	1	1	1	1	1	1	1	1	1	1	1	0	0	1	1	1	1	1	1	1	1	1
K01254	LTA4H	leukotriene-A4 hydrolase	[EC:3.3.2.6]	1	1	1	1	1	1	1	1	1	1	1	1	1	1	1	1	1	1	1	1	1	1	1	1	1	1	1	1	1	1	1	1	1	1	1	1	1	1	1	1	1	1	1	1	1	1
K01256	pepN	aminopeptidase N	[EC:3.4.11.2]	0	0	0	0	0	0	0	0	0	0	0	0	0	0	1	0	0	0	0	0	0	0	0	0	0	0	0	0	0	0	0	0	0	0	0	0	0	0	0	0	0	0	0	0	0	0
K01257	LNPEP	cystinyl aminopeptidase	[EC:3.4.11.3]	0	0	0	0	0	0	0	0	0	0	0	0	0	0	0	0	0	0	0	0	0	0	0	0	0	0	0	0	0	0	0	0	0	0	0	0	0	0	0	1	0	0	0	0	0	0
K01259	pip	proline iminopeptidase	[EC:3.4.11.5]	2	1	1	1	1	1	1	1	1	1	1	1	1	1	1	2	1	1	1	2	1	1	1	1	1	1	1	1	1	1	1	1	1	1	1	2	1	1	1	1	1	1	1	1	1	1
K01262	pepP	Xaa-Pro aminopeptidase	[EC:3.4.11.9]	2	2	2	2	2	2	2	2	2	2	2	2	2	3	3	2	2	2	2	2	2	2	2	2	2	2	2	2	2	2	2	2	2	2	2	2	2	2	2	2	2	2	2	2	2	2
K01265	map	methionyl aminopeptidase	[EC:3.4.11.18]	3	3	2	3	3	2	3	4	3	3	3	3	3	4	3	3	3	3	3	3	2	3	4	4	4	4	4	4	4	3	4	4	4	4	3	3	2	4	3	3	3	4	3	4	3	3
K01267	DNPEP	aspartyl aminopeptidase	[EC:3.4.11.21]	1	1	1	2	1	1	1	1	1	1	1	1	1	1	1	1	1	1	1	1	1	1	1	1	1	1	1	1	1	1	1	1	1	1	1	1	1	1	1	1	1	1	1	1	1	2
K01273	DPEP	membrane dipeptidase	[EC:3.4.13.19]	2	1	2	1	1	1	1	1	1	2	1	1	1	1	1	1	1	1	1	1	1	2	2	2	2	2	2	2	2	2	2	2	2	2	1	1	2	1	1	1	1	1	2	2	1	1
K01277	DPP3	dipeptidyl-peptidase III	[EC:3.4.14.4]	1	1	1	1	1	1	1	1	1	1	1	1	1	1	1	1	1	1	1	1	1	1	1	1	1	1	1	1	1	1	2	1	1	1	1	1	1	1	1	1	1	1	1	1	1	1
K01279	TPP1, CLN2	tripeptidyl-peptidase I	[EC:3.4.14.9]	1	1	0	0	0	0	0	0	0	0	0	0	1	0	0	0	0	0	0	0	0	0	0	0	0	0	0	0	0	0	0	0	0	1	0	1	0	0	0	0	0	0	0	0	0	0
K01282	DAP2	dipeptidyl aminopeptidase B	[EC:3.4.14.-]	1	1	2	1	1	1	1	2	1	3	1	1	1	1	1	1	1	1	1	1	1	1	1	1	1	1	1	1	1	1	1	1	1	1	1	1	2	1	1	1	1	1	1	1	1	3
K01288	KEX1	carboxypeptidase D	[EC:3.4.16.6]	2	2	2	3	2	2	2	2	2	3	2	3	2	2	3	2	2	2	2	2	2	2	2	2	2	2	2	2	2	2	2	2	2	2	2	2	2	2	3	2	2	2	2	2	2	2
K01293	E3.4.17.4	Gly-Xaa carboxypeptidase	[EC:3.4.17.4]	1	2	2	3	2	1	2	1	2	2	2	1	2	2	1	2	2	2	2	1	2	2	2	1	1	1	0	0	2	1	2	1	2	2	2	2	2	2	3	3	3	3	3	3	3	2
K01301	NAALAD	N-acetylated-alpha-linked acidic dipeptidase	[EC:3.4.17.21]	1	1	1	1	1	1	1	1	1	1	1	1	1	1	1	1	1	1	1	1	1	1	1	1	1	1	1	1	1	1	1	1	1	1	1	1	2	0	1	1	1	1	1	1	2	1
K01303	APEH	acylaminoacyl-peptidase	[EC:3.4.19.1]	0	0	0	0	1	0	0	0	0	0	0	0	0	0	1	0	0	0	0	0	0	0	1	1	1	1	1	1	0	0	1	1	1	0	0	0	0	0	0	1	1	1	0	0	0	0
K01304	pcp	pyroglutamyl-peptidase	[EC:3.4.19.3]	1	1	1	1	1	1	1	1	1	1	1	0	1	1	1	1	1	1	1	1	1	1	1	1	1	1	1	1	1	1	1	1	1	1	1	1	1	1	1	1	1	1	1	0	1	1
K01309	MINDY1_2	ubiquitin carboxyl-terminal hydrolase MINDY-1\/2	[EC:3.4.19.12]	1	1	1	1	2	1	1	1	3	1	1	1	1	1	1	1	1	1	1	1	1	1	1	1	1	1	1	1	1	1	1	1	1	1	1	1	1	1	1	1	1	1	1	1	1	1
K01322	PREP	prolyl oligopeptidase	[EC:3.4.21.26]	1	1	1	1	1	1	1	1	1	2	1	1	1	1	1	1	1	1	1	1	1	0	1	1	1	1	1	1	1	1	1	1	1	1	1	1	1	1	1	1	1	1	1	1	1	1
K01336	PRB1	cerevisin	[EC:3.4.21.48 3.4.21.-]	1	1	1	1	1	1	1	2	4	1	1	1	1	1	1	1	1	1	1	1	1	1	1	1	1	1	1	1	1	1	1	1	1	3	3	3	3	2	3	2	2	2	2	2	2	2
K01338	lon	ATP-dependent Lon protease	[EC:3.4.21.53]	1	1	1	2	1	1	1	1	0	1	0	1	1	2	1	1	1	1	1	1	1	0	1	1	1	1	1	1	1	1	1	1	1	1	1	3	1	0	1	1	5	1	1	2	1	3
K01341	KEX2	kexin	[EC:3.4.21.61]	1	1	1	1	1	1	1	1	1	1	1	1	1	1	1	1	1	1	1	1	1	1	1	1	1	1	1	1	1	1	1	1	1	1	1	1	1	1	1	1	1	1	1	1	1	1
K01358	clpP, CLPP	ATP-dependent Clp protease, protease subunit	[EC:3.4.21.92]	1	1	0	0	1	1	1	1	1	1	1	1	1	1	1	1	1	1	1	1	0	0	1	1	1	1	1	1	1	1	1	1	1	1	1	1	1	0	1	0	1	1	1	1	1	1
K01367	CAPN1	calpain-1	[EC:3.4.22.52]	0	0	0	0	0	0	0	0	0	0	0	0	0	0	0	0	0	0	0	0	0	0	0	0	0	0	0	0	0	0	0	0	0	0	0	0	0	0	0	0	0	0	0	0	1	0
K01372	BLMH, pepC	bleomycin hydrolase	[EC:3.4.22.40]	3	3	1	1	2	2	2	2	2	2	2	2	2	2	2	2	2	2	2	2	2	2	2	2	3	2	3	2	3	3	3	2	3	2	1	2	2	2	2	3	2	2	2	2	3	2
K01377	PGC	gastricsin	[EC:3.4.23.3]	0	0	2	1	0	0	0	0	0	0	0	0	1	0	0	0	0	0	0	0	0	0	0	0	0	0	0	0	0	0	0	0	0	0	0	0	0	0	0	0	0	0	0	0	0	0
K01379	CTSD	cathepsin D	[EC:3.4.23.5]	7	7	4	6	7	5	9	6	5	7	5	4	5	4	4	4	5	6	4	5	7	5	6	5	7	6	7	7	7	6	7	6	7	5	5	8	6	7	5	6	6	5	5	6	8	6
K01381	PEP4	saccharopepsin	[EC:3.4.23.25]	1	1	1	2	1	1	1	1	1	1	1	1	1	1	1	1	1	1	1	1	1	1	1	1	1	1	1	1	1	1	1	1	1	1	1	1	1	1	1	1	1	1	1	1	1	1
K01382	CTSE	cathepsin E	[EC:3.4.23.34]	0	1	0	0	0	0	0	0	0	0	0	0	0	0	0	0	0	0	0	0	0	0	0	0	0	0	0	0	0	0	0	0	0	0	0	0	0	0	1	0	0	0	0	0	0	0
K01392	THOP1	thimet oligopeptidase	[EC:3.4.24.15]	0	0	0	0	0	0	0	0	0	0	0	0	0	0	0	0	0	0	0	0	0	0	0	0	0	0	0	0	0	0	0	0	0	0	0	0	0	0	0	0	1	0	1	1	0	0
K01393	NLN	neurolysin	[EC:3.4.24.16]	0	0	0	0	0	0	0	0	0	0	0	0	0	0	0	0	0	0	0	0	0	0	0	0	0	0	0	0	0	0	0	0	0	0	0	0	0	0	0	0	0	0	0	0	1	0
K01408	IDE, ide	insulysin	[EC:3.4.24.56]	2	2	2	3	2	2	2	4	2	2	2	2	2	2	2	2	2	2	2	2	1	2	2	2	2	2	2	2	2	2	2	2	2	2	2	2	2	3	2	2	2	2	2	2	3	2
K01409	OSGEP, KAE1, QRI7	N6-L-threonylcarbamoyladenine synthase	[EC:2.3.1.234]	2	2	2	2	2	2	2	2	2	2	2	2	2	2	2	2	2	2	2	2	2	2	2	2	2	2	2	2	2	2	2	2	2	2	2	2	2	2	2	2	2	2	2	2	2	2
K01410	MIPEP	mitochondrial intermediate peptidase	[EC:3.4.24.59]	1	1	1	1	1	1	1	1	1	1	1	1	1	1	1	1	1	1	1	1	1	1	1	1	1	1	1	1	1	1	1	1	1	1	1	1	1	1	1	1	1	1	1	1	1	1
K01411	NRD1	nardilysin	[EC:3.4.24.61]	0	0	0	0	0	0	0	0	0	0	0	0	0	0	0	0	0	0	0	0	0	0	0	0	0	0	0	0	0	0	0	0	0	0	0	0	0	0	0	0	1	0	0	0	0	0
K01412	PMPCA, MAS2	mitochondrial-processing peptidase subunit alpha	[EC:3.4.24.64]	1	1	1	1	1	1	1	1	1	1	0	1	1	1	1	1	1	1	1	1	1	1	1	1	1	1	2	1	1	1	1	1	1	1	1	1	1	1	1	1	1	1	1	1	1	1
K01415	ECE	endothelin-converting enzyme	[EC:3.4.24.71]	1	1	1	1	1	1	1	1	1	1	1	1	1	0	1	1	1	0	1	1	1	1	1	1	1	1	1	1	1	1	1	1	1	1	2	1	1	1	1	1	1	1	1	1	1	1
K01417	MEP	extracellular elastinolytic metalloproteinase	[EC:3.4.24.-]	1	1	1	2	1	1	1	1	1	1	1	1	1	1	1	1	1	2	1	1	1	1	1	1	1	1	1	1	1	1	1	1	1	1	1	1	1	1	1	1	1	2	1	2	1	1
K01424	E3.5.1.1, ansA, ansB	L-asparaginase	[EC:3.5.1.1]	1	1	0	0	3	3	3	2	1	2	1	1	2	1	2	3	3	1	1	3	1	1	2	2	3	2	3	2	3	2	4	2	3	1	1	1	1	1	2	2	2	2	2	3	2	1
K01426	E3.5.1.4, amiE	amidase	[EC:3.5.1.4]	5	7	1	1	6	8	8	9	2	8	8	3	4	4	4	5	3	4	2	5	1	3	9	9	8	9	7	8	7	8	10	9	8	2	2	3	3	1	1	2	1	2	1	1	1	1
K01427	URE	urease	[EC:3.5.1.5]	1	1	1	2	1	1	1	1	1	1	1	1	1	1	1	1	1	1	1	1	1	1	1	1	1	1	1	1	1	1	1	1	1	1	1	2	1	1	1	2	1	1	1	1	1	1
K01439	dapE	succinyl-diaminopimelate desuccinylase	[EC:3.5.1.18]	1	1	0	0	0	0	1	1	0	0	1	0	0	0	0	0	0	0	1	0	0	0	1	0	1	1	1	1	1	1	1	1	1	1	1	0	1	0	0	0	0	0	0	0	0	0
K01443	nagA, AMDHD2	N-acetylglucosamine-6-phosphate deacetylase	[EC:3.5.1.25]	2	2	0	0	0	0	0	0	0	0	0	0	0	0	0	0	0	0	0	0	0	0	0	0	0	0	0	0	0	0	0	0	0	1	1	0	0	0	0	0	0	0	0	0	0	0
K01452	E3.5.1.41	chitin deacetylase	[EC:3.5.1.41]	3	2	1	1	1	3	2	2	2	2	2	1	1	2	1	1	1	2	2	1	2	2	2	2	2	2	2	2	2	2	3	2	2	2	2	2	2	1	1	1	1	1	1	1	1	1
K01455	E3.5.1.49	formamidase	[EC:3.5.1.49]	0	1	0	0	1	1	1	2	0	1	1	1	1	2	1	1	1	1	1	1	2	1	1	1	1	1	0	1	1	1	1	1	1	1	1	1	1	1	1	1	1	1	1	0	1	1
K01456	E3.5.1.52, NGLY1, PNG1	peptide-N4-(N-acetyl-beta-glucosaminyl)asparagine amidase	[EC:3.5.1.52]	0	0	0	0	0	0	0	0	0	0	0	0	0	0	0	0	0	0	0	0	0	0	0	0	0	0	0	0	0	0	0	0	0	0	0	0	0	0	0	0	0	0	2	0	0	0
K01457	atzF	allophanate hydrolase	[EC:3.5.1.54]	0	0	0	0	0	0	0	0	0	0	0	0	0	0	0	0	0	0	1	0	0	0	0	0	0	0	0	0	0	0	0	0	0	0	0	0	0	0	0	0	0	0	0	0	0	0
K01459	E3.5.1.77	N-carbamoyl-D-amino-acid hydrolase	[EC:3.5.1.77]	0	0	0	0	0	0	1	0	0	0	0	0	0	0	0	0	0	0	0	0	0	0	0	0	0	0	0	0	0	0	0	0	0	0	0	0	0	0	0	0	0	0	0	0	0	0
K01464	DPYS, dht, hydA	dihydropyrimidinase	[EC:3.5.2.2]	1	1	0	0	1	0	1	1	1	1	1	2	1	0	1	1	1	0	1	1	0	1	1	1	1	1	1	1	1	1	1	1	1	0	0	0	0	0	1	1	1	1	0	0	0	1
K01465	URA4, pyrC	dihydroorotase	[EC:3.5.2.3]	1	1	1	1	1	1	1	1	1	1	1	1	1	1	1	1	1	1	1	1	1	1	1	1	1	1	1	1	1	1	1	1	1	1	1	1	1	1	1	1	1	1	1	1	1	1
K01466	allB	allantoinase	[EC:3.5.2.5]	1	1	1	1	1	1	1	1	1	1	1	1	1	1	1	1	1	1	1	1	1	1	1	1	1	1	1	1	1	1	1	1	1	1	1	1	1	1	1	1	1	1	2	1	1	1
K01469	OPLAH, OXP1, oplAH	5-oxoprolinase (ATP-hydrolysing)	[EC:3.5.2.9]	3	3	1	1	1	1	1	2	1	3	4	3	1	1	1	1	1	1	1	3	1	1	2	2	2	2	2	2	2	2	3	2	2	2	2	1	2	1	1	1	1	1	1	1	1	1
K01476	E3.5.3.1, rocF, arg	arginase	[EC:3.5.3.1]	2	1	1	1	1	2	2	1	1	1	1	1	1	1	1	1	1	1	1	1	1	1	1	1	1	1	1	1	1	1	1	1	1	1	1	1	1	1	1	1	1	1	1	1	1	1
K01477	alc, ALLC	allantoicase	[EC:3.5.3.4]	1	1	3	3	1	1	1	1	1	1	1	1	1	1	1	1	1	1	1	1	1	1	1	1	1	1	1	1	1	1	1	1	1	1	1	1	1	1	1	1	1	1	1	1	1	1
K01480	speB	agmatinase	[EC:3.5.3.11]	2	3	0	0	1	1	1	1	0	1	1	0	1	1	1	1	1	1	1	1	1	1	1	0	1	0	1	1	1	1	1	1	1	2	2	1	1	1	1	1	1	1	1	1	1	1
K01482	DDAH, ddaH	dimethylargininase	[EC:3.5.3.18]	0	0	0	0	0	0	0	0	0	0	0	0	0	0	0	0	0	0	1	0	0	0	0	0	0	0	0	0	0	0	0	0	0	0	0	0	0	0	0	0	0	0	0	0	0	0
K01483	allA	ureidoglycolate lyase	[EC:4.3.2.3]	1	1	0	0	0	0	0	0	0	0	0	0	0	0	0	0	0	0	0	0	0	0	0	0	0	0	0	0	0	0	0	0	0	0	0	0	0	0	0	0	0	0	0	0	0	0
K01485	codA	cytosine\/creatinine deaminase	[EC:3.5.4.1 3.5.4.21]	0	0	0	0	0	0	0	0	1	0	0	0	0	0	0	0	0	0	0	0	0	0	0	0	0	0	0	0	0	0	0	0	0	0	0	0	0	0	0	0	0	0	0	0	0	0
K01487	guaD, GDA	guanine deaminase	[EC:3.5.4.3]	2	2	2	2	2	2	2	2	2	3	2	2	2	2	2	2	2	2	2	2	1	2	2	2	2	2	1	2	2	1	2	2	2	3	2	1	1	2	2	2	2	2	1	2	2	2
K01489	cdd, CDA	cytidine deaminase	[EC:3.5.4.5]	2	2	1	1	1	1	1	1	1	1	1	2	1	1	1	1	1	1	1	1	1	1	1	1	1	1	1	1	1	1	1	1	1	2	2	2	2	1	1	1	1	1	1	1	1	1
K01490	AMPD	AMP deaminase	[EC:3.5.4.6]	1	3	1	1	1	1	1	1	1	1	1	1	2	1	1	1	1	1	1	1	1	1	1	1	1	1	1	2	1	1	1	1	1	1	1	1	1	1	1	1	1	1	1	1	1	1
K01493	comEB	dCMP deaminase	[EC:3.5.4.12]	2	1	2	2	1	2	2	2	2	1	2	1	1	2	1	1	0	2	2	1	2	2	1	1	1	1	1	1	1	1	1	1	1	2	2	2	2	2	1	1	2	2	1	1	1	2
K01495	GCH1, folE	GTP cyclohydrolase IA	[EC:3.5.4.16]	1	1	1	1	1	1	1	1	1	1	1	1	1	1	1	1	1	1	1	1	1	1	1	1	1	1	1	1	1	1	1	1	1	1	1	1	1	1	1	1	1	1	1	1	1	1
K01497	ribA, RIB1	GTP cyclohydrolase II	[EC:3.5.4.25]	1	1	1	1	1	1	1	1	1	1	1	1	1	1	1	1	1	1	1	1	1	1	1	1	1	1	1	1	1	1	1	1	1	1	1	1	1	1	1	1	1	1	1	1	1	1
K01501	E3.5.5.1	nitrilase	[EC:3.5.5.1]	1	2	1	1	0	8	4	2	1	3	3	1	1	0	1	1	1	1	0	3	0	0	2	2	3	2	3	2	2	2	3	2	2	1	1	2	2	0	0	1	0	0	0	0	0	0
K01507	ppa	inorganic pyrophosphatase	[EC:3.6.1.1]	1	1	1	1	1	1	1	1	1	1	1	1	1	1	1	1	1	1	1	1	1	1	1	1	1	1	1	1	1	1	1	1	1	1	1	1	0	1	1	1	1	1	1	1	1	1
K01514	PRUNE, PPX1	exopolyphosphatase	[EC:3.6.1.11]	2	1	2	2	2	3	2	2	2	2	2	2	2	2	2	2	2	2	2	2	2	2	2	2	2	2	2	2	2	2	2	2	2	2	2	2	2	2	2	2	2	2	2	2	2	2
K01515	nudF	ADP-ribose diphosphatase	[EC:3.6.1.13 3.6.1.-]	1	1	1	1	1	1	1	1	1	1	1	1	1	1	1	1	1	1	1	1	1	1	1	1	1	1	1	1	1	1	1	1	1	2	2	1	1	1	2	1	2	2	2	2	2	2
K01519	rdgB, ITPA	XTP\/dITP diphosphohydrolase	[EC:3.6.1.66]	1	1	1	1	1	1	1	1	1	1	1	1	1	1	1	1	1	1	1	1	1	1	1	1	1	1	1	1	1	1	1	1	1	1	1	1	1	1	1	1	1	1	1	2	1	1
K01520	dut, DUT	dUTP diphosphatase	[EC:3.6.1.23]	0	1	1	1	1	1	1	1	1	1	1	1	1	1	1	1	1	1	1	1	1	0	1	1	1	1	0	0	0	0	1	1	1	1	1	1	1	1	1	1	1	1	1	0	1	1
K01522	FHIT	bis(5'-adenosyl)-triphosphatase	[EC:3.6.1.29]	1	1	1	1	1	1	1	1	1	1	1	1	1	1	1	1	1	1	1	1	1	1	1	1	1	1	1	1	1	1	1	1	1	1	1	1	1	1	1	1	1	1	1	1	1	1
K01526	E3.6.1.42	guanosine-diphosphatase	[EC:3.6.1.42]	1	1	1	1	1	1	1	1	1	1	1	1	1	1	1	1	1	1	1	1	1	1	1	1	1	1	1	1	1	1	1	1	1	1	1	1	1	1	1	1	1	1	1	2	1	1
K01527	EGD1, BTF3	nascent polypeptide-associated complex subunit beta		1	1	1	1	1	1	1	1	1	1	1	1	1	0	1	1	1	1	1	1	1	1	1	1	1	1	1	1	1	1	1	1	1	1	1	1	2	1	1	1	1	1	1	1	1	1
K01528	DNM1_3	dynamin 1\/3	[EC:3.6.5.5]	0	0	0	0	0	0	0	0	0	0	0	0	0	0	0	0	0	0	0	0	1	0	0	0	0	0	0	0	0	0	0	0	0	0	0	0	0	0	0	0	0	0	0	0	0	0
K01530	E7.6.2.1	phospholipid-translocating ATPase	[EC:7.6.2.1]	3	3	2	2	3	3	3	3	3	3	5	3	3	4	3	3	3	3	3	3	2	4	4	4	5	5	4	4	5	4	6	6	4	3	3	3	3	3	4	3	3	4	3	3	3	4
K01533	copB	P-type Cu2+ transporter	[EC:7.2.2.9]	0	1	0	0	0	0	0	0	0	0	0	0	0	0	0	0	0	0	0	0	0	0	0	0	0	0	0	0	0	0	0	0	0	0	0	0	0	0	0	0	0	0	0	0	0	0
K01535	PMA1, PMA2	H+-transporting ATPase	[EC:7.1.2.1]	2	0	4	1	3	2	3	2	2	5	4	1	2	1	1	4	2	1	2	2	2	2	2	2	1	2	1	3	2	2	1	2	1	3	3	3	3	1	1	3	1	1	1	3	1	2
K01536	ENA	P-type Na+\/K+ transporter	[EC:7.2.2.3 7.2.2.-]	1	2	1	1	1	1	2	2	4	1	1	1	1	1	1	1	1	1	1	1	1	1	1	1	1	1	1	1	1	1	1	1	1	1	1	1	1	1	1	2	1	1	1	1	1	2
K01537	ATP2C	P-type Ca2+ transporter type 2C	[EC:7.2.2.10]	2	2	2	2	2	2	3	2	3	2	3	2	2	2	2	2	2	2	2	2	2	2	2	2	2	2	2	2	2	2	2	2	2	2	3	2	2	2	2	2	2	3	2	3	3	2
K01539	ATP1A	sodium\/potassium-transporting ATPase subunit alpha	[EC:7.2.2.13]	1	1	3	4	1	2	1	1	0	0	1	1	1	1	1	1	1	1	1	1	0	2	1	1	3	1	2	1	2	1	3	1	2	0	0	0	0	0	0	0	0	0	0	0	0	0
K01547	kdpB	potassium-transporting ATPase ATP-binding subunit	[EC:7.2.2.6]	0	1	0	0	0	0	0	0	0	0	0	0	0	0	0	0	0	0	0	0	0	0	0	0	0	0	0	0	0	0	0	0	0	0	0	0	0	0	0	0	0	0	0	0	0	0
K01549	TIM11, ATP21	F-type H+-transporting ATP synthase subunit e		1	1	1	1	1	1	1	1	1	1	1	1	1	1	1	1	1	1	1	1	1	0	1	1	1	1	1	1	1	1	1	1	1	1	1	1	1	1	1	1	1	1	1	1	1	1
K01551	arsA, ASNA1, GET3	arsenite\/tail-anchored protein-transporting ATPase	[EC:7.3.2.7 7.3.-.-]	1	1	1	1	1	1	1	1	2	1	1	1	1	1	1	1	1	1	1	1	1	1	1	1	1	1	1	1	1	1	1	1	1	1	1	1	1	2	1	1	1	1	1	1	1	1
K01555	FAH, fahA	fumarylacetoacetase	[EC:3.7.1.2]	2	1	1	1	0	1	0	0	0	1	1	0	1	1	1	1	1	1	1	1	1	1	1	1	1	1	1	1	1	1	1	1	1	0	0	0	0	0	0	0	0	0	0	0	0	0
K01556	KYNU, kynU	kynureninase	[EC:3.7.1.3]	1	2	1	1	1	1	1	1	1	1	1	1	1	1	1	1	1	1	1	1	1	1	1	1	1	1	1	1	1	1	1	1	1	1	1	1	1	1	1	1	1	1	1	1	1	1
K01557	FAHD1	acylpyruvate hydrolase	[EC:3.7.1.5]	2	2	2	2	1	1	1	1	1	1	1	1	1	1	1	1	1	1	1	1	1	1	1	1	1	1	1	1	1	1	1	1	1	1	1	1	1	1	1	1	1	1	1	1	1	1
K01560	E3.8.1.2	2-haloacid dehalogenase	[EC:3.8.1.2]	0	0	1	1	0	1	0	1	1	1	0	1	1	1	1	1	1	1	1	1	1	1	1	1	1	1	1	1	1	1	1	1	1	1	1	1	1	1	2	1	1	1	1	1	1	1
K01561	dehH	haloacetate dehalogenase	[EC:3.8.1.3]	0	0	0	0	1	0	1	0	0	0	1	1	1	0	1	1	1	0	0	1	0	0	1	1	1	1	1	1	1	1	1	1	1	1	1	1	1	0	0	0	0	0	0	0	0	0
K01568	PDC, pdc	pyruvate decarboxylase	[EC:4.1.1.1]	1	1	1	1	2	2	2	1	1	2	2	2	3	1	3	2	2	1	1	2	1	1	1	1	1	1	2	1	1	1	1	1	1	1	1	1	1	1	1	1	1	1	1	1	1	1
K01580	E4.1.1.15, gadB, gadA, GAD	glutamate decarboxylase	[EC:4.1.1.15]	1	1	2	2	2	2	2	3	2	2	3	3	2	2	2	2	2	2	2	1	2	2	3	4	2	3	2	3	2	2	3	6	2	2	2	2	2	3	2	2	1	1	2	2	2	3
K01581	E4.1.1.17, ODC1, speC, speF	ornithine decarboxylase	[EC:4.1.1.17]	1	1	1	1	1	1	1	1	1	1	1	1	1	1	1	1	1	1	1	1	1	1	1	1	1	1	1	1	1	1	1	1	1	1	1	1	1	1	1	1	1	1	1	1	1	1
K01591	pyrF	orotidine-5'-phosphate decarboxylase	[EC:4.1.1.23]	1	1	1	1	1	1	1	1	1	1	1	1	1	1	1	1	1	1	1	1	1	1	1	1	1	1	1	1	1	1	1	1	1	1	1	1	1	1	1	1	1	1	1	1	1	1
K01593	DDC, TDC	aromatic-L-amino-acid\/L-tryptophan decarboxylase	[EC:4.1.1.28 4.1.1.105]	1	1	1	1	1	2	1	1	2	1	1	1	1	1	1	1	1	1	1	1	1	1	1	1	1	1	1	1	1	1	1	1	1	1	1	1	1	1	1	1	2	1	1	0	1	2
K01595	ppc	phosphoenolpyruvate carboxylase	[EC:4.1.1.31]	0	0	0	0	0	0	0	0	0	0	0	0	0	0	0	0	0	0	0	0	0	0	0	0	0	0	0	0	0	0	0	0	0	1	0	0	0	0	0	0	0	0	0	0	0	0
K01596	E4.1.1.32, pckA, PCK	phosphoenolpyruvate carboxykinase (GTP)	[EC:4.1.1.32]	0	0	0	0	0	0	0	0	0	0	0	0	0	0	0	0	0	0	0	0	0	0	0	0	0	0	0	0	0	0	0	0	0	0	0	0	1	0	0	0	0	0	0	0	0	0
K01597	MVD, mvaD	diphosphomevalonate decarboxylase	[EC:4.1.1.33]	1	0	1	1	1	1	1	1	1	1	1	1	1	1	1	1	1	1	1	1	1	1	1	1	1	1	1	1	1	1	1	1	1	1	1	1	1	1	1	1	1	1	1	1	1	1
K01598	PPCDC, coaC	phosphopantothenoylcysteine decarboxylase	[EC:4.1.1.36]	1	1	1	1	1	1	1	1	1	1	1	1	1	1	1	1	1	1	1	1	1	1	1	1	1	1	1	1	1	1	1	1	1	1	1	1	1	1	1	1	1	1	1	2	1	1
K01599	hemE, UROD	uroporphyrinogen decarboxylase	[EC:4.1.1.37]	1	1	1	2	1	1	1	1	1	1	1	1	1	1	1	1	1	1	1	1	1	1	1	1	1	1	1	1	1	1	1	1	1	1	1	1	1	1	1	1	1	1	1	1	1	1
K01607	pcaC	4-carboxymuconolactone decarboxylase	[EC:4.1.1.44]	0	0	0	0	0	0	0	0	0	0	0	0	0	0	0	0	0	1	1	1	0	0	0	0	0	0	0	0	0	0	0	0	0	0	0	0	0	0	0	0	0	0	0	0	0	0
K01610	pckA	phosphoenolpyruvate carboxykinase (ATP)	[EC:4.1.1.49]	2	2	1	1	2	1	1	1	1	1	2	1	1	1	1	1	1	1	1	1	2	1	1	1	1	2	1	2	1	4	1	2	1	1	1	1	3	1	1	1	1	1	1	1	1	2
K01611	speD, AMD1	S-adenosylmethionine decarboxylase	[EC:4.1.1.50]	1	0	1	1	1	1	1	1	1	1	1	1	1	1	1	1	1	1	1	1	1	1	1	1	1	1	1	1	1	1	1	1	1	1	1	1	1	1	1	1	1	1	1	1	1	1
K01613	psd, PISD	phosphatidylserine decarboxylase	[EC:4.1.1.65]	4	4	3	4	4	4	4	5	4	4	5	4	4	4	4	4	4	4	4	4	4	4	5	5	6	5	5	5	5	6	6	6	5	3	2	4	3	4	4	4	4	4	5	6	4	4
K01620	ltaE	threonine aldolase	[EC:4.1.2.48]	3	2	1	1	2	2	2	2	2	2	2	2	2	2	2	2	2	2	2	2	2	2	2	2	2	2	2	2	2	2	2	2	2	1	1	1	1	1	1	1	1	1	1	1	1	1
K01621	xfp, xpk	xylulose-5-phosphate\/fructose-6-phosphate phosphoketolase	[EC:4.1.2.9 4.1.2.22]	1	1	1	1	2	1	2	1	1	1	2	1	1	2	1	1	1	1	1	1	1	1	1	1	1	1	1	1	1	1	1	1	1	1	1	1	2	1	1	1	1	2	1	1	1	1
K01624	FBA, fbaA	fructose-bisphosphate aldolase, class II	[EC:4.1.2.13]	2	1	1	1	1	1	1	1	0	3	1	1	1	1	1	1	1	1	1	1	1	1	1	1	1	1	1	1	1	1	1	1	1	1	1	1	1	1	1	1	1	1	2	2	2	1
K01626	E2.5.1.54, aroF, aroG, aroH	3-deoxy-7-phosphoheptulonate synthase	[EC:2.5.1.54]	3	2	3	4	3	3	3	3	3	3	3	3	4	3	4	3	3	3	3	3	3	3	3	3	3	3	3	3	3	3	3	3	3	3	3	3	3	3	3	3	3	3	3	3	3	3
K01634	SGPL1, DPL1	sphinganine-1-phosphate aldolase	[EC:4.1.2.27]	1	2	1	1	1	1	1	1	1	0	1	1	1	1	1	1	1	1	1	1	1	1	1	1	1	1	1	1	1	1	1	1	1	1	1	1	1	1	1	1	1	1	1	1	1	1
K01637	E4.1.3.1, aceA	isocitrate lyase	[EC:4.1.3.1]	2	2	2	2	2	2	2	2	2	2	2	2	2	3	2	2	2	2	2	2	2	2	2	2	2	2	2	2	2	2	2	3	2	2	2	2	2	2	2	2	2	2	2	2	2	2
K01638	aceB, glcB	malate synthase	[EC:2.3.3.9]	1	2	1	1	1	1	1	1	1	1	1	1	1	1	1	1	1	1	1	1	1	1	1	1	1	1	1	1	1	1	1	1	1	1	1	1	1	1	1	1	1	1	1	1	1	1
K01640	HMGCL, hmgL	hydroxymethylglutaryl-CoA lyase	[EC:4.1.3.4]	1	1	1	1	1	1	1	1	1	1	1	2	1	1	1	1	1	1	1	1	1	1	1	1	1	1	1	1	0	1	1	1	1	1	1	1	1	1	1	1	1	1	1	1	1	1
K01641	HMGCS	hydroxymethylglutaryl-CoA synthase	[EC:2.3.3.10]	1	1	1	1	1	1	1	1	1	1	1	1	1	1	1	1	1	1	1	1	1	1	1	1	1	1	1	1	1	1	1	1	1	1	2	2	1	2	1	1	1	1	2	1	1	1
K01647	CS, gltA	citrate synthase	[EC:2.3.3.1]	2	2	2	2	2	3	3	2	2	3	2	2	2	2	2	2	2	3	3	3	2	2	3	3	3	2	3	3	3	3	3	3	3	4	2	4	3	3	3	3	2	2	3	2	2	2
K01648	ACLY	ATP citrate (pro-S)-lyase	[EC:2.3.3.8]	1	1	1	1	1	1	1	1	2	1	1	4	1	2	2	2	2	2	1	1	1	1	2	2	1	2	1	2	1	2	1	1	1	1	1	1	2	1	2	1	1	1	1	4	1	2
K01649	leuA, IMS	2-isopropylmalate synthase	[EC:2.3.3.13]	1	1	1	1	1	1	1	1	1	1	1	1	1	1	1	1	1	1	1	1	1	1	1	1	1	1	1	1	1	1	1	1	1	1	1	1	1	1	1	1	1	1	1	1	1	1
K01652	E2.2.1.6L, ilvB, ilvG, ilvI	acetolactate synthase I\/II\/III large subunit	[EC:2.2.1.6]	1	1	1	1	1	1	1	1	1	1	1	1	1	2	1	1	1	2	1	1	1	2	1	1	1	1	1	1	1	1	1	1	1	1	1	1	1	1	1	1	1	1	1	1	1	1
K01653	E2.2.1.6S, ilvH, ilvN	acetolactate synthase I\/III small subunit	[EC:2.2.1.6]	2	1	1	1	1	1	1	1	1	1	1	1	1	1	1	1	1	1	1	1	1	1	1	1	1	1	1	1	1	1	1	1	1	1	1	1	1	1	1	1	1	1	1	1	1	1
K01655	LYS21, LYS20	homocitrate synthase	[EC:2.3.3.14]	1	1	1	1	1	1	1	1	2	1	1	1	1	1	1	1	1	1	1	1	1	1	1	1	1	1	1	1	1	1	1	1	1	1	1	1	1	1	1	1	1	1	1	1	1	1
K01657	trpE	anthranilate synthase component I	[EC:4.1.3.27]	1	1	1	1	1	1	1	1	1	1	1	1	1	1	1	1	1	1	1	1	1	1	1	1	1	1	1	1	1	1	1	1	1	1	1	1	1	1	1	1	1	1	1	1	1	1
K01663	HIS7	imidazole glycerol-phosphate synthase	[EC:4.3.2.10]	1	1	1	1	1	1	1	1	1	1	1	1	1	1	2	1	1	1	1	1	1	1	1	1	1	1	1	1	1	1	1	1	1	1	1	1	1	1	1	1	1	1	1	1	1	1
K01669	phr, PHR1	deoxyribodipyrimidine photo-lyase	[EC:4.1.99.3]	1	1	1	1	1	1	1	1	1	1	1	1	1	1	1	1	1	1	1	1	1	1	1	1	1	1	1	1	1	1	1	1	1	1	1	1	1	1	1	1	1	1	1	1	1	1
K01673	cynT, can	carbonic anhydrase	[EC:4.2.1.1]	3	3	1	1	2	3	2	4	3	3	3	5	4	2	4	3	3	2	2	3	2	2	3	2	3	3	2	2	2	2	3	3	3	2	3	4	3	3	2	2	2	2	2	2	2	3
K01679	E4.2.1.2B, fumC, FH	fumarate hydratase, class II	[EC:4.2.1.2]	1	1	1	2	1	1	1	1	1	2	1	1	1	1	1	1	1	1	2	1	1	1	1	1	1	1	1	1	1	1	1	1	1	1	1	1	1	1	1	1	1	1	1	1	1	1
K01681	ACO, acnA	aconitate hydratase	[EC:4.2.1.3]	3	2	1	1	1	2	2	1	1	2	2	1	2	1	2	2	2	2	1	2	1	1	1	2	1	1	2	2	2	1	2	1	1	3	2	1	2	1	1	1	1	1	1	1	1	1
K01684	dgoD	galactonate dehydratase	[EC:4.2.1.6]	1	1	0	0	0	0	0	0	0	0	0	0	0	0	0	0	0	0	0	0	0	0	0	0	0	0	0	0	0	0	0	0	0	0	0	0	0	0	0	0	0	0	0	0	0	0
K01687	ilvD	dihydroxy-acid dehydratase	[EC:4.2.1.9]	2	2	2	3	1	2	1	1	2	1	1	1	1	2	1	1	1	1	1	1	1	1	2	2	2	2	2	2	2	2	2	2	2	3	3	2	2	1	1	1	1	1	1	1	1	1
K01689	ENO, eno	enolase	[EC:4.2.1.11]	2	1	1	1	1	1	2	1	1	1	1	1	1	1	1	1	1	1	1	1	1	1	1	1	1	1	1	1	1	1	2	1	1	1	1	1	1	1	1	1	1	1	1	1	1	1
K01692	paaF, echA	enoyl-CoA hydratase	[EC:4.2.1.17]	0	0	2	0	0	0	0	0	0	0	0	0	0	0	0	0	0	0	0	0	0	0	0	0	0	0	0	0	0	0	0	0	0	0	0	0	0	0	0	0	0	0	0	0	0	0
K01693	hisB	imidazoleglycerol-phosphate dehydratase	[EC:4.2.1.19]	1	1	1	2	1	1	1	1	1	1	1	1	1	1	1	1	1	1	1	1	1	1	1	1	1	1	1	1	1	1	1	1	1	1	1	1	1	1	1	1	1	1	1	1	1	1
K01694	TRP	tryptophan synthase	[EC:4.2.1.20]	1	1	1	1	1	1	1	2	3	1	1	1	7	1	5	8	1	2	2	1	1	1	1	1	2	1	1	1	2	1	2	1	2	1	1	1	1	2	1	1	1	1	1	2	1	1
K01697	CBS	cystathionine beta-synthase	[EC:4.2.1.22]	1	1	1	1	1	1	1	1	1	1	1	1	1	1	1	1	1	1	1	1	1	1	1	1	1	1	1	1	1	1	1	1	1	1	1	1	1	1	1	1	1	1	1	1	1	1
K01698	hemB, ALAD	porphobilinogen synthase	[EC:4.2.1.24]	1	1	1	1	1	1	1	1	1	1	1	1	1	0	1	2	1	1	1	1	1	1	1	1	1	1	1	1	1	1	1	1	1	1	1	1	1	1	1	1	1	1	1	1	1	1
K01702	LEU1	3-isopropylmalate dehydratase	[EC:4.2.1.33]	1	1	1	1	1	1	1	1	1	1	1	1	1	1	1	1	1	1	1	1	1	1	1	1	1	1	1	1	1	1	1	1	1	1	1	1	1	1	1	1	1	1	1	1	1	1
K01705	LYS4	homoaconitate hydratase	[EC:4.2.1.36]	1	1	1	1	1	1	1	1	1	1	1	1	1	1	1	1	1	1	1	1	1	1	1	1	1	1	1	1	1	1	1	1	1	1	1	1	1	1	1	1	1	1	1	1	1	1
K01711	gmd, GMDS	GDPmannose 4,6-dehydratase	[EC:4.2.1.47]	2	2	2	2	1	1	1	1	1	1	2	1	1	2	1	1	1	2	1	2	1	2	2	2	2	2	2	2	2	2	2	2	2	1	1	1	1	1	1	1	1	1	1	1	1	1
K01719	hemD, UROS	uroporphyrinogen-III synthase	[EC:4.2.1.75]	1	1	1	1	1	1	1	1	1	1	1	0	1	1	1	1	1	1	1	1	1	1	1	1	0	0	1	1	1	1	1	1	1	1	1	1	1	0	0	1	0	0	0	0	0	0
K01720	prpD	2-methylcitrate dehydratase	[EC:4.2.1.79]	2	1	1	1	1	1	1	1	1	1	1	1	2	1	1	1	1	1	1	1	1	1	1	1	1	1	1	1	1	1	1	1	1	1	1	1	1	1	1	2	2	1	1	1	2	1
K01724	PCBD, phhB	4a-hydroxytetrahydrobiopterin dehydratase	[EC:4.2.1.96]	2	2	1	1	1	1	1	1	1	1	1	1	1	2	1	1	1	1	1	1	1	1	1	1	1	1	2	1	1	1	1	1	1	1	1	1	1	2	1	1	0	1	1	1	1	1
K01725	cynS	cyanate lyase	[EC:4.2.1.104]	1	1	1	1	1	1	1	1	1	1	1	1	1	1	1	1	1	0	1	1	0	1	1	1	1	1	1	1	1	1	1	1	1	1	1	1	1	0	0	0	0	0	1	1	1	1
K01728	pel	pectate lyase	[EC:4.2.2.2]	0	0	0	0	1	1	1	0	1	2	0	0	0	0	1	1	1	0	0	1	0	0	0	0	0	0	0	0	0	0	0	0	0	0	0	0	0	0	0	0	0	0	0	0	0	0
K01733	thrC	threonine synthase	[EC:4.2.3.1]	1	1	1	1	1	1	1	1	1	1	1	1	1	1	1	1	1	1	1	1	1	1	1	1	1	1	1	1	1	1	1	1	1	1	1	1	1	1	1	1	1	1	1	1	1	1
K01736	aroC	chorismate synthase	[EC:4.2.3.5]	1	1	1	1	1	1	1	1	1	1	1	1	1	1	1	1	1	1	1	1	1	1	1	1	1	1	1	1	1	1	1	1	1	1	1	1	1	1	1	1	1	1	1	1	1	1
K01737	queD, ptpS, PTS	6-pyruvoyltetrahydropterin\/6-carboxytetrahydropterin synthase	[EC:4.2.3.12 4.1.2.50]	1	1	0	0	0	1	0	1	0	1	0	0	1	1	1	1	1	0	0	1	1	1	1	1	1	1	1	0	1	1	1	1	1	1	1	1	1	0	1	0	1	1	1	1	0	1
K01738	cysK	cysteine synthase	[EC:2.5.1.47]	2	2	2	2	2	2	3	2	1	2	2	2	2	2	2	2	2	2	2	2	2	2	2	2	2	2	2	2	2	2	2	2	2	2	2	2	2	2	2	2	2	2	2	2	2	2
K01739	metB	cystathionine gamma-synthase	[EC:2.5.1.48]	3	3	3	2	4	3	3	3	3	3	3	3	3	2	3	3	3	2	2	3	2	2	3	3	3	3	3	3	3	3	3	3	3	2	2	3	2	2	2	2	2	2	3	3	2	2
K01740	metY	O-acetylhomoserine (thiol)-lyase	[EC:2.5.1.49]	0	0	1	0	0	0	0	0	0	0	0	0	0	0	0	0	0	0	0	0	0	0	0	0	0	0	0	0	0	0	0	0	0	0	0	0	0	0	0	0	0	0	0	0	0	0
K01745	hutH, HAL	histidine ammonia-lyase	[EC:4.3.1.3]	0	0	0	0	0	0	0	0	0	0	0	0	0	0	0	0	0	0	0	0	0	0	0	0	0	0	0	0	0	0	0	0	0	0	0	0	0	0	0	0	0	0	0	0	1	0
K01749	hemC, HMBS	hydroxymethylbilane synthase	[EC:2.5.1.61]	2	2	1	1	1	1	1	1	1	1	1	1	1	1	1	1	1	1	1	1	1	1	1	1	1	1	1	1	1	1	1	1	1	1	1	1	1	1	1	1	1	1	1	1	1	1
K01754	E4.3.1.19, ilvA, tdcB	threonine dehydratase	[EC:4.3.1.19]	1	2	1	1	1	1	1	1	1	1	2	2	1	1	1	2	2	1	1	1	1	1	1	1	1	1	1	1	1	1	1	1	1	1	1	1	1	1	1	1	1	1	1	1	1	1
K01755	argH, ASL	argininosuccinate lyase	[EC:4.3.2.1]	1	1	1	2	2	1	1	1	1	1	1	1	1	1	1	1	1	1	1	1	1	1	1	1	1	1	1	1	1	1	1	1	1	1	1	1	1	1	1	1	1	1	1	1	1	1
K01756	purB, ADSL	adenylosuccinate lyase	[EC:4.3.2.2]	1	1	1	1	1	1	1	1	1	1	1	1	1	1	1	1	1	1	1	1	1	1	1	1	1	1	2	1	1	1	1	1	1	1	1	1	1	1	1	1	1	1	1	1	1	1
K01758	CTH	cystathionine gamma-lyase	[EC:4.4.1.1]	1	1	1	1	1	1	1	1	1	1	1	1	1	1	1	1	1	1	1	1	1	1	1	1	1	1	1	1	1	1	1	1	1	1	1	1	1	1	1	1	1	1	1	3	1	1
K01759	GLO1, gloA	lactoylglutathione lyase	[EC:4.4.1.5]	2	2	1	1	2	2	2	2	2	2	2	2	1	1	1	1	1	1	1	2	1	1	2	2	2	2	2	2	2	2	2	2	2	2	2	2	2	1	2	2	2	2	2	3	2	2
K01764	HCCS	cytochrome c heme-lyase	[EC:4.4.1.17]	2	2	2	2	2	2	2	2	2	2	2	2	3	2	2	2	2	2	2	2	2	2	2	2	2	2	2	2	2	2	2	2	2	2	2	2	2	3	1	2	2	2	2	2	2	2
K01768	E4.6.1.1	adenylate cyclase	[EC:4.6.1.1]	1	1	1	1	1	1	1	1	1	1	1	1	1	1	1	1	1	1	1	1	1	1	1	1	1	1	1	1	1	1	1	1	1	1	1	1	1	1	1	1	1	1	1	1	1	1
K01771	plc	1-phosphatidylinositol phosphodiesterase	[EC:4.6.1.13]	1	1	1	1	1	1	1	1	0	1	1	1	1	1	1	1	1	1	1	1	1	1	1	1	1	1	1	1	1	1	1	1	1	1	1	1	1	0	0	0	0	0	0	1	0	0
K01772	hemH, FECH	protoporphyrin\/coproporphyrin ferrochelatase	[EC:4.98.1.1 4.99.1.9]	1	1	1	1	1	1	1	1	1	1	1	1	1	1	1	1	1	1	1	1	1	1	0	0	1	0	1	1	1	1	1	1	1	1	1	1	2	1	1	1	1	1	1	1	1	1
K01783	rpe, RPE	ribulose-phosphate 3-epimerase	[EC:5.1.3.1]	1	1	1	1	1	1	1	1	1	1	1	2	1	1	1	1	1	1	1	1	1	1	1	1	1	1	1	1	1	1	1	1	1	1	1	1	1	1	1	1	1	1	1	1	1	1
K01784	galE, GALE	UDP-glucose 4-epimerase	[EC:5.1.3.2]	2	2	2	2	1	1	1	1	1	1	1	1	1	1	1	1	1	1	1	1	1	1	1	1	1	1	1	1	1	1	1	1	1	1	1	1	1	1	1	1	1	1	1	1	1	1
K01785	galM, GALM	aldose 1-epimerase	[EC:5.1.3.3]	2	2	2	2	2	1	2	2	1	1	2	2	2	1	2	2	2	1	1	2	1	1	2	2	2	2	2	2	2	2	2	2	2	2	2	2	2	1	2	2	2	2	2	2	2	2
K01792	E5.1.3.15	glucose-6-phosphate 1-epimerase	[EC:5.1.3.15]	1	1	1	1	1	1	1	1	1	1	1	1	1	1	1	1	1	1	1	1	1	1	1	1	1	1	1	1	1	1	1	1	1	1	1	1	1	1	1	1	1	1	1	1	1	1
K01793	GLCE	heparosan-N-sulfate-glucuronate 5-epimerase	[EC:5.1.3.17]	0	0	0	1	0	0	0	0	0	0	0	0	0	0	0	0	1	0	0	0	0	0	0	0	0	0	0	0	0	0	0	0	0	0	0	0	0	0	0	0	0	0	0	0	0	0
K01796	E5.1.99.4, AMACR, mcr	alpha-methylacyl-CoA racemase	[EC:5.1.99.4]	1	1	1	1	1	1	1	1	0	1	1	1	1	1	1	1	1	1	1	1	1	1	1	1	1	1	1	1	1	1	1	1	1	1	1	1	1	1	1	1	1	1	1	1	1	1
K01803	TPI, tpiA	triosephosphate isomerase (TIM)	[EC:5.3.1.1]	1	1	1	1	1	1	1	1	1	1	1	1	1	1	1	1	1	1	1	1	1	1	1	1	2	1	1	1	1	1	1	1	1	1	1	1	1	1	1	1	1	1	1	1	1	1
K01807	rpiA	ribose 5-phosphate isomerase A	[EC:5.3.1.6]	2	2	1	1	1	1	1	1	1	1	1	1	1	1	1	1	1	1	1	1	1	1	1	1	1	1	1	1	1	1	1	1	1	1	1	1	1	2	1	1	1	1	1	1	1	1
K01809	manA, MPI	mannose-6-phosphate isomerase	[EC:5.3.1.8]	2	1	1	1	2	2	1	2	2	2	2	2	5	2	4	2	2	2	2	2	2	2	2	2	2	2	2	2	2	2	2	2	2	2	2	2	2	2	2	2	2	2	2	3	2	2
K01810	GPI, pgi	glucose-6-phosphate isomerase	[EC:5.3.1.9]	1	1	1	1	1	1	1	1	1	1	1	1	2	1	1	1	1	1	1	1	1	1	1	1	1	1	1	1	1	1	1	1	1	2	2	2	1	1	1	1	1	1	1	1	2	1
K01814	hisA	phosphoribosylformimino-5-aminoimidazole carboxamide ribotide isomerase	[EC:5.3.1.16]	1	1	1	1	1	1	1	1	1	1	1	1	1	1	1	1	1	1	1	1	1	1	1	1	1	1	1	1	1	1	1	1	1	1	1	1	1	1	1	1	1	1	1	1	1	1
K01823	idi, IDI	isopentenyl-diphosphate Delta-isomerase	[EC:5.3.3.2]	1	1	1	1	1	1	1	1	2	1	1	1	1	1	1	1	1	1	1	1	1	1	2	2	2	2	3	2	2	1	2	2	2	1	1	1	1	1	1	1	1	1	1	1	1	1
K01824	EBP	cholestenol Delta-isomerase	[EC:5.3.3.5]	0	0	0	0	0	0	0	0	0	0	0	0	0	0	0	0	0	0	0	0	0	0	0	0	0	0	0	0	0	0	0	0	0	0	0	1	0	0	0	0	0	0	0	0	0	0
K01834	PGAM, gpmA	2,3-bisphosphoglycerate-dependent phosphoglycerate mutase	[EC:5.4.2.11]	2	2	1	1	2	2	3	2	2	2	2	2	1	2	1	1	1	2	2	2	2	2	2	2	2	2	2	2	2	2	2	2	2	2	2	2	2	1	2	1	1	1	1	1	1	1
K01835	pgm	phosphoglucomutase	[EC:5.4.2.2]	1	1	1	1	1	1	1	1	1	1	1	1	1	1	1	1	1	1	1	1	1	1	1	1	1	1	1	1	1	1	1	1	1	2	1	1	1	1	1	1	1	1	1	1	1	1
K01836	PGM3	phosphoacetylglucosamine mutase	[EC:5.4.2.3]	1	1	1	1	1	1	1	1	1	1	2	1	1	3	1	1	1	1	1	1	1	1	1	1	1	1	1	1	1	1	1	1	1	1	1	1	1	1	1	1	1	1	1	1	1	1
K01845	hemL	glutamate-1-semialdehyde 2,1-aminomutase	[EC:5.4.3.8]	0	0	0	0	0	0	0	0	0	0	0	0	0	0	0	0	0	0	0	0	0	0	0	0	0	0	0	0	0	0	0	0	0	0	0	0	0	0	1	0	0	0	0	0	0	0
K01847	MUT	methylmalonyl-CoA mutase	[EC:5.4.99.2]	0	0	0	0	0	0	0	0	0	0	0	0	0	0	0	0	0	0	0	0	0	0	0	0	0	0	0	0	0	0	0	0	0	0	0	0	0	0	0	1	0	0	1	0	0	0
K01850	E5.4.99.5	chorismate mutase	[EC:5.4.99.5]	2	1	1	1	1	1	1	1	1	1	1	1	1	1	1	1	1	1	1	1	1	1	1	1	1	1	1	1	1	1	1	1	1	1	1	1	1	1	1	1	1	1	1	1	1	1
K01852	LSS, ERG7	lanosterol synthase	[EC:5.4.99.7]	2	2	1	1	1	1	1	1	1	1	1	1	1	1	1	1	1	1	1	1	1	1	2	1	1	1	1	1	1	1	1	1	1	1	1	1	1	2	2	1	1	1	1	1	1	1
K01855	PUS3, DEG1	tRNA pseudouridine38\/39 synthase	[EC:5.4.99.45]	1	1	1	1	1	1	1	2	1	1	1	1	1	1	1	1	1	1	1	1	1	1	1	1	1	1	1	1	1	1	1	1	1	1	1	1	1	1	1	1	1	1	1	1	1	1
K01858	INO1, ISYNA1	myo-inositol-1-phosphate synthase	[EC:5.5.1.4]	4	3	1	1	1	1	1	1	2	1	1	1	1	1	1	1	1	1	1	1	1	1	1	1	1	1	1	1	1	1	1	1	1	1	1	1	1	1	1	1	1	2	1	1	1	1
K01866	YARS, tyrS	tyrosyl-tRNA synthetase	[EC:6.1.1.1]	2	2	2	2	2	2	2	2	2	2	2	2	2	2	2	2	2	2	2	2	2	2	2	2	2	2	2	2	2	2	2	2	2	2	2	2	2	2	2	2	2	2	2	2	3	2
K01867	WARS, trpS	tryptophanyl-tRNA synthetase	[EC:6.1.1.2]	2	2	2	2	3	2	2	2	2	2	2	3	2	2	2	2	2	2	2	2	2	2	2	2	2	2	2	2	2	2	2	2	2	2	2	2	2	2	2	1	2	1	2	2	2	2
K01868	TARS, thrS	threonyl-tRNA synthetase	[EC:6.1.1.3]	1	1	1	1	1	1	1	1	1	1	1	1	1	1	1	1	1	1	1	1	1	1	1	1	1	1	1	1	1	1	1	1	1	1	1	1	1	1	1	1	1	1	1	1	1	1
K01869	LARS, leuS	leucyl-tRNA synthetase	[EC:6.1.1.4]	1	1	1	1	1	1	1	1	1	1	1	1	1	1	1	1	1	1	1	1	1	1	1	1	1	1	1	1	1	1	1	1	1	1	1	2	1	1	1	1	1	2	1	2	1	1
K01870	IARS, ileS	isoleucyl-tRNA synthetase	[EC:6.1.1.5]	2	3	2	2	2	2	2	2	3	2	2	2	2	2	2	2	2	2	2	2	2	2	2	2	2	2	2	2	2	2	2	2	2	2	2	2	2	2	2	2	2	2	2	2	2	2
K01872	AARS, alaS	alanyl-tRNA synthetase	[EC:6.1.1.7]	1	1	1	1	1	1	1	1	1	1	1	1	1	1	1	1	1	1	1	1	1	1	2	1	2	1	2	1	1	1	2	1	2	1	1	1	2	1	1	1	1	1	1	1	1	1
K01873	VARS, valS	valyl-tRNA synthetase	[EC:6.1.1.9]	1	1	1	1	1	1	1	1	1	1	1	1	1	1	1	1	1	1	1	1	1	1	1	1	1	1	1	1	1	1	1	1	1	1	1	1	1	1	1	1	1	1	3	2	1	1
K01874	MARS, metG	methionyl-tRNA synthetase	[EC:6.1.1.10]	2	2	2	2	2	2	2	2	2	2	2	2	2	2	2	2	2	2	2	2	2	3	2	2	2	2	3	2	2	2	2	2	2	2	2	2	2	2	2	2	2	2	2	2	2	2
K01875	SARS, serS	seryl-tRNA synthetase	[EC:6.1.1.11]	2	2	2	2	2	2	2	2	2	2	2	2	2	2	2	2	2	2	2	2	2	2	2	2	2	2	2	2	2	2	3	2	2	2	2	2	2	2	2	2	2	2	2	2	2	2
K01880	GARS, glyS1	glycyl-tRNA synthetase	[EC:6.1.1.14]	1	1	1	1	1	1	1	1	1	1	1	1	1	1	1	1	1	1	1	1	1	0	1	1	1	1	1	1	1	1	1	1	1	1	1	1	1	1	1	1	1	1	1	1	1	1
K01881	PARS, proS	prolyl-tRNA synthetase	[EC:6.1.1.15]	1	1	1	1	1	1	1	1	1	1	1	1	1	1	1	1	1	1	1	1	1	1	1	1	1	1	1	1	1	1	1	1	1	1	1	1	1	1	1	1	1	1	1	1	1	1
K01883	CARS, cysS	cysteinyl-tRNA synthetase	[EC:6.1.1.16]	2	1	1	1	1	1	1	1	1	1	1	1	1	1	1	1	1	1	1	1	1	1	1	1	1	1	1	1	1	1	1	1	1	1	1	1	1	1	1	1	1	1	1	1	1	1
K01885	EARS, gltX	glutamyl-tRNA synthetase	[EC:6.1.1.17]	2	2	2	2	2	2	2	2	2	2	2	2	2	2	2	2	2	2	2	2	2	2	2	3	3	2	3	3	3	3	4	3	3	2	2	2	2	3	2	2	2	2	2	2	2	2
K01886	QARS, glnS	glutaminyl-tRNA synthetase	[EC:6.1.1.18]	1	1	1	1	1	1	1	1	1	1	1	1	1	2	1	1	1	1	1	1	1	1	1	1	2	1	1	1	1	1	2	1	2	1	1	1	1	1	1	1	1	2	1	1	1	1
K01887	RARS, argS	arginyl-tRNA synthetase	[EC:6.1.1.19]	1	1	1	1	1	1	1	1	1	1	1	1	1	1	1	1	1	1	1	1	1	1	1	1	1	1	1	1	1	1	1	2	1	1	1	1	1	1	1	1	1	1	1	1	1	1
K01889	FARSA, pheS	phenylalanyl-tRNA synthetase alpha chain	[EC:6.1.1.20]	2	2	2	2	2	2	2	2	2	2	2	2	2	2	2	2	2	2	2	2	2	2	2	2	2	2	2	2	2	2	2	2	2	2	2	2	2	3	2	2	2	2	2	2	2	2
K01890	FARSB, pheT	phenylalanyl-tRNA synthetase beta chain	[EC:6.1.1.20]	1	1	1	1	2	1	1	1	1	1	1	1	1	1	1	1	1	1	1	1	1	1	1	1	1	1	1	1	1	2	1	1	1	1	1	1	1	1	1	1	1	1	1	1	1	1
K01892	HARS, hisS	histidyl-tRNA synthetase	[EC:6.1.1.21]	1	1	1	1	1	1	1	1	1	1	1	1	1	1	1	1	1	1	1	1	1	0	1	1	1	1	1	1	1	1	1	1	1	1	1	2	2	1	1	1	1	1	1	1	1	1
K01893	NARS, asnS	asparaginyl-tRNA synthetase	[EC:6.1.1.22]	2	2	2	2	2	2	2	2	2	2	2	2	2	2	2	2	2	2	2	2	2	2	2	1	2	1	2	2	2	2	2	2	2	2	2	2	2	2	2	2	2	2	2	2	2	2
K01895	ACSS1_2, acs	acetyl-CoA synthetase	[EC:6.2.1.1]	1	1	1	2	3	1	1	2	1	1	1	2	1	2	1	1	1	2	1	1	1	1	2	2	1	1	1	3	1	2	1	1	1	1	1	1	1	1	1	1	1	1	1	1	1	1
K01896	ACSM	medium-chain acyl-CoA synthetase	[EC:6.2.1.2]	0	1	1	2	0	0	0	0	0	1	2	1	0	1	0	0	0	1	1	0	1	1	1	1	1	1	1	1	1	1	1	1	1	1	1	1	1	0	0	1	1	1	0	1	0	1
K01897	ACSL, fadD	long-chain acyl-CoA synthetase	[EC:6.2.1.3]	3	3	4	4	3	4	4	3	3	4	5	3	3	4	3	4	4	4	4	4	4	4	7	6	5	5	5	7	5	4	5	7	5	4	4	4	5	5	5	3	4	4	5	4	5	4
K01899	LSC1	succinyl-CoA synthetase alpha subunit	[EC:6.2.1.4 6.2.1.5]	1	1	1	1	1	1	1	1	1	1	1	1	1	1	1	1	1	1	1	1	1	1	1	1	1	1	1	1	1	1	1	1	1	1	1	1	1	1	1	1	1	1	1	1	1	1
K01900	LSC2	succinyl-CoA synthetase beta subunit	[EC:6.2.1.4 6.2.1.5]	1	1	1	1	2	1	1	1	1	2	1	1	1	1	1	1	1	1	1	1	1	1	1	1	1	1	1	1	1	1	1	1	1	1	1	1	1	1	1	1	1	1	1	1	1	1
K01904	4CL	4-coumarate--CoA ligase	[EC:6.2.1.12]	3	2	1	1	2	1	1	0	0	3	3	1	1	1	1	1	1	2	1	2	1	1	1	1	2	1	2	1	1	1	3	1	2	1	1	2	2	1	1	2	1	1	2	2	1	2
K01907	AACS, acsA	acetoacetyl-CoA synthetase	[EC:6.2.1.16]	2	2	2	2	1	1	1	1	2	3	1	1	1	1	1	1	1	1	1	1	1	1	1	1	1	1	1	1	1	1	1	1	1	1	1	1	1	1	2	1	1	1	1	1	1	1
K01908	ACSS3, prpE	propionyl-CoA synthetase	[EC:6.2.1.17]	1	1	1	2	0	0	0	0	0	0	0	0	0	0	0	0	0	0	0	0	0	0	0	0	0	0	0	0	0	0	0	0	0	0	0	0	0	0	0	0	0	0	0	0	0	0
K01915	glnA, GLUL	glutamine synthetase	[EC:6.3.1.2]	6	3	2	2	2	2	4	2	2	2	2	3	2	2	2	2	2	2	2	2	2	2	3	3	2	3	3	3	2	3	2	2	2	2	2	2	2	2	2	2	2	2	2	2	2	2
K01918	panC	pantoate--beta-alanine ligase	[EC:6.3.2.1]	1	1	1	1	1	1	1	1	1	1	1	1	1	1	1	1	1	1	1	1	1	0	1	1	1	1	1	1	1	1	2	1	1	1	1	1	1	1	1	1	1	1	1	1	1	1
K01922	PPCS, COAB	phosphopantothenate---cysteine ligase (ATP)	[EC:6.3.2.51]	1	1	1	1	1	1	1	1	1	1	1	1	1	2	1	1	1	1	1	1	1	1	1	1	1	1	1	1	1	1	1	1	1	2	2	1	1	1	1	1	1	1	1	1	1	1
K01923	purC	phosphoribosylaminoimidazole-succinocarboxamide synthase	[EC:6.3.2.6]	1	1	1	0	1	1	1	1	1	1	1	1	1	1	1	1	1	1	1	1	1	1	1	1	1	1	1	1	1	1	1	1	1	2	1	1	1	1	1	1	1	1	1	1	1	1
K01930	FPGS	folylpolyglutamate synthase	[EC:6.3.2.17]	1	1	1	1	1	1	1	1	1	1	1	1	1	1	1	1	1	1	1	1	1	1	1	1	1	1	1	1	1	1	1	1	1	1	1	1	1	1	2	1	1	1	1	1	1	1
K01931	NEUR	protein neuralized	[EC:2.3.2.27]	0	0	0	0	0	0	0	0	0	0	0	0	0	0	0	0	0	0	0	0	0	0	0	0	0	0	0	0	0	0	0	0	0	0	0	0	0	0	0	0	0	0	1	0	0	0
K01934	MTHFS	5-formyltetrahydrofolate cyclo-ligase	[EC:6.3.3.2]	1	1	1	1	1	1	1	1	1	1	1	1	1	1	1	2	1	1	1	1	1	1	1	1	1	1	1	1	1	1	1	1	1	1	1	1	1	1	1	1	1	1	1	1	1	1
K01937	pyrG, CTPS	CTP synthase	[EC:6.3.4.2]	1	1	1	1	1	1	1	2	1	1	1	2	1	1	1	1	1	1	1	1	1	1	1	1	1	1	1	1	1	1	1	1	1	1	1	1	1	1	1	1	1	1	1	1	1	1
K01938	fhs	formate--tetrahydrofolate ligase	[EC:6.3.4.3]	0	0	0	0	0	0	0	0	0	0	0	0	0	1	0	0	0	0	0	0	0	0	0	0	0	0	0	0	0	0	0	0	0	0	0	0	0	0	0	0	0	0	0	0	0	0
K01939	purA, ADSS	adenylosuccinate synthase	[EC:6.3.4.4]	1	1	1	2	1	1	1	1	0	2	1	1	1	1	1	1	1	1	1	1	1	1	1	1	1	1	1	1	1	1	2	1	1	1	1	1	1	1	1	1	1	1	2	1	1	1
K01940	argG, ASS1	argininosuccinate synthase	[EC:6.3.4.5]	1	1	1	1	1	1	1	1	1	1	1	1	1	2	1	1	1	1	1	1	1	1	1	1	1	1	1	1	1	1	1	1	1	1	2	1	1	1	1	1	1	1	1	1	1	1
K01941	E6.3.4.6	urea carboxylase	[EC:6.3.4.6]	0	0	0	0	1	1	1	1	0	1	1	1	1	1	1	1	1	1	1	1	1	1	1	1	1	1	1	1	1	1	1	1	1	1	1	1	1	0	1	1	1	1	1	1	1	1
K01942	HLCS	biotin---protein ligase	[EC:6.3.4.9 6.3.4.10 6.3.4.11 6.3.4.15]	1	1	1	1	1	1	2	1	1	1	1	1	1	1	1	1	1	1	1	1	1	1	1	1	1	1	1	1	1	1	1	1	1	1	1	1	1	1	1	1	1	1	1	1	1	1
K01946	ACACB	acetyl-CoA carboxylase \/ biotin carboxylase 2	[EC:6.4.1.2 6.3.4.14 2.1.3.15]	0	0	0	0	0	0	0	0	0	0	0	0	0	0	0	0	0	0	0	0	0	0	0	0	0	0	0	0	0	0	0	0	0	0	0	0	0	0	0	0	0	0	1	0	0	0
K01950	E6.3.5.1, NADSYN1, QNS1, nadE	NAD+ synthase (glutamine-hydrolysing)	[EC:6.3.5.1]	1	1	1	1	1	2	2	1	1	1	1	1	1	1	1	1	1	1	1	1	1	1	1	1	1	1	1	1	1	1	1	1	1	1	1	1	1	1	1	1	1	1	1	1	1	1
K01951	guaA, GMPS	GMP synthase (glutamine-hydrolysing)	[EC:6.3.5.2]	1	1	1	1	1	2	1	1	1	2	1	2	1	1	1	1	1	1	1	1	1	1	1	1	1	1	1	1	1	1	1	1	1	1	1	1	1	1	1	1	1	1	1	1	1	1
K01952	PFAS, purL	phosphoribosylformylglycinamidine synthase	[EC:6.3.5.3]	1	1	1	1	1	1	1	1	1	1	1	1	1	1	1	1	1	1	1	2	1	1	1	1	1	1	1	1	1	1	1	1	1	2	1	2	1	1	2	1	1	1	1	1	1	1
K01953	asnB, ASNS	asparagine synthase (glutamine-hydrolysing)	[EC:6.3.5.4]	1	1	1	1	1	1	1	1	1	0	1	1	1	1	1	1	1	1	1	1	1	1	1	1	1	1	1	1	1	1	1	1	1	1	2	1	1	1	1	1	1	1	1	1	1	1
K01955	carB, CPA2	carbamoyl-phosphate synthase large subunit	[EC:6.3.5.5]	1	2	1	1	1	1	1	1	1	4	1	1	1	1	2	1	1	2	1	1	1	2	1	1	1	1	1	1	1	1	1	1	1	1	1	2	1	1	1	1	1	1	1	1	1	1
K01956	carA, CPA1	carbamoyl-phosphate synthase small subunit	[EC:6.3.5.5]	1	1	1	1	1	1	1	1	1	1	1	1	1	1	1	1	1	1	1	1	1	1	1	1	1	1	1	1	1	1	1	1	1	1	1	1	1	1	1	1	1	1	1	1	1	1
K01958	PC, pyc	pyruvate carboxylase	[EC:6.4.1.1]	1	1	1	2	1	1	1	1	2	1	1	1	1	1	1	1	1	1	1	1	1	1	1	1	1	1	1	1	1	1	1	1	1	1	1	1	1	1	1	1	1	1	1	1	1	1
K01968	E6.4.1.4A	3-methylcrotonyl-CoA carboxylase alpha subunit	[EC:6.4.1.4]	1	1	1	1	1	2	1	1	1	1	1	2	1	1	1	1	1	1	1	1	1	1	1	1	1	1	1	1	1	1	1	1	1	1	1	1	1	1	1	1	1	1	1	1	1	1
K01969	E6.4.1.4B	3-methylcrotonyl-CoA carboxylase beta subunit	[EC:6.4.1.4]	1	1	1	1	1	1	1	1	1	1	1	1	1	1	1	1	1	1	1	1	1	0	1	1	1	1	1	1	1	1	1	1	1	1	1	1	1	1	1	1	1	2	1	1	1	1
K01971	ligD	bifunctional non-homologous end joining protein LigD	[EC:6.5.1.1]	2	2	1	1	2	1	2	1	0	0	2	1	1	2	1	1	1	1	2	1	0	2	1	1	1	1	1	1	1	1	1	1	1	1	1	1	1	0	0	1	0	0	0	0	0	0
K01974	RTCA, rtcA	RNA 3'-terminal phosphate cyclase (ATP)	[EC:6.5.1.4]	1	1	0	0	0	0	0	0	0	0	0	0	0	0	0	0	0	0	0	0	0	0	0	0	0	0	0	0	0	0	0	0	0	0	0	0	0	0	0	0	0	0	0	0	0	0
K01995	livG	branched-chain amino acid transport system ATP-binding protein		0	0	0	0	0	0	0	0	0	0	0	0	0	0	0	0	0	0	0	0	0	0	0	0	0	0	0	0	0	0	0	0	0	1	0	0	0	0	0	0	0	0	0	0	0	0
K02031	ddpD	peptide\/nickel transport system ATP-binding protein		1	0	0	0	0	0	0	0	0	0	0	0	0	0	0	0	0	0	0	0	0	0	0	0	0	0	0	0	0	0	0	0	0	0	0	0	0	0	0	0	0	0	0	0	0	0
K02032	ddpF	peptide\/nickel transport system ATP-binding protein		0	0	0	0	0	0	0	1	0	0	0	0	0	0	0	0	0	0	0	0	0	0	0	0	0	0	0	0	0	0	0	0	0	0	0	0	0	0	0	0	0	0	0	0	0	0
K02037	pstC	phosphate transport system permease protein		0	0	1	0	0	0	0	0	0	0	0	0	0	0	0	0	0	0	0	0	0	0	0	0	0	0	0	0	0	0	0	0	0	0	0	0	0	0	0	0	0	0	0	0	0	0
K02085	APC	adenomatosis polyposis coli protein		0	0	0	0	0	0	0	0	0	0	0	0	0	0	0	0	0	0	0	0	0	0	0	0	0	0	0	0	0	0	0	0	0	1	0	0	0	0	0	0	0	0	0	0	0	0
K02112	ATPF1B, atpD	F-type H+\/Na+-transporting ATPase subunit beta	[EC:7.1.2.2 7.2.2.1]	0	0	0	0	0	2	0	0	0	0	0	0	0	0	0	0	0	0	0	0	0	0	0	0	0	0	0	0	0	0	0	0	0	0	0	0	0	0	1	0	0	1	0	0	0	0
K02126	ATPeF0A, MTATP6, ATP6	F-type H+-transporting ATPase subunit a		0	0	0	0	0	0	0	0	0	0	0	0	0	0	0	0	0	0	0	0	0	0	0	1	0	0	0	0	0	0	0	0	0	0	0	0	0	0	0	0	2	1	0	1	0	0
K02127	ATPeF0B, ATP5F1, ATP4	F-type H+-transporting ATPase subunit b		1	1	1	1	1	1	1	1	1	1	1	1	1	1	1	1	1	1	1	1	1	1	1	1	1	1	1	1	1	1	1	1	1	1	1	1	1	1	1	1	1	1	1	1	1	1
K02132	ATPeF1A, ATP5A1, ATP1	F-type H+-transporting ATPase subunit alpha		1	1	1	1	2	1	2	2	2	1	1	2	1	1	1	1	1	2	2	1	1	1	1	1	2	1	2	1	2	1	2	1	2	1	1	2	2	1	1	1	3	2	2	1	1	1
K02133	ATPeF1B, ATP5B, ATP2	F-type H+-transporting ATPase subunit beta	[EC:7.1.2.2]	1	1	1	1	1	1	2	1	1	1	1	1	2	2	1	1	1	2	3	1	1	2	1	1	1	1	2	1	2	2	2	1	2	1	1	1	1	1	1	1	2	2	1	1	1	1
K02134	ATPeF1D, ATP5D, ATP16	F-type H+-transporting ATPase subunit delta		1	1	1	1	1	1	1	1	1	1	1	1	1	1	1	1	1	1	1	1	1	1	1	1	1	1	1	1	1	1	1	1	1	1	1	1	1	1	1	1	1	1	1	1	1	1
K02135	ATPeF1E, ATP5E, ATP15	F-type H+-transporting ATPase subunit epsilon		0	0	0	0	0	0	0	0	0	0	0	1	0	0	0	0	0	0	0	0	0	1	0	0	0	0	0	0	0	0	0	0	0	0	0	0	0	0	0	0	0	0	0	0	1	0
K02136	ATPeF1G, ATP5C1, ATP3	F-type H+-transporting ATPase subunit gamma		1	1	1	1	1	1	1	1	1	1	1	1	1	1	1	1	1	1	1	1	1	1	1	1	1	1	1	1	1	1	1	1	1	1	1	1	1	1	1	1	1	1	1	1	1	1
K02137	ATPeF0O, ATP5O, ATP5	F-type H+-transporting ATPase subunit O		1	1	1	1	1	1	1	1	1	1	1	1	1	1	1	1	1	1	1	1	1	1	1	1	1	1	1	1	1	1	1	1	1	1	1	1	1	1	1	1	1	1	1	1	1	1
K02138	ATPeF0D, ATP5H, ATP7	F-type H+-transporting ATPase subunit d		1	1	1	1	1	0	1	1	1	1	1	0	1	1	1	1	1	0	1	1	1	1	1	1	1	1	0	1	0	1	1	1	1	1	1	1	1	1	1	0	1	1	1	1	1	1
K02139	ATPeFF, ATP17	F-type H+-transporting ATPase subunit f		1	1	1	1	1	1	1	1	1	1	1	1	1	1	1	1	0	1	1	1	1	0	1	1	1	1	1	1	1	1	1	1	1	1	1	1	1	1	1	1	1	1	1	1	1	1
K02140	ATPeFG, ATP5L, ATP20	F-type H+-transporting ATPase subunit g		1	1	1	1	1	1	1	1	1	1	1	1	1	2	1	1	1	1	1	1	1	1	1	1	1	1	1	1	1	1	1	1	1	1	1	1	1	1	1	1	1	1	1	1	1	1
K02141	ATPeFH, ATP14	F-type H+-transporting ATPase subunit h		1	1	0	1	1	1	1	1	1	1	1	1	1	1	1	1	1	1	1	1	1	1	1	1	1	1	1	1	1	1	1	1	1	1	1	1	1	1	1	1	1	1	1	1	1	1
K02142	ATPeFJ, ATP18	F-type H+-transporting ATPase subunit j		1	0	1	0	0	1	0	0	0	0	0	0	0	0	0	0	1	0	1	0	0	0	1	0	1	0	1	1	0	0	0	0	1	0	0	0	0	1	0	0	0	0	0	0	0	0
K02144	ATPeV1H	V-type H+-transporting ATPase subunit H		1	1	1	1	1	1	1	2	1	1	1	1	1	1	1	1	1	1	1	1	1	1	1	0	1	0	1	1	2	2	1	1	1	1	1	1	1	1	1	1	1	1	1	1	1	1
K02145	ATPeV1A, ATP6A	V-type H+-transporting ATPase subunit A	[EC:7.1.2.2]	1	1	1	1	1	2	1	1	1	1	2	1	1	1	1	1	1	1	1	1	1	1	1	1	1	1	1	1	1	1	1	1	1	1	1	1	1	1	2	1	1	1	1	1	1	1
K02146	ATPeV0D, ATP6D	V-type H+-transporting ATPase subunit d		1	1	1	1	1	1	1	1	1	1	1	1	1	1	1	1	1	1	1	1	1	1	1	1	2	1	1	1	1	1	1	1	1	1	1	1	0	1	1	1	1	1	1	1	1	1
K02147	ATPeV1B, ATP6B	V-type H+-transporting ATPase subunit B		2	1	1	1	2	1	1	1	1	2	1	1	1	1	1	1	1	1	1	1	1	1	1	1	1	1	1	1	1	1	1	1	1	1	1	1	0	1	1	1	2	1	1	1	1	1
K02148	ATPeV1C, ATP6C	V-type H+-transporting ATPase subunit C		1	0	1	1	1	1	1	1	2	1	1	1	1	1	2	1	1	1	1	1	1	1	1	0	1	1	0	1	0	1	1	1	1	1	1	1	1	1	2	1	1	1	2	1	1	1
K02149	ATPeV1D, ATP6M	V-type H+-transporting ATPase subunit D		1	1	1	1	1	1	1	1	1	1	1	1	1	1	1	1	1	1	1	1	1	1	1	1	1	1	1	1	1	1	1	1	1	1	1	1	1	1	1	1	1	1	1	1	1	1
K02150	ATPeV1E, ATP6E	V-type H+-transporting ATPase subunit E		1	1	1	1	1	1	1	1	1	1	1	1	1	1	2	1	1	1	1	1	1	1	1	1	1	1	1	1	1	1	1	1	1	1	1	1	1	1	1	0	1	1	1	1	1	1
K02151	ATPeV1F, ATP6S14	V-type H+-transporting ATPase subunit F		1	1	1	1	1	1	1	1	1	1	1	1	1	1	1	1	1	1	1	1	1	1	1	1	1	1	1	1	1	1	1	1	1	1	1	1	1	1	1	1	1	1	1	1	1	1
K02152	ATPeV1G, ATP6G	V-type H+-transporting ATPase subunit G		1	1	1	1	1	1	1	1	1	1	1	1	1	1	1	1	1	1	1	1	1	0	1	1	1	1	1	1	1	1	1	1	1	1	1	1	1	1	1	1	1	1	1	1	1	1
K02153	ATPeV0E, ATP6H	V-type H+-transporting ATPase subunit e		1	1	1	1	1	1	1	0	1	1	1	1	0	1	1	1	1	1	1	1	1	1	1	0	0	1	0	1	0	1	1	0	1	1	1	1	0	1	0	0	1	1	1	0	1	1
K02154	ATPeV0A, ATP6N	V-type H+-transporting ATPase subunit a		1	1	1	1	1	1	1	1	1	2	1	1	1	1	1	2	1	1	1	1	1	1	1	1	1	1	1	1	1	1	1	1	1	1	1	1	1	1	1	1	1	1	1	1	1	1
K02155	ATPeV0C, ATP6L	V-type H+-transporting ATPase 16kDa proteolipid subunit		2	2	2	2	2	2	2	3	2	2	2	1	2	2	2	2	2	2	2	2	2	2	2	2	2	2	2	2	2	2	2	2	2	2	2	2	2	2	2	2	2	1	1	2	2	2
K02156	AUB, PIWI	aubergine		0	0	0	0	0	0	0	0	0	0	0	0	0	0	0	0	0	0	0	0	0	0	0	0	0	0	0	0	0	0	0	0	0	0	0	0	0	0	0	0	0	0	0	0	0	2
K02178	BUB1	checkpoint serine\/threonine-protein kinase	[EC:2.7.11.1]	1	2	1	1	1	1	1	1	1	1	1	1	1	1	1	1	1	1	1	1	1	1	1	1	1	1	1	1	1	1	1	1	1	1	1	1	1	1	1	1	1	1	1	1	1	1
K02179	BUB2	cell cycle arrest protein BUB2		1	1	1	1	1	1	1	1	1	1	1	1	1	1	1	1	1	1	1	1	1	1	1	1	1	1	1	1	1	1	1	1	1	1	1	1	1	1	1	1	1	1	1	1	1	1
K02180	BUB3	cell cycle arrest protein BUB3		1	1	1	1	1	1	1	1	1	1	1	1	1	1	1	1	1	1	1	1	1	1	1	1	1	1	1	1	1	1	1	1	1	1	1	1	1	1	1	1	1	1	1	1	1	1
K02183	CALM	calmodulin		2	2	2	2	2	2	3	2	2	2	2	2	2	2	2	2	2	2	2	2	2	2	2	2	2	2	2	2	2	2	2	2	2	2	2	2	2	2	2	2	1	2	2	2	2	2
K02201	E2.7.7.3B	pantetheine-phosphate adenylyltransferase	[EC:2.7.7.3]	0	0	0	0	0	0	0	0	0	0	0	0	0	0	1	0	0	1	0	0	0	0	0	0	0	0	0	0	0	0	0	0	0	0	0	0	0	0	0	0	0	0	0	0	0	0
K02202	CDK7	cyclin-dependent kinase 7	[EC:2.7.11.22 2.7.11.23]	1	1	1	1	1	1	1	1	1	1	1	1	1	1	1	1	1	1	1	1	1	0	1	1	1	1	1	1	1	1	1	1	1	2	2	1	1	1	1	1	1	1	1	1	1	1
K02206	CDK2	cyclin-dependent kinase 2	[EC:2.7.11.22]	0	0	0	0	0	0	0	0	0	0	0	0	0	0	0	0	0	0	0	0	0	0	0	0	0	0	0	0	0	0	0	0	0	1	0	0	0	0	0	0	0	0	0	0	0	0
K02208	CDK8_11	cyclin-dependent kinase 8\/11	[EC:2.7.11.22 2.7.11.23]	1	1	1	1	1	1	1	1	2	1	1	1	1	2	1	1	1	1	1	1	1	0	1	1	6	1	2	1	2	1	1	1	1	1	1	1	1	1	1	1	1	1	1	1	1	1
K02209	MCM5, CDC46	DNA replication licensing factor MCM5	[EC:5.6.2.3]	1	1	1	1	1	1	1	2	1	1	1	1	1	1	1	1	1	1	1	1	1	1	1	1	1	1	1	1	1	1	1	1	1	1	1	1	1	1	1	1	1	1	1	1	1	1
K02210	MCM7, CDC47	DNA replication licensing factor MCM7	[EC:5.6.2.3]	1	1	1	1	1	1	1	1	1	1	1	1	1	1	1	1	1	1	1	1	1	1	1	1	1	1	1	1	1	1	1	1	1	1	1	1	1	1	1	1	1	1	1	1	1	1
K02212	MCM4, CDC54	DNA replication licensing factor MCM4	[EC:5.6.2.3]	1	1	1	1	2	1	1	1	1	1	1	1	1	1	1	1	1	1	1	3	1	1	1	1	1	1	1	1	1	1	1	1	1	1	1	1	1	1	1	1	1	1	1	1	1	1
K02213	CDC6	cell division control protein 6		1	1	1	1	1	1	1	1	1	1	1	1	1	1	1	1	1	1	1	1	1	1	1	1	1	1	1	1	1	1	1	1	1	1	1	1	1	1	1	1	1	1	1	1	1	1
K02214	CDC7	cell division control protein 7	[EC:2.7.11.1]	1	1	1	1	1	1	1	1	1	1	1	1	1	1	1	1	1	1	1	1	1	1	1	1	1	1	1	1	1	1	1	1	1	1	0	1	1	1	1	1	1	1	1	1	1	1
K02216	CHEK1	serine\/threonine-protein kinase CHEK1	[EC:2.7.11.1]	1	1	1	1	1	1	1	1	1	1	1	1	1	1	1	1	1	1	1	1	1	1	1	1	1	1	1	1	1	1	1	1	1	1	1	1	1	1	1	1	1	1	1	1	1	1
K02218	CSNK1, CKI	casein kinase 1	[EC:2.7.11.1]	2	2	1	1	1	1	1	1	1	1	1	1	1	1	1	1	1	1	1	1	2	1	1	1	2	1	1	1	1	1	1	1	1	1	1	1	1	1	1	1	1	1	1	1	1	1
K02219	CKS1	cyclin-dependent kinase regulatory subunit CKS1		3	1	2	2	2	2	2	1	2	2	2	2	2	2	1	2	2	2	2	2	1	2	2	2	1	2	2	2	2	2	2	2	2	1	1	2	2	2	2	1	2	1	2	0	2	2
K02230	cobN	cobaltochelatase CobN	[EC:6.6.1.2]	0	0	0	1	0	0	0	0	0	0	0	0	0	0	0	0	0	0	0	0	0	0	1	1	0	0	0	0	0	1	0	0	0	0	0	0	0	0	0	0	0	1	0	0	0	0
K02232	cobQ, cbiP	adenosylcobyric acid synthase	[EC:6.3.5.10]	0	0	1	0	0	0	0	0	0	0	0	0	0	0	0	0	0	0	0	0	0	0	0	0	0	0	0	0	0	0	0	0	0	0	0	0	0	0	0	0	0	0	0	0	0	0
K02256	COX1	cytochrome c oxidase subunit 1	[EC:7.1.1.9]	0	0	0	1	0	0	0	0	0	0	0	0	0	0	0	0	0	0	0	0	0	0	0	2	2	0	0	0	0	0	0	0	0	0	0	0	0	0	0	0	1	1	0	1	1	1
K02257	COX10, ctaB, cyoE	heme o synthase	[EC:2.5.1.141]	1	1	1	1	1	1	1	1	1	1	1	1	1	1	1	1	1	1	1	1	1	1	1	1	1	1	1	1	1	1	1	1	1	1	1	1	1	1	1	1	1	1	1	1	1	1
K02258	COX11, ctaG	cytochrome c oxidase assembly protein subunit 11		1	1	1	1	1	1	1	1	1	1	1	2	1	1	1	1	1	1	1	1	1	1	1	1	1	1	1	1	1	1	1	1	1	1	1	1	1	1	1	1	1	1	1	1	1	1
K02259	COX15, ctaA	heme a synthase	[EC:1.17.99.9]	1	1	1	1	1	1	1	1	1	1	1	1	1	1	1	1	1	1	1	1	1	1	1	1	1	1	1	1	1	1	1	1	1	1	1	1	1	1	1	1	1	1	1	1	1	1
K02260	COX17	cytochrome c oxidase assembly protein subunit 17		1	1	1	0	1	1	1	1	1	1	1	1	1	1	1	1	1	1	1	1	1	1	1	1	1	1	1	1	1	1	1	1	1	1	1	1	1	1	1	1	1	1	1	1	1	1
K02261	COX2	cytochrome c oxidase subunit 2		1	0	0	0	0	0	0	0	0	0	0	0	0	0	0	0	0	0	0	0	0	0	0	1	1	0	0	0	0	0	0	0	0	0	0	0	0	0	0	0	1	1	0	1	0	0
K02262	COX3	cytochrome c oxidase subunit 3		0	0	0	0	0	0	0	0	0	0	0	0	0	0	0	0	1	0	0	0	0	0	0	1	0	0	0	0	0	0	0	0	0	0	0	0	0	0	0	0	1	1	0	0	0	0
K02263	COX4	cytochrome c oxidase subunit 4		1	1	1	0	1	1	1	1	1	1	1	1	1	1	1	1	1	1	1	1	1	1	1	1	1	1	1	1	1	1	1	1	1	1	1	1	1	1	1	1	1	1	1	1	1	1
K02264	COX5A	cytochrome c oxidase subunit 5a		1	1	1	1	1	1	1	1	1	1	1	1	1	2	1	1	1	1	0	1	1	1	1	1	1	1	1	1	1	1	1	1	1	1	1	1	1	1	1	1	1	1	1	1	1	1
K02265	COX5B	cytochrome c oxidase subunit 5b		2	1	1	1	1	1	1	1	1	1	1	1	1	0	1	1	0	1	1	1	1	1	1	1	1	1	1	1	1	1	1	1	1	1	1	1	1	1	1	1	1	1	1	1	1	1
K02266	COX6A	cytochrome c oxidase subunit 6a		1	0	1	1	1	1	1	1	2	1	1	1	1	1	1	1	1	1	1	1	1	1	1	1	1	1	1	1	1	1	1	1	1	1	1	1	1	1	1	1	1	1	1	1	1	1
K02267	COX6B	cytochrome c oxidase subunit 6b		1	1	1	1	1	1	1	1	0	0	1	1	1	1	1	1	1	1	1	1	1	1	1	1	1	1	1	1	1	1	1	1	1	1	1	1	1	1	1	0	0	1	0	0	0	0
K02269	COX7	cytochrome c oxidase subunit 7		0	0	0	0	0	0	0	0	0	0	0	0	0	0	0	0	0	0	0	0	0	0	1	0	1	1	1	0	1	1	0	0	1	0	0	0	0	0	0	0	0	0	0	0	0	0
K02272	COX7C	cytochrome c oxidase subunit 7c		0	0	0	0	0	0	0	0	0	0	0	0	0	0	0	0	0	0	0	0	0	0	0	0	0	0	0	0	0	0	0	0	0	0	0	0	0	1	1	0	1	1	0	1	1	1
K02283	cpaF, tadA	pilus assembly protein CpaF	[EC:7.4.2.8]	0	0	0	0	0	0	0	0	0	0	0	0	0	0	0	0	0	0	0	0	0	1	0	0	0	0	0	0	0	0	0	0	0	0	0	0	0	0	0	0	0	0	0	0	0	0
K02295	CRY	cryptochrome		1	1	1	1	0	0	0	0	0	0	0	0	0	0	0	0	0	0	0	0	0	0	0	0	0	0	0	0	0	0	0	0	0	0	0	0	0	0	0	0	0	0	0	0	0	0
K02304	MET8	precorrin-2 dehydrogenase \/ sirohydrochlorin ferrochelatase	[EC:1.3.1.76 4.99.1.4]	1	1	1	1	1	1	1	1	1	1	1	1	1	1	1	1	1	1	1	1	1	1	1	1	1	1	1	1	1	1	1	1	1	1	1	1	1	1	1	1	1	1	1	1	1	1
K02307	DAM1	DASH complex subunit DAM1		0	1	0	0	0	0	0	0	0	0	0	1	0	0	0	0	0	0	0	0	0	0	0	0	0	0	1	0	0	0	0	0	0	0	0	0	0	0	1	1	0	0	1	0	0	1
K02309	DBF4	regulatory subunit for Cdc7p protein kinase		1	1	1	1	1	1	1	1	1	1	1	1	1	1	1	1	1	1	1	1	1	1	1	1	1	1	1	1	1	1	1	1	1	1	1	1	1	1	1	1	1	1	1	1	1	1
K02320	POLA1	DNA polymerase alpha subunit A	[EC:2.7.7.7]	1	1	1	1	1	1	1	1	1	1	1	2	1	1	2	1	1	1	1	1	1	1	3	2	4	2	3	2	2	2	5	2	3	1	1	1	1	1	2	2	1	1	1	1	1	1
K02321	POLA2	DNA polymerase alpha subunit B		1	1	1	1	1	1	1	1	1	1	1	1	1	1	1	1	1	1	1	1	1	1	1	1	1	1	1	1	1	1	1	1	1	1	1	1	1	1	1	1	1	1	1	1	1	1
K02324	POLE	DNA polymerase epsilon subunit 1	[EC:2.7.7.7]	1	1	1	1	1	2	1	1	1	1	1	1	1	1	1	1	1	1	1	1	1	1	1	1	1	1	1	1	1	1	1	1	1	1	1	1	1	1	1	1	1	1	1	1	1	1
K02325	POLE2	DNA polymerase epsilon subunit 2	[EC:2.7.7.7]	1	1	1	1	1	1	1	1	1	1	1	1	1	1	1	1	1	1	1	1	1	1	1	1	1	1	1	1	1	1	1	1	1	1	1	1	1	1	1	1	1	1	1	1	1	1
K02326	POLE3	DNA polymerase epsilon subunit 3	[EC:2.7.7.7]	1	1	0	1	1	0	0	1	1	0	1	0	1	1	1	0	1	1	1	1	1	1	0	0	1	0	1	1	1	0	1	1	1	1	1	1	1	1	1	1	1	1	1	1	1	1
K02327	POLD1	DNA polymerase delta subunit 1	[EC:2.7.7.7]	1	1	1	3	1	1	1	1	1	1	1	1	1	1	1	1	1	1	1	1	1	1	1	1	1	1	1	1	1	1	1	1	1	1	1	1	1	1	1	1	1	2	1	1	1	1
K02328	POLD2	DNA polymerase delta subunit 2		1	1	1	1	1	1	1	1	1	1	1	1	1	1	1	1	1	1	1	1	1	1	1	1	1	1	1	1	1	1	1	1	1	1	1	1	1	1	1	1	1	2	1	1	1	1
K02329	FZD3	frizzled 3		0	0	0	0	0	0	0	0	0	0	0	0	0	0	0	0	0	0	0	0	0	0	0	0	1	0	1	0	1	0	1	0	1	0	0	0	0	0	0	0	0	0	0	0	0	0
K02330	POLB	DNA polymerase beta	[EC:2.7.7.7 4.2.99.-]	1	2	1	1	1	1	1	1	1	1	1	1	1	1	1	1	0	1	1	1	1	1	1	1	1	1	1	1	1	1	1	1	1	0	0	0	0	1	1	1	1	1	1	1	1	1
K02331	POL5, MYBBP1A	DNA polymerase phi	[EC:2.7.7.7]	1	1	1	1	1	1	1	1	1	1	1	1	1	1	1	1	1	1	1	1	1	1	1	1	1	1	1	1	1	1	1	1	1	1	1	1	1	1	1	1	1	1	1	1	1	1
K02332	POLG	DNA polymerase gamma 1	[EC:2.7.7.7]	1	1	1	1	1	1	1	1	1	1	1	1	1	1	1	1	1	1	1	1	1	1	1	1	1	1	1	1	1	1	1	1	1	1	1	1	1	1	1	1	1	1	1	1	1	1
K02335	polA	DNA polymerase I	[EC:2.7.7.7]	0	1	0	0	0	0	0	0	0	0	0	0	0	0	0	0	0	0	0	0	0	0	0	0	0	0	0	0	0	0	0	0	0	0	0	0	0	0	0	0	0	0	0	0	0	0
K02347	polX, dpx	DNA polymerase (family X)		0	0	0	0	0	0	0	0	0	0	0	0	0	0	0	0	0	0	0	0	0	0	0	0	0	0	0	0	0	0	0	0	0	1	0	0	0	0	0	0	0	0	0	0	0	0
K02350	REV3L, POLZ	DNA polymerase zeta	[EC:2.7.7.7]	1	1	1	2	1	1	1	1	1	1	1	1	1	1	1	1	1	1	1	1	1	2	1	1	1	1	1	1	1	1	1	1	1	1	1	1	1	1	2	1	1	1	1	1	1	1
K02353	DVL	segment polarity protein dishevelled		0	0	0	0	0	0	0	0	0	0	0	0	0	0	0	0	0	0	0	0	0	0	0	0	0	0	0	0	0	0	0	0	0	0	0	0	0	0	0	0	0	1	0	0	0	0
K02355	fusA, GFM, EFG	elongation factor G		1	1	1	1	1	1	1	1	1	1	1	1	1	2	2	1	1	1	1	1	1	1	1	1	1	1	1	1	1	1	1	1	1	1	1	1	1	1	1	1	1	1	1	1	1	1
K02357	tsf, TSFM	elongation factor Ts		1	1	1	1	1	1	1	1	1	1	1	1	1	1	1	1	1	1	1	1	1	1	1	1	1	1	1	1	1	1	1	1	1	1	1	1	1	1	1	1	1	1	1	1	1	1
K02358	tuf, TUFM	elongation factor Tu		1	1	1	1	1	2	1	1	1	1	1	2	1	1	1	1	1	1	1	1	1	1	1	1	1	2	1	2	1	1	1	2	1	1	1	2	1	1	1	1	1	1	1	1	1	1
K02359	EGH	beta-1,4-mannosyltransferase	[EC:2.4.1.-]	1	1	1	1	1	1	0	1	1	1	1	1	1	1	1	1	1	1	1	1	1	1	1	1	1	1	1	1	1	1	1	1	1	1	1	1	1	1	1	1	1	1	0	1	1	1
K02365	ESP1	separase	[EC:3.4.22.49]	1	1	1	1	1	1	1	1	1	1	1	1	1	1	1	1	1	1	1	1	1	1	1	1	1	1	1	1	1	1	1	1	1	1	1	1	1	1	1	1	1	1	1	1	1	1
K02366	EXT1	glucuronyl\/N-acetylglucosaminyl transferase EXT1	[EC:2.4.1.224 2.4.1.225]	0	0	0	0	0	0	0	0	0	0	0	0	0	0	0	0	0	0	0	1	0	0	1	0	1	1	1	1	0	1	1	1	1	0	0	0	0	0	0	0	0	0	0	0	0	0
K02367	EXT2	glucuronyl\/N-acetylglucosaminyl transferase EXT2	[EC:2.4.1.224 2.4.1.225]	0	0	0	0	0	0	0	0	0	0	0	0	1	0	0	0	0	0	0	0	0	0	0	0	0	0	0	0	0	0	0	0	0	0	0	0	0	0	0	0	0	0	0	0	0	1
K02369	EXTL2	alpha-1,4-N-acetylglucosaminyltransferase EXTL2	[EC:2.4.1.223]	2	0	1	1	0	0	0	0	1	0	0	0	0	0	0	0	0	1	0	0	0	1	0	0	0	0	0	0	0	0	0	0	0	1	1	0	1	0	1	1	1	1	0	1	0	0
K02370	EXTL3	alpha-1,4-N-acetylglucosaminyltransferase EXTL3	[EC:2.4.1.223 2.4.1.224]	1	1	0	0	0	0	0	0	0	0	0	1	1	1	0	0	0	1	1	0	0	1	1	1	2	1	2	1	2	1	2	1	2	0	0	0	0	0	0	0	0	0	0	0	0	0
K02377	TSTA3, fcl	GDP-L-fucose synthase	[EC:1.1.1.271]	1	1	1	1	1	1	1	1	1	1	1	1	1	1	1	1	1	1	1	1	1	1	1	1	1	1	1	1	1	1	1	1	1	1	1	2	1	1	1	1	1	1	1	1	1	1
K02388	flgC	flagellar basal-body rod protein FlgC		0	0	0	0	0	0	0	0	0	0	0	0	0	0	0	0	0	0	0	0	0	0	0	0	0	1	0	0	0	0	0	0	0	0	0	0	0	0	0	0	0	0	0	0	0	0
K02427	rlmE, rrmJ, ftsJ	23S rRNA (uridine2552-2'-O)-methyltransferase	[EC:2.1.1.166]	1	1	1	1	1	1	1	1	1	1	1	1	1	1	1	1	1	1	1	1	1	1	1	1	1	1	1	1	1	1	1	1	1	1	1	1	1	1	1	1	1	1	1	1	1	1
K02429	fucP	MFS transporter, FHS family, L-fucose permease		1	2	2	3	1	1	2	1	1	1	3	1	1	1	1	1	1	1	1	1	1	2	1	1	1	1	1	1	1	1	1	1	1	1	1	1	1	2	1	1	2	2	1	1	1	1
K02433	gatA, QRSL1	aspartyl-tRNA(Asn)\/glutamyl-tRNA(Gln) amidotransferase subunit A	[EC:6.3.5.6 6.3.5.7]	1	1	1	1	1	1	2	1	1	1	1	1	1	1	1	1	1	1	1	1	1	1	1	1	1	1	1	1	1	1	1	1	1	1	1	1	1	1	1	1	1	1	1	1	1	1
K02434	gatB, PET112	aspartyl-tRNA(Asn)\/glutamyl-tRNA(Gln) amidotransferase subunit B	[EC:6.3.5.6 6.3.5.7]	1	1	1	1	1	1	1	1	1	1	1	1	1	1	1	1	1	1	1	1	1	0	1	1	1	1	1	1	1	1	1	1	1	1	1	1	1	2	1	1	1	1	1	1	1	1
K02437	gcvH, GCSH	glycine cleavage system H protein		1	1	1	1	1	1	1	1	2	1	1	1	1	1	1	2	1	1	1	1	1	1	1	1	1	1	1	1	1	1	1	1	1	1	1	1	1	1	1	1	1	1	1	1	1	1
K02469	gyrA	DNA gyrase subunit A	[EC:5.6.2.2]	0	0	0	0	0	0	0	0	0	0	0	0	0	0	0	1	0	0	0	0	0	1	0	0	0	0	0	0	0	0	0	0	0	0	0	0	0	0	0	0	0	0	0	0	0	0
K02470	gyrB	DNA gyrase subunit B	[EC:5.6.2.2]	0	0	0	1	0	0	0	0	0	0	0	0	0	0	0	0	0	0	0	0	0	0	0	0	0	0	0	0	0	0	0	0	0	0	0	0	0	0	0	0	0	0	0	0	0	0
K02493	hemK, prmC, HEMK	release factor glutamine methyltransferase	[EC:2.1.1.297]	0	0	1	1	0	0	0	0	0	0	0	0	0	1	0	0	0	1	1	0	0	1	1	1	1	1	1	1	0	1	1	1	1	0	1	0	0	0	0	0	1	0	1	0	1	0
K02501	hisH	imidazole glycerol-phosphate synthase subunit HisH	[EC:4.3.2.10]	0	1	0	0	0	0	0	0	0	0	0	0	0	0	0	0	0	0	0	0	0	0	0	0	0	0	0	0	0	0	0	0	0	0	0	0	0	0	0	0	0	0	0	0	0	0
K02503	HINT1_2, hinT, hit	histidine triad (HIT) family protein	[EC:3.9.1.-]	1	1	0	0	0	0	0	0	0	0	0	0	0	0	0	0	0	0	1	0	0	0	0	0	0	1	0	0	0	0	0	0	0	0	0	0	0	0	0	0	0	0	0	0	0	0
K02510	hpaI, hpcH	4-hydroxy-2-oxoheptanedioate aldolase	[EC:4.1.2.52]	1	2	1	1	0	1	1	0	0	1	3	0	0	1	0	0	0	1	1	0	1	1	1	0	0	0	1	1	1	1	1	1	1	0	0	1	1	0	0	0	0	0	0	0	0	0
K02515	HSL1	serine\/threonine-protein kinase HSL1, negative regulator of Swe1 kinase	[EC:2.7.11.-]	0	0	0	0	0	0	0	0	0	0	0	0	0	0	0	0	0	0	0	0	1	0	0	0	0	0	0	0	0	0	0	0	0	0	0	0	0	0	0	0	0	0	1	0	0	0
K02516	PRMT5, HSL7	type II protein arginine methyltransferase	[EC:2.1.1.320]	1	1	1	1	1	1	1	1	1	1	1	1	1	1	1	1	1	2	1	1	1	1	1	1	1	1	1	1	1	1	1	1	1	1	1	1	1	1	1	1	1	1	1	1	1	1
K02519	infB, MTIF2	translation initiation factor IF-2		1	1	1	1	1	1	1	1	1	2	1	1	1	1	1	1	1	1	1	1	1	1	1	1	1	1	1	1	1	1	1	1	1	1	1	1	1	1	1	1	1	1	1	1	1	1
K02520	infC, MTIF3	translation initiation factor IF-3		1	1	0	0	1	1	1	1	1	1	1	1	1	1	1	1	1	1	1	1	1	1	1	1	1	1	1	1	1	1	1	1	1	1	1	1	1	1	1	1	1	1	1	1	1	1
K02537	MAD2	mitotic spindle assembly checkpoint protein MAD2		1	1	1	1	1	1	1	1	1	1	1	1	1	1	1	1	1	1	1	1	1	1	1	1	1	1	1	1	1	1	1	1	1	1	1	1	1	1	1	1	1	1	1	1	1	1
K02540	MCM2	DNA replication licensing factor MCM2	[EC:5.6.2.3]	1	1	1	1	1	1	1	1	1	1	1	1	1	1	1	1	1	1	1	1	1	1	1	1	1	1	1	2	1	1	1	1	1	1	1	1	1	1	1	1	1	1	1	1	1	1
K02541	MCM3	DNA replication licensing factor MCM3	[EC:5.6.2.3]	2	1	1	1	1	1	1	1	1	1	1	1	1	1	1	1	1	1	1	1	1	1	1	1	1	1	1	1	1	1	1	1	1	1	1	1	1	1	2	2	1	1	1	1	1	1
K02542	MCM6	DNA replication licensing factor MCM6	[EC:5.6.2.3]	1	1	1	1	1	1	1	1	1	1	1	1	1	1	1	1	1	1	1	1	1	0	1	1	1	1	1	1	1	1	2	1	1	1	1	1	1	1	1	1	1	1	1	1	1	1
K02555	MIH1	M-phase inducer tyrosine phosphatase	[EC:3.1.3.48]	1	1	1	1	1	1	2	1	1	1	1	1	1	1	1	1	1	1	1	1	1	1	1	1	1	1	1	1	1	1	1	1	1	1	1	1	1	1	1	1	1	1	1	1	1	1
K02564	nagB, GNPDA	glucosamine-6-phosphate deaminase	[EC:3.5.99.6]	2	2	0	0	0	0	0	0	0	0	0	0	0	0	0	0	0	0	0	0	0	0	0	0	0	0	0	0	0	0	0	0	0	1	1	0	0	0	0	0	0	0	0	0	0	0
K02575	NRT2, narK, nrtP, nasA	MFS transporter, NNP family, nitrate\/nitrite transporter		4	4	2	1	2	3	2	2	2	2	2	2	2	1	2	2	2	0	1	2	1	1	2	2	2	2	2	2	2	2	2	2	2	2	2	2	2	1	1	2	1	1	2	3	2	2
K02599	NOTCH1	Notch 1		0	0	0	0	0	0	0	0	0	0	0	0	0	0	0	0	0	0	0	0	1	0	0	0	0	0	0	0	0	0	0	0	0	0	0	0	0	0	0	0	0	0	0	0	0	0
K02600	nusA	transcription termination\/antitermination protein NusA		0	0	1	0	0	0	0	0	0	0	0	0	0	0	0	0	0	0	0	0	0	0	0	0	0	0	0	0	0	0	0	0	0	0	0	0	0	0	0	0	0	0	0	0	0	0
K02603	ORC1	origin recognition complex subunit 1		1	1	1	1	1	1	1	1	1	1	1	1	1	1	1	1	1	1	1	1	1	1	2	1	1	2	1	2	1	2	1	2	1	1	1	1	1	1	1	1	1	1	1	1	1	1
K02604	ORC2	origin recognition complex subunit 2		1	1	1	1	1	1	1	1	1	1	1	1	1	1	1	1	1	1	1	1	1	1	1	1	1	1	1	1	1	1	1	1	1	1	1	1	1	1	1	1	1	1	1	1	1	1
K02605	ORC3	origin recognition complex subunit 3		1	1	1	1	0	0	1	1	0	1	1	1	1	1	0	1	1	1	0	1	1	0	1	1	1	1	1	1	1	1	1	1	1	1	1	1	1	1	1	1	1	1	1	1	1	1
K02606	ORC4	origin recognition complex subunit 4		1	1	1	1	1	1	1	1	1	1	1	1	1	1	1	1	1	1	1	1	1	1	1	1	1	1	1	1	1	1	1	1	1	1	1	1	1	1	1	1	1	1	1	1	1	1
K02607	ORC5	origin recognition complex subunit 5		1	1	1	1	1	1	1	1	0	1	1	0	1	1	1	1	0	1	1	0	1	1	1	1	1	1	1	1	1	1	1	1	1	0	0	0	0	1	1	1	1	1	1	2	1	1
K02619	pabC	4-amino-4-deoxychorismate lyase	[EC:4.1.3.38]	0	1	1	1	0	0	0	0	0	0	0	0	0	0	0	0	0	0	0	0	0	0	0	0	0	0	0	0	0	0	0	0	0	0	0	0	0	0	0	1	0	1	0	0	0	1
K02654	pilD, pppA	leader peptidase (prepilin peptidase) \/ N-methyltransferase	[EC:3.4.23.43 2.1.1.-]	0	0	0	0	0	0	0	0	0	0	0	0	1	0	1	0	0	0	0	0	0	0	0	0	0	0	0	0	0	0	0	0	0	0	0	0	0	0	0	0	0	0	0	0	0	0
K02669	pilT	twitching motility protein PilT		0	0	0	0	0	0	0	0	0	0	0	0	0	0	0	0	0	0	0	0	0	0	0	0	0	0	0	0	0	0	0	0	0	0	0	0	1	0	0	0	0	0	0	0	0	0
K02684	PRI1	DNA primase small subunit	[EC:2.7.7.102]	1	1	1	1	1	1	1	1	1	1	1	1	1	1	1	1	1	1	1	1	1	1	1	1	1	1	1	1	1	1	1	1	1	1	1	1	1	1	2	1	1	1	3	1	1	1
K02685	PRI2	DNA primase large subunit		1	1	1	1	1	1	1	1	1	1	1	1	1	1	1	1	1	1	1	1	1	1	1	0	1	1	1	1	1	1	1	1	1	1	1	1	1	1	1	1	1	1	1	1	2	1
K02704	psbB	photosystem II CP47 chlorophyll apoprotein		0	0	0	0	0	0	0	0	0	0	0	0	0	0	0	0	0	0	0	1	0	0	0	0	0	0	0	0	0	0	0	0	0	0	0	0	0	0	0	0	0	0	0	0	0	0
K02725	PSMA1	20S proteasome subunit alpha 6	[EC:3.4.25.1]	1	1	1	1	1	1	1	1	1	1	1	1	1	1	1	1	1	1	1	1	1	1	1	1	1	1	1	1	1	1	1	1	1	1	2	1	1	1	1	1	1	2	1	1	1	1
K02726	PSMA2	20S proteasome subunit alpha 2	[EC:3.4.25.1]	1	0	1	1	2	1	1	1	1	1	1	1	1	1	1	1	1	1	1	1	1	1	1	1	1	1	1	1	1	2	1	1	1	1	1	1	1	1	1	1	1	1	1	1	1	1
K02727	PSMA3	20S proteasome subunit alpha 7	[EC:3.4.25.1]	2	1	1	1	1	1	1	1	1	1	1	1	1	1	1	1	1	1	0	1	1	1	1	1	1	1	1	1	1	1	1	1	1	0	1	0	0	1	1	1	1	1	1	1	1	1
K02728	PSMA4	20S proteasome subunit alpha 3	[EC:3.4.25.1]	1	1	1	1	1	1	1	1	1	1	1	1	1	1	1	1	1	1	1	1	1	1	1	1	1	1	1	1	1	1	1	1	1	1	1	1	1	1	1	1	1	1	1	1	1	1
K02729	PSMA5	20S proteasome subunit alpha 5	[EC:3.4.25.1]	1	1	1	1	1	1	2	1	1	1	1	1	1	1	1	1	1	1	1	1	1	1	1	1	1	1	1	1	1	1	1	1	1	1	1	1	1	1	1	1	1	1	1	1	1	1
K02730	PSMA6	20S proteasome subunit alpha 1	[EC:3.4.25.1]	1	1	1	1	1	1	1	1	1	1	1	2	1	1	1	1	1	1	1	1	1	0	1	1	1	1	1	1	1	1	1	1	1	1	1	1	1	1	1	1	1	1	1	1	1	1
K02731	PSMA7	20S proteasome subunit alpha 4	[EC:3.4.25.1]	1	1	1	1	1	2	1	1	1	1	1	1	1	1	1	1	1	1	1	1	1	1	1	1	2	1	1	1	1	1	1	1	1	1	2	1	1	1	1	1	1	1	1	1	1	1
K02732	PSMB1	20S proteasome subunit beta 6	[EC:3.4.25.1]	1	1	1	1	1	1	1	1	1	1	1	1	1	1	1	1	1	1	1	1	1	1	1	1	1	1	1	1	1	1	1	1	1	1	1	1	1	1	1	1	1	1	1	1	1	1
K02734	PSMB2	20S proteasome subunit beta 4	[EC:3.4.25.1]	1	1	1	1	1	1	1	1	1	1	1	1	1	1	1	1	1	1	1	1	1	1	1	1	1	1	1	1	1	1	1	1	1	1	1	1	1	1	1	1	1	1	1	1	1	1
K02735	PSMB3	20S proteasome subunit beta 3	[EC:3.4.25.1]	1	1	1	1	1	1	1	1	1	1	1	1	1	0	1	1	1	1	1	1	1	1	1	1	1	1	1	1	1	1	1	1	1	1	1	1	1	1	1	1	1	1	1	1	1	1
K02736	PSMB4	20S proteasome subunit beta 7	[EC:3.4.25.1]	1	1	1	1	1	1	1	1	1	1	1	1	1	2	1	1	1	1	1	1	1	1	1	1	1	1	1	1	1	1	1	1	1	1	1	1	1	1	1	1	1	1	1	1	1	1
K02737	PSMB5	20S proteasome subunit beta 5	[EC:3.4.25.1]	1	1	1	1	1	1	1	1	1	2	1	1	1	1	1	1	1	1	1	1	1	1	3	3	2	3	2	3	2	2	2	3	2	1	1	1	1	1	1	1	1	1	1	1	1	1
K02738	PSMB6	20S proteasome subunit beta 1	[EC:3.4.25.1]	1	1	1	1	1	1	1	1	1	2	1	1	2	1	2	2	2	2	2	2	1	1	1	1	1	2	1	2	1	1	1	2	1	1	1	1	1	1	1	1	1	1	1	1	1	1
K02739	PSMB7	20S proteasome subunit beta 2	[EC:3.4.25.1]	1	1	1	1	1	1	1	1	1	1	1	1	1	1	1	1	1	1	1	1	1	1	1	1	1	1	1	1	1	1	1	1	1	1	1	1	1	1	1	1	1	1	1	1	1	1
K02830	HRAD1, RAD17	cell cycle checkpoint protein	[EC:3.1.11.2]	2	1	1	1	1	1	1	1	1	1	1	1	1	1	1	1	1	1	1	1	1	1	1	1	2	1	1	1	1	1	1	1	1	1	1	1	1	1	0	1	1	1	1	1	1	1
K02831	RAD53	ser\/thr\/tyr protein kinase RAD53	[EC:2.7.11.-]	1	1	1	1	1	1	1	1	1	1	1	1	1	1	1	1	1	1	1	1	1	1	1	1	1	1	1	1	1	1	1	2	1	1	1	1	1	1	1	1	1	1	1	1	1	1
K02835	prfA, MTRF1, MRF1	peptide chain release factor 1		1	1	1	1	1	1	1	1	1	1	1	2	1	1	1	1	1	1	1	2	1	1	1	1	1	1	1	1	1	1	1	1	1	1	1	1	1	1	1	1	1	1	1	1	1	1
K02838	frr, MRRF, RRF	ribosome recycling factor		1	1	0	1	1	1	1	1	1	1	1	1	1	1	1	1	1	1	1	1	1	1	1	1	1	1	1	1	1	1	1	1	1	1	1	1	1	1	1	1	1	1	1	0	1	1
K02842	FZD9_10, CD349_50	frizzled 9\/10		0	1	0	0	0	0	0	0	0	0	0	0	0	0	0	0	0	0	0	0	0	0	0	0	0	0	0	0	0	0	0	0	0	0	0	0	0	0	0	0	0	0	0	0	0	0
K02857	RHBDL1_2_3	rhomboid-related protein 1\/2\/3	[EC:3.4.21.105]	0	0	0	0	0	0	0	0	0	0	1	0	0	0	0	0	0	0	0	0	0	0	0	0	0	0	0	0	0	0	0	0	0	0	0	0	0	0	0	0	0	0	0	0	0	0
K02863	RP-L1, MRPL1, rplA	large subunit ribosomal protein L1		1	1	1	1	1	1	1	1	1	1	1	1	1	1	1	1	1	1	1	1	1	1	1	1	1	1	1	1	1	1	1	1	1	1	1	1	1	1	1	1	1	1	1	1	1	1
K02864	RP-L10, MRPL10, rplJ	large subunit ribosomal protein L10		0	0	0	0	0	0	0	0	0	0	0	0	1	0	1	0	0	0	0	0	0	0	0	0	0	0	0	0	0	0	0	0	0	0	0	0	0	0	0	0	0	0	0	0	0	0
K02865	RP-L10Ae, RPL10A	large subunit ribosomal protein L10Ae		1	1	1	1	1	1	1	1	1	1	1	1	1	1	1	1	1	1	1	1	1	1	1	1	1	1	1	1	1	1	1	1	1	1	1	1	1	1	1	1	1	1	1	1	1	1
K02866	RP-L10e, RPL10	large subunit ribosomal protein L10e		1	1	1	1	1	1	1	1	1	1	1	1	1	1	1	1	1	1	2	1	1	2	1	1	2	2	2	2	1	1	2	2	1	1	1	1	1	1	1	1	1	1	1	1	1	1
K02867	RP-L11, MRPL11, rplK	large subunit ribosomal protein L11		1	1	1	1	1	1	1	1	1	1	1	1	1	1	1	1	1	1	1	1	1	1	1	1	1	1	1	1	1	1	4	1	1	1	1	1	1	1	1	1	1	1	1	1	1	1
K02868	RP-L11e, RPL11	large subunit ribosomal protein L11e		1	1	1	1	1	1	1	1	1	1	1	1	2	1	1	1	1	1	1	1	1	1	1	1	1	1	1	1	1	1	1	1	1	1	1	1	1	1	1	1	1	1	1	1	1	1
K02870	RP-L12e, RPL12	large subunit ribosomal protein L12e		1	1	1	1	1	1	1	1	1	1	1	1	1	1	1	1	1	1	1	2	1	1	1	1	1	1	1	1	1	1	1	1	1	1	1	1	1	1	1	1	1	1	1	1	1	1
K02871	RP-L13, MRPL13, rplM	large subunit ribosomal protein L13		1	1	1	1	1	1	1	1	1	1	1	1	1	1	1	1	1	1	1	1	1	1	1	1	1	1	1	1	1	1	1	1	1	1	1	1	1	1	1	1	1	1	1	1	1	1
K02872	RP-L13Ae, RPL13A	large subunit ribosomal protein L13Ae		1	1	1	1	1	1	1	1	1	1	1	1	1	1	1	1	1	1	1	1	1	1	1	1	1	1	1	1	1	1	1	1	1	1	1	1	1	1	1	1	1	1	1	1	1	1
K02873	RP-L13e, RPL13	large subunit ribosomal protein L13e		1	1	1	1	1	1	1	1	1	0	1	1	1	1	1	1	1	1	1	1	1	1	1	1	1	1	1	1	1	1	1	1	1	1	1	1	1	1	1	1	1	1	1	1	1	1
K02875	RP-L14e, RPL14	large subunit ribosomal protein L14e		1	1	1	1	1	1	1	1	1	1	1	1	1	1	1	1	1	1	1	1	1	1	1	1	1	1	1	1	1	1	1	1	1	1	1	1	1	1	1	1	1	1	1	1	1	1
K02876	RP-L15, MRPL15, rplO	large subunit ribosomal protein L15		2	1	1	1	1	1	1	1	1	1	1	1	1	1	1	1	1	1	1	1	1	1	1	1	1	1	1	1	1	1	1	1	1	1	1	1	1	1	1	1	1	1	1	1	1	1
K02877	RP-L15e, RPL15	large subunit ribosomal protein L15e		1	1	1	1	1	1	1	1	1	2	1	1	1	2	1	1	1	2	2	2	1	1	1	1	1	1	1	1	1	1	1	1	1	1	1	1	1	1	1	1	1	1	1	1	2	1
K02878	RP-L16, MRPL16, rplP	large subunit ribosomal protein L16		0	0	0	0	0	0	0	0	0	0	0	0	0	0	0	0	0	1	0	0	0	0	0	0	0	0	0	0	0	0	0	0	0	0	0	0	0	0	0	0	0	0	0	0	0	0
K02879	RP-L17, MRPL17, rplQ	large subunit ribosomal protein L17		1	1	1	1	1	1	1	1	1	1	1	1	1	1	1	1	1	1	1	1	1	1	1	1	1	1	1	1	1	1	1	1	1	1	1	1	1	1	1	1	1	1	1	1	1	1
K02880	RP-L17e, RPL17	large subunit ribosomal protein L17e		2	1	1	1	1	1	1	1	1	1	1	1	1	1	1	1	1	1	1	1	1	1	1	1	1	1	1	1	1	0	1	1	1	1	1	1	1	1	1	1	1	1	1	1	1	1
K02882	RP-L18Ae, RPL18A	large subunit ribosomal protein L18Ae		1	1	1	1	1	1	1	1	1	1	1	1	1	1	1	1	1	1	1	1	1	1	1	1	1	1	1	1	1	1	1	1	1	1	1	1	1	1	1	1	1	1	1	1	1	1
K02883	RP-L18e, RPL18	large subunit ribosomal protein L18e		1	1	1	1	1	1	2	1	1	1	1	1	1	1	1	1	1	1	1	1	1	1	2	1	2	1	2	1	2	2	2	2	2	1	1	1	1	1	1	1	1	1	1	1	1	1
K02884	RP-L19, MRPL19, rplS	large subunit ribosomal protein L19		1	0	1	1	1	1	1	1	1	1	1	1	1	1	1	1	0	1	1	1	1	1	0	0	0	0	0	0	0	0	0	0	0	1	1	1	1	1	1	1	1	1	1	1	1	1
K02885	RP-L19e, RPL19	large subunit ribosomal protein L19e		1	1	1	1	1	2	1	1	1	1	1	1	1	1	1	1	1	1	1	1	1	1	1	1	1	1	1	1	1	1	1	1	1	1	1	1	1	1	1	1	1	1	1	1	1	1
K02886	RP-L2, MRPL2, rplB	large subunit ribosomal protein L2		0	0	0	0	0	1	0	0	0	0	0	0	0	0	0	0	0	0	0	0	0	0	0	0	0	0	0	0	0	0	0	0	0	0	0	0	0	0	0	0	0	0	0	0	0	0
K02888	RP-L21, MRPL21, rplU	large subunit ribosomal protein L21		1	1	1	0	1	1	1	1	1	1	1	1	1	1	1	1	1	1	1	1	1	1	1	1	1	1	1	1	1	1	1	1	1	1	1	1	1	1	1	1	1	1	1	1	1	1
K02889	RP-L21e, RPL21	large subunit ribosomal protein L21e		2	1	1	1	1	1	1	1	1	1	1	1	1	1	1	1	1	1	1	1	1	1	1	1	1	1	1	1	1	1	1	1	1	1	1	1	1	1	1	1	1	1	1	1	1	1
K02890	RP-L22, MRPL22, rplV	large subunit ribosomal protein L22		1	1	1	1	1	1	1	1	1	1	1	0	1	1	1	1	0	1	1	1	1	1	1	1	1	1	1	1	1	1	1	1	1	1	1	1	1	1	1	1	1	1	1	1	1	1
K02891	RP-L22e, RPL22	large subunit ribosomal protein L22e		4	4	2	2	1	1	2	1	1	1	1	1	1	1	1	1	1	1	1	1	1	1	1	1	1	1	1	1	1	1	1	1	1	1	1	1	1	1	1	1	1	1	1	1	1	1
K02892	RP-L23, MRPL23, rplW	large subunit ribosomal protein L23		0	0	0	0	0	0	0	0	0	0	0	0	0	0	0	0	0	0	0	1	0	0	0	0	0	0	0	0	0	0	0	0	0	0	0	0	0	0	0	0	0	0	0	0	0	0
K02893	RP-L23Ae, RPL23A	large subunit ribosomal protein L23Ae		1	0	1	1	1	0	0	1	0	1	1	1	1	1	1	1	1	1	1	1	1	0	1	0	1	1	1	1	1	1	1	1	1	1	1	1	1	0	1	1	1	1	1	1	1	1
K02894	RP-L23e, RPL23	large subunit ribosomal protein L23e		1	1	1	1	1	1	1	1	1	1	1	1	1	1	1	1	1	1	1	1	1	1	1	1	1	1	1	1	1	1	1	1	1	1	1	1	1	1	1	1	1	1	1	1	1	1
K02895	RP-L24, MRPL24, rplX	large subunit ribosomal protein L24		0	0	1	0	0	0	0	0	0	0	0	0	0	0	0	0	0	0	0	0	0	1	0	0	1	0	1	0	1	0	1	0	1	0	0	0	0	0	0	0	0	0	0	0	0	0
K02896	RP-L24e, RPL24	large subunit ribosomal protein L24e		2	2	2	2	2	2	2	2	1	2	2	1	2	1	1	1	2	1	1	1	1	2	1	1	2	1	2	2	2	2	2	1	2	2	2	2	2	2	2	2	2	2	2	2	2	2
K02898	RP-L26e, RPL26	large subunit ribosomal protein L26e		1	1	1	2	1	1	1	0	1	1	1	0	0	0	0	0	0	0	0	0	0	1	1	1	1	0	1	1	1	0	1	0	1	1	1	1	1	1	1	1	1	0	1	1	1	1
K02899	RP-L27, MRPL27, rpmA	large subunit ribosomal protein L27		1	1	1	1	1	1	1	1	1	1	1	1	1	1	1	1	1	1	1	1	1	1	1	1	1	1	1	1	1	1	1	1	1	1	1	1	1	1	1	1	1	1	1	1	1	1
K02900	RP-L27Ae, RPL27A	large subunit ribosomal protein L27Ae		1	1	1	1	2	1	1	1	1	1	1	1	1	1	1	1	1	1	1	1	1	1	1	1	1	1	1	2	1	2	1	1	1	1	1	1	1	1	1	1	1	1	1	1	1	1
K02901	RP-L27e, RPL27	large subunit ribosomal protein L27e		1	1	1	1	1	1	1	1	1	1	1	1	1	1	1	1	1	1	1	1	1	1	1	1	1	1	1	1	1	1	1	1	1	1	1	1	1	1	1	1	1	1	1	1	1	1
K02902	RP-L28, MRPL28, rpmB	large subunit ribosomal protein L28		1	1	1	1	1	1	1	1	1	1	1	1	1	1	1	1	1	1	1	1	1	1	1	1	1	1	1	1	1	1	1	1	1	1	1	1	1	1	1	1	1	1	1	1	1	1
K02903	RP-L28e, RPL28	large subunit ribosomal protein L28e		1	1	1	1	1	0	1	0	1	0	1	0	0	0	0	0	0	0	0	0	0	0	1	1	1	1	1	1	1	0	1	1	1	1	1	1	1	0	0	0	0	0	0	0	0	0
K02905	RP-L29e, RPL29	large subunit ribosomal protein L29e		1	1	1	1	0	0	0	1	1	0	0	0	0	0	0	1	1	0	0	1	1	1	1	1	1	1	1	1	1	1	0	0	1	0	0	0	0	0	0	0	0	0	0	0	0	0
K02906	RP-L3, MRPL3, rplC	large subunit ribosomal protein L3		1	1	1	1	1	1	1	1	2	0	1	1	1	1	1	1	1	1	1	1	1	1	1	1	1	1	1	1	1	1	1	1	1	1	1	1	1	1	1	1	1	1	1	0	1	1
K02908	RP-L30e, RPL30	large subunit ribosomal protein L30e		1	1	1	1	1	1	1	1	1	1	1	1	1	1	1	1	1	1	1	1	1	1	1	1	1	1	1	1	1	1	1	1	1	1	1	1	1	1	1	1	1	1	1	1	1	1
K02910	RP-L31e, RPL31	large subunit ribosomal protein L31e		1	0	1	1	1	1	1	1	1	1	2	1	1	1	1	1	1	1	1	1	1	1	1	1	1	1	1	1	1	1	1	1	1	1	1	1	1	1	1	1	1	1	1	1	1	1
K02911	RP-L32, MRPL32, rpmF	large subunit ribosomal protein L32		1	1	1	0	1	1	1	1	1	1	1	1	1	1	1	1	1	1	1	1	1	1	1	1	0	0	1	1	1	1	1	1	1	1	1	1	1	1	1	1	1	1	1	1	1	1
K02912	RP-L32e, RPL32	large subunit ribosomal protein L32e		1	2	1	1	1	1	1	1	1	2	1	1	1	1	1	1	1	1	1	1	1	1	1	1	1	1	1	1	1	1	1	1	1	1	1	1	1	1	1	1	1	1	1	1	1	1
K02913	RP-L33, MRPL33, rpmG	large subunit ribosomal protein L33		0	0	1	1	0	0	0	0	0	0	0	0	0	0	0	0	1	0	0	0	0	1	1	0	0	1	1	1	1	1	0	0	1	0	0	0	0	0	0	0	0	0	0	0	0	0
K02914	RP-L34, MRPL34, rpmH	large subunit ribosomal protein L34		1	1	1	0	1	1	1	1	1	1	1	1	1	1	1	1	1	1	1	1	1	1	1	1	0	0	1	1	1	1	1	1	1	1	1	1	1	1	1	1	1	1	1	1	1	1
K02915	RP-L34e, RPL34	large subunit ribosomal protein L34e		1	1	2	1	1	1	1	1	1	1	1	1	1	1	1	1	1	1	1	1	1	1	1	1	1	1	1	1	1	1	1	1	1	1	1	1	1	1	1	1	1	1	1	1	1	1
K02916	RP-L35, MRPL35, rpmI	large subunit ribosomal protein L35		1	1	1	1	1	1	1	1	1	1	1	0	1	1	0	1	1	1	1	0	1	1	1	1	1	1	1	1	1	1	1	1	1	1	1	1	1	1	1	1	1	1	1	1	1	1
K02917	RP-L35Ae, RPL35A	large subunit ribosomal protein L35Ae		2	1	1	1	1	0	1	0	1	1	1	1	1	1	1	1	1	1	1	1	1	1	1	1	1	1	1	1	1	1	1	1	1	1	1	1	1	1	1	1	1	1	1	1	1	1
K02918	RP-L35e, RPL35	large subunit ribosomal protein L35e		1	1	1	1	1	1	1	1	1	1	1	1	1	1	1	1	1	1	1	1	1	1	1	1	1	1	1	1	1	1	1	1	1	1	1	1	1	1	1	1	1	1	1	1	1	1
K02919	RP-L36, MRPL36, rpmJ	large subunit ribosomal protein L36		1	1	1	0	1	1	1	1	1	1	1	1	1	1	0	0	0	1	0	1	1	1	1	1	1	1	1	1	1	1	1	1	1	1	1	1	1	1	1	1	1	1	1	1	1	1
K02920	RP-L36e, RPL36	large subunit ribosomal protein L36e		1	1	1	1	1	1	1	1	1	1	1	1	1	1	1	1	1	1	1	1	1	1	1	1	1	1	1	1	1	1	1	1	1	1	1	1	1	1	1	1	1	1	1	1	1	1
K02921	RP-L37Ae, RPL37A	large subunit ribosomal protein L37Ae		1	1	1	1	1	1	1	1	0	1	1	1	1	1	1	1	1	1	1	1	1	1	1	1	1	1	1	1	1	1	1	1	1	1	1	1	1	1	1	1	1	1	1	1	1	1
K02922	RP-L37e, RPL37	large subunit ribosomal protein L37e		1	1	1	1	1	1	1	0	1	1	1	1	1	1	1	1	1	0	1	1	1	1	1	1	1	1	1	1	1	1	1	1	1	1	1	0	0	0	0	0	1	1	0	1	0	0
K02923	RP-L38e, RPL38	large subunit ribosomal protein L38e		1	1	1	1	1	1	2	2	1	1	1	1	1	0	1	1	1	1	1	1	0	0	1	1	0	1	2	1	2	1	2	1	0	1	1	1	1	2	1	1	1	1	1	0	1	1
K02924	RP-L39e, RPL39	large subunit ribosomal protein L39e		0	1	1	1	0	1	0	0	0	0	0	0	0	0	0	0	1	0	0	0	0	1	1	1	1	0	1	2	2	2	0	0	1	0	0	0	0	0	0	0	0	0	0	0	0	0
K02925	RP-L3e, RPL3	large subunit ribosomal protein L3e		2	1	1	1	1	3	1	1	1	1	2	1	1	1	1	1	1	1	1	2	1	1	1	1	1	1	1	1	1	1	1	1	1	1	1	1	1	2	1	2	2	1	1	1	1	2
K02926	RP-L4, MRPL4, rplD	large subunit ribosomal protein L4		1	1	1	1	1	1	1	1	1	1	1	1	1	1	1	1	1	1	1	1	1	1	1	1	1	1	1	1	1	1	1	1	1	1	1	1	1	1	1	1	1	2	1	1	1	1
K02927	RP-L40e, RPL40, UBA52	ubiquitin-large subunit ribosomal protein L40e		0	2	1	0	1	1	1	1	1	1	1	1	1	1	3	2	1	1	1	1	1	1	2	0	1	1	0	0	0	0	1	1	1	1	1	1	1	1	1	1	1	1	1	1	1	1
K02929	RP-L44e, RPL44	large subunit ribosomal protein L44e		3	2	1	1	1	1	1	1	1	1	0	0	1	1	1	1	1	0	0	1	1	1	1	0	1	0	0	1	1	2	1	1	1	1	1	1	1	0	1	1	1	1	1	0	1	1
K02930	RP-L4e, RPL4	large subunit ribosomal protein L4e		1	1	1	1	1	2	1	1	1	1	1	1	1	1	1	1	1	1	1	1	1	1	1	1	1	1	1	1	1	1	1	1	1	1	1	1	1	1	1	1	1	1	1	1	1	1
K02931	RP-L5, MRPL5, rplE	large subunit ribosomal protein L5		1	1	1	1	1	1	1	1	1	1	1	1	1	1	1	1	1	1	1	1	1	1	1	1	1	1	1	1	1	1	1	1	1	1	1	1	1	1	1	1	1	1	1	1	1	1
K02932	RP-L5e, RPL5	large subunit ribosomal protein L5e		3	2	1	2	1	1	1	1	1	1	1	1	1	1	1	1	1	2	1	1	1	1	1	1	1	1	1	1	1	1	1	1	1	1	1	1	1	2	1	1	1	1	1	2	1	1
K02933	RP-L6, MRPL6, rplF	large subunit ribosomal protein L6		1	1	1	1	1	1	1	1	1	1	1	1	1	1	1	1	1	1	1	1	1	1	1	1	1	1	1	1	1	1	1	1	1	1	1	1	1	1	1	1	1	1	1	1	1	1
K02934	RP-L6e, RPL6	large subunit ribosomal protein L6e		1	1	1	1	1	1	2	1	1	1	1	2	1	1	1	1	1	1	1	1	1	1	1	1	1	1	1	1	1	1	1	1	1	1	1	1	1	1	1	1	0	0	1	1	1	0
K02935	RP-L7, MRPL12, rplL	large subunit ribosomal protein L7\/L12		1	1	1	0	1	1	1	1	1	1	1	1	1	1	1	2	1	1	1	1	1	1	1	2	1	1	1	1	1	1	1	1	1	1	1	1	1	1	1	1	1	1	1	1	1	1
K02936	RP-L7Ae, RPL7A	large subunit ribosomal protein L7Ae		1	2	1	1	1	1	1	1	1	1	1	1	1	1	2	1	1	0	1	1	0	0	1	1	1	1	1	1	1	1	2	1	1	1	1	1	1	2	2	2	1	2	1	1	1	2
K02937	RP-L7e, RPL7	large subunit ribosomal protein L7e		1	1	1	1	1	0	1	1	1	1	1	1	1	1	1	1	1	1	1	2	1	1	1	1	1	1	1	1	1	1	1	1	1	1	1	1	1	1	1	1	1	0	1	1	1	1
K02938	RP-L8e, RPL8	large subunit ribosomal protein L8e		1	1	1	1	1	1	1	2	1	1	1	1	1	1	1	1	1	1	1	1	1	1	1	1	1	1	1	1	1	1	1	1	1	1	1	1	1	1	1	1	1	1	1	1	1	1
K02939	RP-L9, MRPL9, rplI	large subunit ribosomal protein L9		1	1	1	1	0	0	0	0	1	0	0	0	0	0	0	0	0	0	0	1	0	0	1	1	1	1	0	1	0	1	1	1	1	0	0	0	0	0	0	0	0	0	0	0	0	0
K02940	RP-L9e, RPL9	large subunit ribosomal protein L9e		1	1	1	1	1	1	1	1	1	1	1	2	1	1	1	1	1	1	1	1	1	1	1	1	1	1	1	1	1	1	1	1	1	1	1	1	1	1	1	1	1	1	1	1	1	1
K02941	RP-LP0, RPLP0	large subunit ribosomal protein LP0		1	1	1	1	1	1	1	1	1	1	1	1	1	2	1	1	1	1	2	1	1	2	1	1	1	1	1	1	1	1	1	1	1	1	1	1	1	1	1	1	1	1	1	1	1	1
K02942	RP-LP1, RPLP1	large subunit ribosomal protein LP1		1	1	1	1	1	1	1	1	1	1	1	1	1	1	1	1	1	1	1	1	1	1	1	1	1	1	1	1	1	1	2	1	1	1	1	1	1	1	1	1	1	1	1	1	1	1
K02943	RP-LP2, RPLP2	large subunit ribosomal protein LP2		1	1	1	1	1	1	1	1	1	1	1	1	1	1	1	1	1	1	1	1	1	1	1	1	1	1	1	1	1	1	1	1	1	1	1	1	2	1	1	1	1	1	1	1	1	1
K02946	RP-S10, MRPS10, rpsJ	small subunit ribosomal protein S10		1	1	1	0	1	1	1	1	1	1	1	1	1	1	1	1	1	1	1	1	1	1	1	1	1	1	1	1	1	1	1	1	1	1	1	1	1	1	1	1	1	1	1	1	1	1
K02947	RP-S10e, RPS10	small subunit ribosomal protein S10e		1	1	1	1	1	1	1	1	1	1	1	1	1	1	1	1	1	1	1	1	1	1	1	1	1	1	1	1	1	1	1	1	1	1	1	1	1	1	1	1	1	1	1	1	1	1
K02948	RP-S11, MRPS11, rpsK	small subunit ribosomal protein S11		1	1	1	1	0	1	1	1	1	1	1	1	1	0	1	1	1	0	1	1	1	1	1	1	1	1	0	1	0	1	1	1	1	1	1	1	1	0	1	1	1	1	1	1	1	1
K02949	RP-S11e, RPS11	small subunit ribosomal protein S11e		1	1	1	1	1	1	1	1	1	1	1	1	1	1	1	1	1	1	1	1	1	1	1	1	1	1	1	1	1	1	1	1	0	1	1	1	0	1	0	1	1	1	0	1	0	1
K02950	RP-S12, MRPS12, rpsL	small subunit ribosomal protein S12		1	1	1	1	1	1	1	1	1	1	1	1	1	1	1	1	1	1	1	1	1	1	1	0	1	0	1	1	1	1	1	1	1	1	1	1	1	1	1	1	1	1	1	1	1	1
K02951	RP-S12e, RPS12	small subunit ribosomal protein S12e		2	1	1	1	1	1	1	1	1	1	1	1	1	1	1	1	1	1	1	1	1	1	1	1	1	1	1	1	1	1	1	1	1	1	1	1	1	1	1	1	1	1	1	1	1	1
K02952	RP-S13, rpsM	small subunit ribosomal protein S13		1	1	1	1	1	1	1	1	1	1	1	1	1	1	1	1	1	1	1	1	1	1	1	1	1	1	1	1	1	1	1	1	1	1	1	1	1	1	1	1	1	1	1	1	1	1
K02953	RP-S13e, RPS13	small subunit ribosomal protein S13e		1	2	1	1	1	2	1	1	1	1	1	1	1	1	1	1	1	2	2	1	1	1	2	2	1	1	1	1	1	2	2	1	1	1	1	2	3	1	2	1	1	2	2	1	1	1
K02954	RP-S14, MRPS14, rpsN	small subunit ribosomal protein S14		1	1	1	1	1	1	1	1	1	1	1	1	1	1	1	1	1	1	1	1	1	1	1	1	1	1	1	1	1	1	1	1	1	1	1	1	1	1	1	1	1	1	1	1	1	1
K02955	RP-S14e, RPS14	small subunit ribosomal protein S14e		1	1	1	1	1	1	1	2	1	1	1	1	1	1	1	1	1	2	2	1	1	1	1	1	1	2	1	1	1	1	1	1	1	1	1	1	1	1	1	1	1	1	1	1	1	1
K02956	RP-S15, MRPS15, rpsO	small subunit ribosomal protein S15		1	1	1	1	1	1	1	1	1	1	1	1	1	1	1	1	1	1	1	1	1	1	1	1	1	1	1	1	1	1	1	1	1	1	1	1	1	1	1	1	1	1	1	1	1	1
K02957	RP-S15Ae, RPS15A	small subunit ribosomal protein S15Ae		1	1	1	1	1	1	1	1	1	1	1	1	1	1	1	1	1	1	1	1	1	1	1	1	1	1	1	1	1	1	1	1	1	1	1	1	2	1	1	1	1	1	1	1	1	1
K02958	RP-S15e, RPS15	small subunit ribosomal protein S15e		1	1	1	1	1	1	1	1	1	1	1	1	1	1	1	1	1	1	1	1	1	1	1	1	1	1	1	1	1	1	1	1	1	1	1	1	1	1	1	1	1	1	1	1	1	1
K02959	RP-S16, MRPS16, rpsP	small subunit ribosomal protein S16		1	1	1	1	0	1	0	1	1	1	1	1	1	1	1	1	1	1	1	1	1	1	1	1	1	1	1	1	1	1	1	1	1	1	1	1	1	0	0	1	1	1	1	1	1	0
K02960	RP-S16e, RPS16	small subunit ribosomal protein S16e		1	1	1	1	1	1	1	1	1	1	1	1	1	1	1	2	1	1	1	1	1	1	1	1	1	1	1	1	1	1	1	1	1	1	1	1	1	1	1	1	1	1	1	1	1	1
K02961	RP-S17, MRPS17, rpsQ	small subunit ribosomal protein S17		1	1	1	1	1	1	1	1	1	1	1	1	1	1	1	1	1	1	1	1	1	1	1	1	1	1	2	1	1	1	1	1	1	1	1	1	1	1	1	1	1	1	1	1	1	1
K02962	RP-S17e, RPS17	small subunit ribosomal protein S17e		1	1	1	1	1	1	1	1	1	1	1	1	1	1	1	1	1	1	1	1	1	1	1	1	1	1	1	1	1	1	1	1	1	1	1	1	1	1	1	1	1	1	1	1	1	1
K02963	RP-S18, MRPS18, rpsR	small subunit ribosomal protein S18		1	1	0	1	1	1	0	1	1	1	1	1	1	1	1	1	0	1	1	1	1	1	1	1	1	1	1	1	1	1	1	1	1	1	1	1	1	1	0	1	1	1	1	1	1	1
K02964	RP-S18e, RPS18	small subunit ribosomal protein S18e		1	1	1	1	1	1	2	1	1	1	1	1	1	1	1	1	1	1	1	1	1	1	1	1	1	1	1	1	1	1	1	1	1	1	1	1	1	1	1	1	1	1	1	1	1	1
K02966	RP-S19e, RPS19	small subunit ribosomal protein S19e		2	2	1	1	1	1	1	1	1	1	1	0	0	1	1	1	1	1	1	1	1	1	1	1	1	1	1	1	1	1	1	1	1	1	1	1	1	1	1	1	1	1	1	1	1	1
K02967	RP-S2, MRPS2, rpsB	small subunit ribosomal protein S2		1	1	1	1	1	1	1	1	1	1	1	1	1	1	1	1	1	1	1	1	1	1	1	1	1	1	1	1	1	1	1	1	1	1	1	1	1	1	1	1	1	1	1	1	1	1
K02969	RP-S20e, RPS20	small subunit ribosomal protein S20e		1	1	1	1	1	1	1	1	1	2	1	1	1	1	1	1	1	1	1	2	1	1	1	1	1	1	1	1	1	1	1	1	1	1	1	1	1	1	1	1	1	1	1	1	1	1
K02970	RP-S21, MRPS21, rpsU	small subunit ribosomal protein S21		0	0	0	0	0	0	0	0	0	0	0	1	0	0	0	0	0	0	0	1	0	0	0	0	0	0	0	0	0	0	0	0	0	0	0	0	0	0	0	0	0	0	0	0	0	0
K02971	RP-S21e, RPS21	small subunit ribosomal protein S21e		1	1	1	1	1	0	1	1	1	1	0	1	1	0	1	1	1	1	1	1	1	1	1	1	1	1	1	1	1	1	1	1	1	1	1	1	1	1	1	1	1	1	1	0	0	1
K02973	RP-S23e, RPS23	small subunit ribosomal protein S23e		1	1	1	1	1	1	1	1	1	1	1	1	1	1	1	1	1	1	1	1	1	1	1	1	1	1	1	0	1	1	1	1	1	1	1	1	1	1	1	1	1	1	1	1	1	1
K02974	RP-S24e, RPS24	small subunit ribosomal protein S24e		1	1	1	1	1	1	1	1	1	2	1	1	1	1	1	1	1	1	1	1	1	1	1	1	1	1	1	1	1	1	1	1	1	1	1	1	1	1	1	1	1	1	1	1	1	1
K02975	RP-S25e, RPS25	small subunit ribosomal protein S25e		1	1	1	1	1	1	1	1	1	1	1	1	1	1	1	1	1	1	1	1	1	1	1	1	1	1	1	2	2	2	1	1	1	1	1	1	1	1	1	1	1	1	1	1	1	1
K02976	RP-S26e, RPS26	small subunit ribosomal protein S26e		2	1	1	1	0	1	1	1	1	1	1	1	1	1	1	1	1	1	1	1	1	1	1	1	1	1	1	1	1	1	1	1	1	1	1	1	1	1	1	1	1	1	1	1	1	1
K02977	RP-S27Ae, RPS27A, UBA80	ubiquitin-small subunit ribosomal protein S27Ae		1	2	1	1	1	1	1	4	1	1	1	1	1	1	1	1	1	1	1	1	1	2	1	0	2	1	0	0	1	0	1	1	1	1	0	1	1	2	2	1	2	2	2	3	2	2
K02978	RP-S27e, RPS27	small subunit ribosomal protein S27e		1	1	1	1	1	1	1	1	1	1	1	1	1	1	1	1	1	1	1	1	1	1	1	1	1	1	1	1	1	1	1	1	1	1	1	1	1	1	1	1	1	1	1	1	1	0
K02979	RP-S28e, RPS28	small subunit ribosomal protein S28e		1	1	1	1	1	1	1	1	1	1	1	1	0	1	0	1	1	1	0	1	1	0	1	1	1	1	1	1	1	1	1	1	1	1	1	1	1	1	1	1	1	1	1	1	1	1
K02980	RP-S29e, RPS29	small subunit ribosomal protein S29e		1	1	1	1	0	0	0	0	0	0	0	0	0	0	0	0	1	0	0	0	0	0	1	1	0	1	1	1	1	1	0	1	1	0	0	0	0	0	0	0	0	0	0	0	0	0
K02981	RP-S2e, RPS2	small subunit ribosomal protein S2e		1	1	1	1	1	2	1	2	1	1	1	1	1	1	1	1	1	1	1	1	1	1	1	1	1	1	1	1	1	1	1	1	1	1	1	1	1	1	1	1	1	1	1	1	1	1
K02982	RP-S3, rpsC	small subunit ribosomal protein S3		0	0	0	0	0	0	0	0	0	0	0	0	0	0	0	0	0	0	0	0	0	0	0	0	0	0	0	0	0	0	0	0	0	0	0	0	0	0	0	0	1	1	0	0	0	0
K02983	RP-S30e, RPS30	small subunit ribosomal protein S30e		1	1	1	1	0	0	0	0	0	0	0	0	0	0	0	1	1	1	0	1	0	1	0	0	1	1	1	1	1	1	1	1	1	0	1	0	1	1	1	1	1	1	0	1	1	0
K02984	RP-S3Ae, RPS3A	small subunit ribosomal protein S3Ae		2	2	1	1	1	2	1	1	1	1	3	1	1	1	1	1	1	1	1	1	1	1	2	2	1	2	1	2	1	2	1	2	1	1	1	1	1	1	1	1	1	1	1	1	1	1
K02985	RP-S3e, RPS3	small subunit ribosomal protein S3e		1	1	1	1	1	1	1	1	1	1	1	1	1	1	1	1	1	1	1	1	1	1	1	1	1	1	1	1	1	1	1	1	1	1	1	1	1	1	1	1	1	1	1	1	1	1
K02987	RP-S4e, RPS4	small subunit ribosomal protein S4e		2	1	1	1	1	1	1	1	1	3	2	1	1	1	1	1	1	1	1	1	1	1	2	1	2	2	1	2	1	1	1	2	1	1	1	1	1	1	1	1	1	1	1	1	1	2
K02988	RP-S5, MRPS5, rpsE	small subunit ribosomal protein S5		1	0	1	1	1	1	1	1	1	1	1	1	1	1	1	1	1	1	1	1	1	1	1	0	1	0	1	2	1	1	1	1	1	1	1	1	1	1	1	1	1	1	1	1	1	1
K02989	RP-S5e, RPS5	small subunit ribosomal protein S5e		1	1	1	1	1	1	1	1	1	1	2	1	1	1	1	1	1	1	1	2	1	1	1	1	1	1	1	1	1	1	1	1	1	1	1	1	1	1	1	1	1	1	1	1	1	1
K02990	RP-S6, MRPS6, rpsF	small subunit ribosomal protein S6		1	1	1	1	0	0	1	0	0	0	0	1	1	1	1	1	1	1	1	1	1	1	1	1	1	1	1	1	1	1	1	1	1	1	1	1	1	1	1	1	1	1	1	1	1	1
K02991	RP-S6e, RPS6	small subunit ribosomal protein S6e		1	1	1	1	1	1	1	1	1	1	1	1	1	1	1	1	1	1	1	1	1	1	2	2	1	1	1	2	1	2	1	2	1	1	1	1	1	1	2	1	1	1	1	1	1	1
K02992	RP-S7, MRPS7, rpsG	small subunit ribosomal protein S7		1	1	0	0	1	1	1	1	1	1	1	1	0	1	1	1	1	1	1	1	1	1	2	2	1	1	1	2	1	1	1	1	1	1	1	1	1	1	1	1	1	1	1	1	1	1
K02993	RP-S7e, RPS7	small subunit ribosomal protein S7e		1	2	2	2	1	1	1	1	1	1	1	1	1	1	1	1	1	1	1	1	1	1	1	1	2	1	1	1	1	1	1	1	1	1	1	1	1	1	1	1	1	1	1	1	1	1
K02995	RP-S8e, RPS8	small subunit ribosomal protein S8e		1	1	1	1	1	1	1	1	1	1	1	1	1	1	1	1	1	1	1	1	1	1	1	1	1	1	1	1	1	1	1	1	1	1	1	1	1	1	1	1	2	1	1	2	2	1
K02996	RP-S9, MRPS9, rpsI	small subunit ribosomal protein S9		1	1	1	1	1	1	1	1	1	1	1	1	1	1	1	1	1	1	1	1	1	1	1	1	1	1	1	1	1	1	1	1	1	1	1	1	1	1	1	1	1	1	1	1	1	1
K02997	RP-S9e, RPS9	small subunit ribosomal protein S9e		1	1	1	1	1	0	1	3	1	0	1	1	1	1	1	1	0	1	1	1	1	1	1	1	1	1	1	1	1	1	1	1	1	1	1	1	1	1	1	1	1	1	1	1	1	1
K02998	RP-SAe, RPSA	small subunit ribosomal protein SAe		2	2	2	2	1	1	1	1	1	1	1	1	1	1	1	1	1	1	1	1	1	1	1	1	1	1	2	1	1	1	1	1	1	1	1	1	1	1	1	1	1	1	1	1	1	1
K03000	RPA12, POLR1H, ZNRD1	DNA-directed RNA polymerase I subunit RPA12		1	1	1	1	1	1	1	1	1	1	1	1	1	1	1	1	1	1	1	1	1	1	1	1	1	1	1	1	1	1	1	1	1	1	1	1	1	1	1	1	1	1	1	1	1	1
K03002	RPA2, POLR1B	DNA-directed RNA polymerase I subunit RPA2	[EC:2.7.7.6]	1	1	1	1	1	1	1	1	1	1	1	1	1	1	1	1	1	1	1	1	1	1	1	1	1	1	1	1	1	1	1	1	1	1	1	1	1	1	1	1	1	1	1	1	1	1
K03004	RPA43, POLR1F, TWISTNB	DNA-directed RNA polymerase I subunit RPA43		1	1	0	0	1	1	1	1	1	1	1	1	1	1	1	1	1	1	1	1	1	1	1	1	1	1	1	1	1	1	1	1	1	1	1	1	1	1	1	1	1	1	1	1	1	1
K03005	RPA49, POLR1E	DNA-directed RNA polymerase I subunit RPA49		1	1	1	1	1	1	1	1	1	1	1	1	1	1	1	1	1	1	1	1	1	1	1	1	1	1	1	1	1	1	1	1	1	1	1	1	1	1	1	1	1	1	1	1	1	1
K03006	RPB1, POLR2A	DNA-directed RNA polymerase II subunit RPB1	[EC:2.7.7.6]	7	2	1	2	1	2	1	1	2	3	3	1	2	1	1	2	2	1	1	2	4	2	3	2	3	2	2	3	2	3	4	2	3	2	3	1	1	3	1	1	3	2	2	2	4	1
K03007	RPABC5, RPB10, POLR2L	DNA-directed RNA polymerases I, II, and III subunit RPABC5		2	2	1	1	1	1	1	1	1	1	1	1	0	0	1	1	1	1	1	1	1	1	1	1	1	0	1	1	1	1	1	1	1	1	1	1	1	1	1	1	1	1	1	1	1	1
K03008	RPB11, POLR2J	DNA-directed RNA polymerase II subunit RPB11		1	1	1	1	1	1	1	1	1	1	1	1	1	1	1	1	1	1	1	1	1	1	1	1	1	1	1	1	1	1	1	1	1	1	1	1	1	1	1	1	1	1	1	1	1	1
K03009	RPABC4, RPB12, POLR2K	DNA-directed RNA polymerases I, II, and III subunit RPABC4		1	0	1	0	0	0	1	0	0	0	0	1	0	0	0	1	1	0	0	1	0	0	1	1	0	0	1	1	1	1	0	0	1	0	0	0	0	0	0	0	0	0	0	1	1	0
K03010	RPB2, POLR2B	DNA-directed RNA polymerase II subunit RPB2	[EC:2.7.7.6]	1	1	1	2	1	2	1	3	1	1	1	1	1	1	2	1	1	1	1	1	1	1	1	1	1	1	1	1	1	1	1	1	1	1	1	1	1	1	1	1	1	1	1	1	1	1
K03011	RPB3, POLR2C	DNA-directed RNA polymerase II subunit RPB3		1	1	1	1	1	1	1	1	1	1	1	1	1	1	1	1	1	1	1	1	1	1	1	1	1	1	1	1	1	1	1	1	1	1	1	1	1	1	1	1	1	1	1	1	1	1
K03012	RPB4, POLR2D	DNA-directed RNA polymerase II subunit RPB4		1	1	1	1	1	1	1	1	1	1	1	1	1	1	1	1	1	1	1	1	1	1	1	1	0	1	1	1	1	1	1	1	1	0	1	1	1	1	1	1	1	1	1	1	1	1
K03013	RPABC1, RPB5, POLR2E	DNA-directed RNA polymerases I, II, and III subunit RPABC1		1	1	1	1	1	1	1	1	1	1	1	1	1	1	1	1	1	1	1	1	1	1	1	1	1	1	1	1	1	1	1	1	1	1	1	1	1	1	1	1	1	1	1	1	1	1
K03014	RPABC2, RPB6, POLR2F	DNA-directed RNA polymerases I, II, and III subunit RPABC2		1	1	1	1	1	1	1	1	1	1	1	1	1	1	1	1	1	1	1	1	1	1	1	1	1	1	1	1	1	1	1	1	1	1	1	1	1	1	1	1	1	1	1	1	1	1
K03015	RPB7, POLR2G	DNA-directed RNA polymerase II subunit RPB7		1	1	1	1	1	1	1	1	1	1	1	1	1	1	1	1	1	1	1	1	1	1	1	1	1	1	1	1	1	1	1	1	1	1	1	1	1	1	1	1	1	1	1	1	1	1
K03016	RPABC3, RPB8, POLR2H	DNA-directed RNA polymerases I, II, and III subunit RPABC3		1	1	1	1	1	1	1	1	1	1	1	1	1	1	1	1	1	1	1	1	1	1	1	1	0	0	1	1	1	1	1	1	1	1	1	1	1	1	1	1	1	1	1	1	1	1
K03017	RPB9, POLR2I	DNA-directed RNA polymerase II subunit RPB9		1	1	1	1	1	1	0	1	0	1	0	1	1	0	1	1	1	1	1	1	1	1	1	1	1	1	1	1	1	1	1	1	1	1	1	2	2	1	1	0	0	1	0	1	1	1
K03018	RPC1, POLR3A	DNA-directed RNA polymerase III subunit RPC1	[EC:2.7.7.6]	1	1	1	1	1	1	1	1	1	1	1	1	1	1	1	1	1	1	1	1	1	1	1	1	1	1	1	1	1	1	1	1	1	1	1	1	1	1	1	1	1	1	1	1	1	1
K03019	RPC11, POLR3K	DNA-directed RNA polymerase III subunit RPC11		1	1	1	1	1	1	1	1	0	1	1	1	1	1	1	1	1	1	1	1	1	1	1	1	1	1	1	1	1	1	1	1	1	1	1	1	0	1	1	0	0	0	1	0	1	0
K03020	RPAC2, RPC19, POLR1D	DNA-directed RNA polymerases I and III subunit RPAC2		1	1	1	1	1	1	1	1	1	1	1	1	1	1	1	1	1	1	1	1	1	1	1	1	1	1	1	1	1	1	1	1	1	1	1	1	1	1	1	1	1	1	1	1	1	1
K03021	RPC2, POLR3B	DNA-directed RNA polymerase III subunit RPC2	[EC:2.7.7.6]	1	1	1	1	1	1	1	2	1	1	1	1	1	1	1	1	1	1	1	1	1	1	1	1	1	1	1	1	1	1	1	1	1	1	1	1	1	1	1	1	1	1	1	2	1	1
K03022	RPC8, POLR3H	DNA-directed RNA polymerase III subunit RPC8		1	1	1	0	1	0	1	1	1	1	1	1	1	1	1	1	1	1	1	1	1	1	1	1	1	1	1	1	1	1	1	1	1	1	1	1	1	1	1	1	1	1	1	1	1	1
K03023	RPC3, POLR3C	DNA-directed RNA polymerase III subunit RPC3		1	1	1	1	1	1	1	1	1	1	1	1	1	1	1	1	1	1	1	1	1	1	1	1	1	1	1	1	1	1	1	1	1	1	1	1	1	1	1	1	1	2	1	1	1	1
K03024	RPC7, POLR3G	DNA-directed RNA polymerase III subunit RPC7		1	2	0	1	1	0	0	0	1	1	0	1	1	0	1	1	1	0	0	1	0	1	0	0	0	0	0	0	0	1	0	0	0	0	0	0	0	0	0	0	0	0	0	0	0	0
K03025	RPC6, POLR3F	DNA-directed RNA polymerase III subunit RPC6		1	1	1	1	1	1	1	1	1	1	1	1	1	1	1	1	1	1	1	1	1	1	1	1	1	1	1	1	1	1	1	1	1	1	1	1	1	2	1	1	1	1	1	1	1	1
K03026	RPC4, POLR3D	DNA-directed RNA polymerase III subunit RPC4		1	1	1	1	1	1	0	0	1	1	0	0	0	1	0	0	0	1	1	1	1	1	1	1	0	1	0	1	1	1	0	1	0	1	1	1	1	1	1	1	1	1	1	0	1	1
K03027	RPAC1, RPC40, POLR1C	DNA-directed RNA polymerases I and III subunit RPAC1		1	1	1	1	1	1	1	1	1	1	1	1	1	1	1	1	1	1	1	1	1	1	1	1	1	1	1	1	1	1	1	1	1	1	1	2	1	1	1	1	1	1	1	1	1	1
K03028	PSMD2, RPN1	26S proteasome regulatory subunit N1		1	1	1	4	1	1	1	1	1	1	1	1	1	1	1	1	1	1	1	1	1	1	1	1	1	1	1	1	1	1	1	1	1	2	1	1	1	1	1	1	1	1	1	1	1	1
K03029	PSMD4, RPN10	26S proteasome regulatory subunit N10		1	1	1	1	1	1	1	1	1	1	1	1	1	1	1	1	1	1	1	1	1	1	1	1	1	1	1	1	1	1	1	1	1	1	1	1	1	1	1	1	1	1	1	1	1	1
K03030	PSMD14, RPN11, POH1	26S proteasome regulatory subunit N11		1	1	1	1	1	1	1	1	1	1	1	1	1	1	1	1	1	1	1	1	1	2	1	1	1	1	1	1	1	1	1	1	1	1	2	1	1	1	1	1	1	1	1	1	1	2
K03031	PSMD8, RPN12	26S proteasome regulatory subunit N12		3	1	1	1	1	1	1	1	1	1	1	1	1	1	1	1	1	1	1	1	1	1	1	1	1	1	1	1	1	1	1	1	1	1	1	1	1	1	1	1	1	1	1	1	1	1
K03032	PSMD1, RPN2	26S proteasome regulatory subunit N2		1	1	1	1	1	1	1	1	1	1	1	1	1	1	1	1	1	1	1	1	1	1	2	2	1	2	1	2	1	2	1	2	1	1	1	1	1	1	1	1	1	1	1	1	1	1
K03033	PSMD3, RPN3	26S proteasome regulatory subunit N3		1	1	1	1	1	1	1	1	1	1	1	1	1	1	1	1	1	1	1	1	2	1	1	1	1	1	1	1	1	1	1	1	1	1	1	1	1	1	1	1	1	1	1	1	1	1
K03035	PSMD12, RPN5	26S proteasome regulatory subunit N5		1	1	1	1	1	1	2	1	1	1	1	1	1	1	1	1	1	1	1	1	1	1	1	1	1	1	1	1	1	1	1	1	1	1	1	1	1	1	1	1	1	1	1	1	2	1
K03036	PSMD11, RPN6	26S proteasome regulatory subunit N6		1	2	1	1	1	1	2	1	1	1	1	1	1	1	1	1	1	1	1	1	1	1	1	1	1	1	1	1	1	1	1	1	1	1	1	1	1	1	1	1	1	1	1	1	1	1
K03037	PSMD6, RPN7	26S proteasome regulatory subunit N7		1	1	1	1	1	1	1	1	1	1	2	1	1	1	1	1	1	1	1	1	1	1	1	1	1	1	1	1	1	1	1	1	1	1	2	1	1	1	1	1	1	1	1	1	1	1
K03038	PSMD7, RPN8	26S proteasome regulatory subunit N8		1	1	1	1	1	1	1	1	1	1	1	1	1	1	1	1	1	1	1	1	1	1	1	1	1	1	1	1	1	1	1	1	1	1	1	1	1	1	1	1	1	1	1	1	1	1
K03039	PSMD13, RPN9	26S proteasome regulatory subunit N9		1	1	1	1	1	1	1	1	1	1	2	1	1	1	1	1	1	1	1	1	1	1	2	2	1	2	1	2	1	1	1	2	1	1	1	1	1	1	1	1	1	1	1	1	1	1
K03061	PSMC2, RPT1	26S proteasome regulatory subunit T1		1	1	1	1	2	1	1	1	1	1	1	1	1	1	1	1	1	1	1	1	1	1	2	1	3	1	1	2	1	2	2	2	2	1	1	1	1	1	1	1	1	1	1	1	1	1
K03062	PSMC1, RPT2	26S proteasome regulatory subunit T2		1	1	1	1	1	1	1	1	1	1	1	1	1	1	1	1	1	1	1	1	1	1	1	1	1	2	1	1	1	1	1	1	1	1	1	1	1	1	1	1	1	1	1	1	1	1
K03063	PSMC4, RPT3	26S proteasome regulatory subunit T3		1	0	1	1	1	1	1	2	1	1	1	2	1	2	1	1	1	1	1	1	1	1	1	1	1	1	1	1	1	1	1	1	1	1	1	1	1	1	1	1	1	1	1	1	1	1
K03064	PSMC6, RPT4	26S proteasome regulatory subunit T4		1	1	1	1	1	1	1	1	1	2	2	1	1	1	1	1	1	1	1	2	1	1	1	1	1	1	1	1	1	1	1	1	1	1	1	1	1	1	1	1	1	1	1	1	1	1
K03065	PSMC3, RPT5	26S proteasome regulatory subunit T5		1	0	0	1	1	1	1	1	1	1	1	1	1	1	1	1	1	1	1	1	1	1	1	1	1	1	1	1	1	1	1	1	1	1	1	1	1	1	1	1	1	1	1	1	1	1
K03066	PSMC5, RPT6	26S proteasome regulatory subunit T6		1	1	1	1	1	1	1	1	1	1	1	2	1	1	1	1	1	1	1	1	1	1	1	1	1	1	1	1	1	1	1	1	1	1	1	1	1	1	1	1	1	1	1	1	1	1
K03083	GSK3B	glycogen synthase kinase 3 beta	[EC:2.7.11.26]	1	2	2	2	2	2	2	2	2	2	2	2	2	3	2	2	2	2	2	2	2	2	2	2	3	2	2	2	2	2	2	2	3	2	2	2	2	2	3	2	2	2	2	3	2	2
K03086	rpoD	RNA polymerase primary sigma factor		0	0	0	0	0	0	0	0	0	0	0	0	0	0	1	0	0	0	0	0	0	0	0	0	0	0	0	0	0	0	0	0	0	0	0	0	0	0	0	0	0	0	0	0	0	0
K03094	SKP1, CBF3D	S-phase kinase-associated protein 1		1	0	1	1	1	1	2	1	2	1	1	1	1	1	1	1	1	1	1	1	1	1	1	1	1	1	1	1	1	1	1	1	1	1	1	1	1	1	1	1	1	1	1	1	1	1
K03097	CSNK2A	casein kinase II subunit alpha	[EC:2.7.11.1]	3	2	2	2	2	2	2	3	2	2	2	3	2	3	2	2	2	2	2	2	2	2	2	2	2	2	2	2	2	2	2	2	2	2	2	2	2	2	2	2	2	3	2	8	3	2
K03099	SOS	son of sevenless		1	2	1	1	1	1	1	1	1	1	1	2	1	1	1	2	2	1	1	2	1	1	2	1	2	2	2	2	2	2	2	2	2	1	1	1	1	1	1	2	1	1	1	1	1	1
K03104	SRP14	signal recognition particle subunit SRP14		1	1	1	1	0	1	0	1	1	1	1	1	1	1	1	1	1	1	1	0	1	1	1	1	1	1	1	1	1	1	1	1	1	0	1	1	1	1	1	0	1	1	1	1	0	1
K03105	SRP19	signal recognition particle subunit SRP19		1	1	1	1	1	1	1	1	1	1	1	1	1	1	1	1	1	1	1	1	1	1	1	1	1	1	1	1	1	1	1	1	1	1	1	1	1	1	1	1	1	1	1	1	1	1
K03106	SRP54, ffh	signal recognition particle subunit SRP54	[EC:3.6.5.4]	1	1	1	1	1	1	1	1	1	1	1	1	1	1	1	1	1	1	1	2	1	1	1	1	1	1	1	1	1	1	1	1	1	1	1	2	0	1	1	1	1	1	1	1	1	1
K03107	SRP68	signal recognition particle subunit SRP68		1	1	1	1	1	1	1	1	1	1	0	1	1	1	1	1	1	1	1	1	1	1	1	1	1	1	1	1	1	1	2	1	1	1	1	1	1	1	1	1	1	1	1	1	1	1
K03108	SRP72	signal recognition particle subunit SRP72		1	1	1	1	1	1	1	1	0	1	1	1	1	1	1	1	0	1	1	1	1	1	1	1	1	1	1	1	1	1	1	1	1	1	1	1	1	1	1	1	1	1	1	1	1	1
K03109	SRP9	signal recognition particle subunit SRP9		1	1	1	2	0	0	0	0	0	0	0	0	0	1	0	0	0	1	1	0	1	1	0	0	0	0	0	0	0	0	0	0	0	1	1	1	1	1	1	0	1	0	1	0	1	1
K03111	ssb	single-strand DNA-binding protein		0	0	0	0	0	0	0	0	0	0	0	0	1	0	0	0	0	0	0	0	0	0	0	0	0	0	0	0	0	0	0	0	0	0	0	0	0	0	0	0	0	0	0	0	0	0
K03113	EIF1, SUI1	translation initiation factor 1		1	1	1	1	1	1	1	1	1	1	1	1	1	1	1	1	1	1	1	1	1	1	1	1	1	1	1	1	1	1	1	1	1	1	1	1	1	1	1	1	1	1	1	0	1	1
K03114	SWE1	mitosis inhibitor protein kinase SWE1	[EC:2.7.11.1]	1	1	1	1	1	1	1	1	1	1	1	1	1	1	1	1	1	1	1	1	1	1	1	1	1	1	1	1	1	1	1	1	1	1	1	1	1	1	1	1	1	1	1	1	1	1
K03115	CSNK2B	casein kinase II subunit beta		2	3	2	3	2	2	2	2	2	2	2	2	2	2	2	2	2	2	2	2	2	2	2	2	2	2	2	2	2	2	2	2	2	2	2	2	2	2	2	2	2	2	2	2	2	2
K03120	TBP, tbp	transcription initiation factor TFIID TATA-box-binding protein		1	1	1	1	1	1	1	1	1	1	1	1	1	1	1	1	1	1	1	1	1	1	1	1	1	1	1	1	1	1	1	1	1	1	1	1	1	1	1	1	1	1	1	1	1	1
K03121	TFII-I, GTF2I	transcription initiation factor TFII-I		0	0	0	0	0	0	0	0	0	0	0	0	0	0	0	0	0	1	0	0	0	0	0	0	0	0	0	0	0	0	0	0	0	0	0	0	0	0	0	0	0	0	0	0	0	0
K03122	TFIIA1, GTF2A1, TOA1	transcription initiation factor TFIIA large subunit		1	1	1	1	1	0	1	1	0	1	1	1	1	1	1	1	1	0	1	1	0	1	1	0	1	1	1	0	1	1	1	1	1	1	1	1	1	1	1	0	1	1	1	0	1	1
K03123	TFIIA2, GTF2A2, TOA2	transcription initiation factor TFIIA small subunit		1	1	1	1	1	1	1	1	1	1	1	1	1	1	1	1	1	1	1	1	1	1	1	1	1	1	1	1	1	1	1	1	1	1	1	1	1	1	1	1	1	1	1	1	1	1
K03124	TFIIB, GTF2B, SUA7, tfb	transcription initiation factor TFIIB		1	1	1	1	1	1	1	1	1	1	2	1	1	1	1	1	1	1	1	1	1	1	1	1	1	1	1	1	1	1	1	1	1	2	2	1	2	1	1	1	1	1	1	1	1	1
K03126	TAF12	transcription initiation factor TFIID subunit 12		1	1	1	1	1	1	1	1	1	1	1	1	1	1	1	1	1	1	1	1	1	1	1	1	1	1	1	1	1	1	1	1	1	1	1	1	1	1	1	1	1	1	1	1	1	1
K03127	TAF13	transcription initiation factor TFIID subunit 13		1	1	1	1	1	1	1	1	1	1	1	1	1	1	1	1	1	1	1	1	1	1	1	1	1	1	1	1	1	1	1	1	1	1	1	1	1	1	1	1	1	1	1	1	1	1
K03128	TAF2	transcription initiation factor TFIID subunit 2		1	1	1	1	1	1	1	1	1	1	1	1	1	1	1	1	1	1	1	1	1	1	1	1	1	1	1	1	1	1	1	1	1	1	1	1	1	1	1	1	1	1	1	1	1	1
K03130	TAF5	transcription initiation factor TFIID subunit 5		1	1	1	1	2	1	1	1	1	1	1	1	1	2	1	1	1	1	1	1	1	1	1	1	1	1	1	1	1	1	1	1	1	1	1	1	0	2	1	1	1	1	1	3	1	1
K03131	TAF6	transcription initiation factor TFIID subunit 6		1	1	1	1	1	1	1	1	1	1	1	1	1	1	1	1	1	1	1	1	1	1	1	1	1	1	1	1	1	1	1	1	1	1	1	1	1	1	1	1	1	1	1	1	1	1
K03132	TAF7	transcription initiation factor TFIID subunit 7		1	1	1	1	1	1	1	1	1	2	1	1	1	1	1	1	1	1	1	1	1	1	1	1	1	1	1	1	1	1	1	1	1	1	1	1	1	1	1	1	1	1	1	1	1	1
K03133	TAF9B, TAF9	transcription initiation factor TFIID subunit 9B		0	0	1	1	1	1	1	0	2	1	1	0	0	1	1	0	0	0	0	1	1	1	1	0	1	1	1	1	1	0	1	1	1	1	1	1	1	0	1	1	1	0	1	0	1	1
K03134	TAF10	transcription initiation factor TFIID subunit 10		1	1	1	1	1	1	1	1	1	1	1	1	1	1	1	1	1	1	1	1	1	1	1	1	1	1	1	1	1	1	1	1	1	1	1	1	1	2	1	1	1	1	1	1	1	1
K03135	TAF11	transcription initiation factor TFIID subunit 11		1	1	1	1	1	1	1	1	1	1	1	1	1	1	1	1	1	1	1	1	1	1	1	0	1	0	1	1	1	1	1	1	1	1	1	1	1	1	1	1	1	1	1	1	1	1
K03136	TFIIE1, GTF2E1, TFA1, tfe	transcription initiation factor TFIIE subunit alpha		1	1	1	1	1	1	1	1	1	1	1	1	1	1	1	1	1	1	1	1	1	1	1	1	1	1	1	1	1	1	1	1	1	1	1	1	1	1	1	1	1	1	1	1	1	1
K03137	TFIIE2, GTF2E2, TFA2	transcription initiation factor TFIIE subunit beta		1	0	1	1	1	1	1	1	1	1	1	1	0	1	1	1	1	1	1	1	1	1	0	1	1	1	1	0	1	1	1	1	1	1	1	1	1	1	1	1	1	1	1	1	1	1
K03138	TFIIF1, GTF2F1, TFG1	transcription initiation factor TFIIF subunit alpha		1	1	1	1	1	1	1	1	1	1	1	1	1	1	1	1	1	1	1	1	1	1	2	1	1	1	1	2	1	1	1	1	1	1	1	1	1	1	1	1	1	1	1	1	1	1
K03139	TFIIF2, GTF2F2, TFG2	transcription initiation factor TFIIF subunit beta	[EC:5.6.2.-]	1	1	1	1	1	1	1	1	1	1	1	1	1	1	1	1	1	1	1	1	1	1	1	1	1	1	1	1	1	1	1	1	1	1	1	1	1	1	1	1	1	1	1	1	1	1
K03141	TFIIH1, GTF2H1, TFB1	transcription initiation factor TFIIH subunit 1		1	1	1	1	1	1	1	1	1	1	1	1	1	1	1	1	1	1	1	1	1	1	1	1	1	1	1	1	1	1	1	1	1	1	1	1	1	1	0	1	1	1	1	1	1	1
K03142	TFIIH2, GTF2H2, SSL1	transcription initiation factor TFIIH subunit 2		1	1	1	1	1	1	1	1	1	1	1	1	1	1	1	1	1	1	1	1	1	1	1	1	1	1	1	1	1	1	1	1	1	1	1	1	1	1	1	1	1	1	1	1	1	1
K03143	TFIIH3, GTF2H3, TFB4	transcription initiation factor TFIIH subunit 3		1	1	1	1	1	1	1	1	1	1	1	1	1	2	1	1	1	1	1	1	1	1	1	1	1	1	1	1	1	1	1	1	1	1	1	1	1	1	1	1	1	1	1	1	1	1
K03144	TFIIH4, GTF2H4, TFB2	transcription initiation factor TFIIH subunit 4		1	1	1	1	1	1	1	1	1	1	1	1	1	1	1	1	1	1	1	1	1	1	1	1	1	1	1	1	1	1	1	1	1	1	1	1	1	1	1	1	1	1	1	1	1	1
K03145	TFIIS	transcription elongation factor S-II		1	1	1	2	2	2	2	1	1	2	1	1	1	1	2	1	1	2	1	1	1	1	1	2	1	2	1	2	1	2	1	2	1	1	1	1	1	1	1	1	1	1	1	1	1	1
K03146	THI4, THI1	cysteine-dependent adenosine diphosphate thiazole synthase	[EC:2.4.2.60]	2	1	0	0	1	2	1	3	3	1	2	1	1	1	2	1	1	1	1	1	1	1	1	1	1	1	1	1	1	1	1	1	1	1	1	1	1	1	1	1	3	3	1	5	1	1
K03163	TOP1	DNA topoisomerase I	[EC:5.6.2.1]	1	1	1	1	1	1	1	1	2	2	1	1	1	1	1	1	1	2	1	1	1	1	1	1	1	1	1	1	1	1	2	1	1	1	1	2	2	1	1	1	1	1	1	1	1	1
K03164	TOP2	DNA topoisomerase II	[EC:5.6.2.2]	1	1	1	2	1	1	1	1	1	1	1	2	2	1	1	2	1	1	1	1	1	1	1	1	1	1	1	1	1	1	1	1	1	1	1	1	1	1	1	1	1	1	1	1	2	1
K03165	TOP3	DNA topoisomerase III	[EC:5.6.2.1]	2	1	1	1	2	2	1	2	2	2	2	2	3	1	3	2	1	3	2	3	1	2	3	3	1	3	1	2	1	2	1	3	1	2	2	2	2	1	2	1	2	2	1	2	1	1
K03168	topA	DNA topoisomerase I	[EC:5.6.2.1]	0	1	0	0	0	0	1	0	0	0	0	0	0	0	0	0	0	0	0	0	0	0	0	0	0	0	0	0	0	0	0	0	0	0	0	0	0	0	0	0	0	0	0	0	0	0
K03172	TRAF1	TNF receptor-associated factor 1		0	0	0	0	0	0	0	0	0	0	0	0	0	0	0	0	0	0	0	0	0	0	0	0	0	0	0	0	0	0	0	0	0	0	0	0	0	0	0	0	0	1	0	0	0	0
K03173	TRAF2	TNF receptor-associated factor 2	[EC:2.3.2.27]	1	1	0	0	0	0	0	1	0	0	1	0	0	0	0	0	0	0	0	0	0	0	3	3	2	2	1	2	1	0	2	3	2	0	0	0	0	0	0	0	0	0	0	1	0	0
K03175	TRAF6	TNF receptor-associated factor 6	[EC:2.3.2.27]	0	0	0	0	0	0	0	0	1	0	1	1	0	0	0	0	0	0	1	0	0	0	0	0	2	0	2	0	2	1	2	0	2	0	0	0	0	0	0	0	0	0	0	0	0	0
K03177	truB, PUS4, TRUB1	tRNA pseudouridine55 synthase	[EC:5.4.99.25]	1	1	1	1	1	1	1	1	1	1	1	1	1	2	1	1	1	1	1	1	1	1	1	1	1	1	1	1	1	1	1	1	1	1	1	1	1	1	1	1	1	1	1	1	2	1
K03178	UBE1, UBA1	ubiquitin-activating enzyme E1	[EC:6.2.1.45]	1	1	1	1	1	7	1	1	1	2	1	1	1	1	1	1	1	1	1	1	1	1	1	1	1	1	1	1	1	1	1	1	1	1	1	1	1	1	1	1	1	1	1	1	1	1
K03182	ubiD	4-hydroxy-3-polyprenylbenzoate decarboxylase	[EC:4.1.1.98]	0	0	0	0	0	0	0	0	0	0	0	0	0	0	0	0	0	0	0	0	0	0	0	0	0	0	0	0	0	0	0	0	0	0	0	0	0	0	0	0	0	0	0	1	0	0
K03183	ubiE	demethylmenaquinone methyltransferase \/ 2-methoxy-6-polyprenyl-1,4-benzoquinol methylase	[EC:2.1.1.163 2.1.1.201]	0	0	0	0	0	0	0	0	0	0	0	0	0	0	0	0	0	0	0	0	0	0	0	0	1	0	1	0	1	1	1	0	1	0	0	0	0	0	0	0	0	0	0	0	0	0
K03186	ubiX, bsdB, PAD1	flavin prenyltransferase	[EC:2.5.1.129]	0	1	0	0	0	0	0	0	0	0	1	0	0	0	0	0	0	0	0	0	0	0	0	0	0	0	0	0	0	0	0	0	0	0	0	0	0	0	0	0	0	0	0	0	0	0
K03188	ureF	urease accessory protein		1	1	1	1	1	1	1	1	1	1	1	1	1	1	1	1	1	1	1	1	1	1	1	1	1	0	1	1	1	1	1	1	1	1	1	1	2	1	1	1	3	2	1	1	1	1
K03189	ureG	urease accessory protein		2	2	1	1	1	1	1	1	1	1	1	2	1	2	1	0	1	1	1	1	2	1	1	1	1	1	1	1	1	1	1	1	1	1	1	1	1	1	1	1	1	1	1	1	1	1
K03190	ureD, ureH	urease accessory protein		1	1	1	1	1	1	1	1	2	1	0	1	1	1	1	1	1	1	1	1	1	1	1	1	1	1	0	0	0	0	1	1	1	1	1	1	1	1	1	1	1	1	1	1	1	1
K03205	virD4, lvhD4	type IV secretion system protein VirD4	[EC:7.4.2.8]	0	0	1	0	0	0	0	0	0	0	0	0	0	0	0	0	0	0	0	0	0	0	0	0	0	0	0	0	0	0	0	0	0	0	0	0	0	0	0	0	0	0	0	0	0	0
K03217	yidC, spoIIIJ, OXA1, ccfA	YidC\/Oxa1 family membrane protein insertase		1	1	1	1	1	1	1	1	1	1	1	1	1	1	1	1	1	1	1	1	1	1	1	1	1	1	1	1	1	1	1	1	1	1	1	1	1	1	1	1	1	1	1	1	1	1
K03231	EEF1A	elongation factor 1-alpha		2	2	1	1	1	2	1	1	1	1	1	1	3	1	2	2	2	2	1	1	1	1	1	2	2	2	2	2	2	2	2	2	2	1	1	1	1	1	1	1	1	1	1	1	3	1
K03232	EEF1B	elongation factor 1-beta		1	1	1	1	2	2	2	2	2	1	1	1	1	1	1	1	1	1	1	2	1	1	1	1	1	1	1	1	1	1	1	1	1	1	1	1	1	1	1	1	1	1	1	1	1	1
K03233	EEF1G	elongation factor 1-gamma		2	2	1	1	1	1	2	2	1	1	1	1	1	1	1	1	1	1	3	1	1	1	2	2	2	2	2	1	1	2	2	2	2	1	1	1	2	1	1	1	1	1	1	1	1	1
K03234	EEF2	elongation factor 2		2	1	1	1	1	1	1	1	1	1	1	1	1	1	1	1	1	1	1	1	1	1	2	1	2	1	2	2	1	2	2	3	1	1	1	2	2	1	1	1	1	1	1	1	1	1
K03235	EF3, TEF3	elongation factor 3		2	3	3	2	2	2	2	3	2	3	2	2	2	2	2	2	2	2	2	2	2	2	3	3	2	3	2	2	2	2	2	2	2	2	2	2	2	3	2	3	2	2	2	2	2	2
K03236	EIF1A	translation initiation factor 1A		1	2	1	1	1	1	1	1	1	1	1	1	1	1	1	1	1	1	1	1	1	1	1	1	1	1	1	1	1	1	1	1	1	1	1	1	1	1	1	1	1	1	1	1	1	1
K03237	EIF2S1	translation initiation factor 2 subunit 1		1	1	1	1	1	2	1	1	1	1	1	1	1	1	1	1	1	1	1	1	1	1	1	1	1	1	1	1	1	1	1	1	1	1	1	1	1	1	1	1	1	1	1	1	1	1
K03238	EIF2S2	translation initiation factor 2 subunit 2		1	1	1	1	1	1	2	2	1	1	1	1	1	1	2	1	1	1	1	1	1	1	2	2	3	2	2	2	2	2	4	2	2	1	1	2	3	1	1	1	1	1	1	1	1	1
K03239	EIF2B1	translation initiation factor eIF-2B subunit alpha		1	1	1	1	1	1	1	1	1	1	1	1	1	1	1	1	1	1	1	1	1	1	1	1	1	1	1	1	1	1	1	1	1	1	1	1	1	1	1	1	1	1	1	1	1	1
K03240	EIF2B5	translation initiation factor eIF-2B subunit epsilon		1	1	1	1	1	1	1	1	1	1	1	1	1	1	1	1	1	1	1	1	1	1	1	1	1	1	1	1	1	1	1	1	1	2	1	1	1	1	1	1	1	1	1	1	1	1
K03241	EIF2B3	translation initiation factor eIF-2B subunit gamma		1	1	1	1	1	1	1	1	1	1	1	1	2	1	1	2	0	1	1	1	1	1	1	1	1	1	1	1	0	0	1	1	1	1	1	1	1	1	1	1	1	1	1	1	1	1
K03242	EIF2S3	translation initiation factor 2 subunit 3		1	1	1	1	1	1	1	1	1	1	1	1	2	1	1	1	1	1	1	1	1	1	1	1	1	1	1	1	1	1	1	1	1	1	1	1	1	1	1	1	1	1	1	1	1	1
K03243	EIF5B	translation initiation factor 5B		1	1	1	3	1	2	1	1	1	1	1	1	1	1	1	1	1	1	1	1	1	1	1	1	1	1	1	1	1	1	1	1	1	1	1	1	1	1	1	1	1	1	1	1	1	1
K03245	EIF3J	translation initiation factor 3 subunit J		1	1	0	0	0	0	0	1	0	0	1	0	0	1	0	0	0	1	1	0	1	1	1	0	1	0	1	1	1	2	1	1	1	0	0	0	0	0	1	1	1	1	1	1	0	1
K03246	EIF3I	translation initiation factor 3 subunit I		1	1	1	1	1	1	1	1	1	1	1	1	1	1	1	1	1	1	1	1	1	1	1	1	1	1	1	1	1	1	1	1	1	1	1	1	1	1	1	1	1	1	1	1	1	1
K03247	EIF3H	translation initiation factor 3 subunit H		1	2	1	1	1	1	1	1	1	1	1	1	1	1	1	1	1	1	1	1	1	0	1	1	1	1	1	1	1	1	1	1	1	1	1	1	1	1	1	1	1	1	1	1	1	1
K03248	EIF3G	translation initiation factor 3 subunit G		1	1	1	1	1	1	1	1	1	1	1	1	1	1	1	1	1	1	1	1	1	1	1	1	1	1	0	1	0	1	1	1	1	1	1	1	1	1	1	1	1	1	1	1	1	1
K03249	EIF3F	translation initiation factor 3 subunit F		1	1	1	1	1	1	1	1	1	1	1	1	1	1	1	1	1	1	1	1	1	1	1	1	1	1	1	1	1	1	1	1	1	1	1	1	1	1	1	1	1	1	1	1	1	1
K03250	EIF3E, INT6	translation initiation factor 3 subunit E		1	1	1	1	1	1	1	1	1	1	1	1	1	1	1	1	1	1	1	1	1	1	1	1	1	1	1	1	1	1	1	1	1	1	1	1	1	1	1	1	1	1	1	1	1	1
K03251	EIF3D	translation initiation factor 3 subunit D		1	1	1	1	1	1	1	1	1	1	1	1	1	1	1	1	1	1	1	1	1	1	1	1	1	1	1	1	1	1	1	1	1	1	1	1	1	1	1	1	1	1	1	2	1	1
K03252	EIF3C	translation initiation factor 3 subunit C		1	1	1	1	1	1	2	1	1	1	1	1	1	1	1	1	1	1	1	1	1	2	1	1	1	1	1	1	1	1	1	1	1	1	1	1	1	1	1	1	1	1	1	1	1	1
K03253	EIF3B	translation initiation factor 3 subunit B		1	1	1	1	1	1	1	1	1	1	1	1	1	1	1	1	1	1	1	1	1	1	1	1	1	1	1	1	1	1	1	1	1	1	1	1	1	1	1	1	1	1	1	2	1	1
K03254	EIF3A	translation initiation factor 3 subunit A		1	1	1	1	1	1	1	1	1	1	1	1	1	1	1	1	1	1	1	1	1	1	1	1	1	1	1	1	0	1	1	1	1	1	2	1	1	1	1	1	1	1	1	1	1	1
K03255	TIF31, CLU1	protein TIF31		1	1	1	1	1	1	1	1	1	2	1	1	1	1	1	1	1	1	1	1	1	1	1	1	1	1	1	1	1	1	1	1	1	1	1	1	1	1	1	1	1	1	1	1	1	1
K03256	TRM6, GCD10	tRNA (adenine58-N1)-methyltransferase non-catalytic subunit		1	1	1	1	1	1	1	1	1	1	1	1	1	1	1	1	1	1	1	1	1	1	1	1	1	1	1	1	1	1	1	1	1	2	2	1	1	1	1	1	1	1	1	1	1	1
K03257	EIF4A	translation initiation factor 4A		2	2	2	3	2	3	3	2	2	2	2	2	1	2	1	1	1	3	3	4	2	2	2	2	2	2	2	2	2	2	2	3	2	2	2	4	3	3	2	2	2	2	2	2	2	2
K03258	EIF4B	translation initiation factor 4B		1	1	1	1	1	1	1	1	1	1	1	1	1	1	1	1	1	2	1	1	1	1	1	1	1	1	1	1	1	1	1	1	1	1	1	1	1	1	1	1	1	1	1	1	1	1
K03259	EIF4E	translation initiation factor 4E		3	3	2	2	2	2	2	2	2	2	3	2	2	2	2	2	2	2	2	2	2	2	2	2	2	2	2	2	2	2	2	2	2	2	2	2	2	2	2	2	2	2	2	2	2	2
K03260	EIF4G	translation initiation factor 4G		1	1	1	1	1	1	4	2	1	1	1	1	1	1	1	1	3	1	1	1	1	1	1	1	1	1	1	1	1	1	1	1	1	1	1	1	1	2	1	2	1	1	1	1	1	1
K03262	EIF5	translation initiation factor 5		1	1	1	1	1	1	1	1	1	1	1	1	1	2	1	1	0	1	1	1	1	1	1	1	1	1	1	1	1	1	1	1	1	1	1	1	1	1	1	1	1	1	1	1	1	1
K03263	EIF5A	translation initiation factor 5A		2	1	1	1	1	1	1	1	1	1	1	1	1	1	1	1	1	2	2	1	1	0	1	1	1	1	1	1	1	1	1	1	1	1	1	1	1	1	2	1	1	1	1	1	2	2
K03264	EIF6	translation initiation factor 6		1	2	1	1	1	1	1	1	1	1	1	1	1	1	1	1	1	1	1	1	1	1	1	1	1	1	1	1	1	1	1	1	1	1	1	1	1	1	1	1	1	1	1	1	1	1
K03265	ETF1, ERF1	peptide chain release factor subunit 1		1	2	1	1	1	1	1	1	1	1	1	1	1	1	1	1	1	1	1	1	1	1	1	1	1	1	1	1	1	1	1	1	1	1	1	1	1	1	2	1	2	2	1	1	1	1
K03267	ERF3, GSPT	peptide chain release factor subunit 3		1	1	1	1	1	1	1	1	1	1	2	1	1	1	1	1	1	2	1	1	1	1	1	1	1	1	1	1	1	1	1	1	1	1	1	1	1	1	1	1	1	1	1	1	1	1
K03283	HSPA1_6_8	heat shock 70kDa protein 1\/6\/8		2	4	2	2	2	2	3	4	2	2	3	2	3	2	2	2	2	2	2	2	3	2	2	2	2	3	2	2	2	2	2	2	2	2	2	2	2	2	4	4	3	2	3	3	3	3
K03293	TC.AAT	amino acid transporter, AAT family		1	1	0	0	1	1	1	0	0	2	3	1	2	0	1	1	1	0	1	0	0	0	1	1	1	1	1	1	1	1	1	1	1	1	1	0	0	1	1	1	1	1	1	1	1	0
K03305	TC.POT	proton-dependent oligopeptide transporter, POT family		4	2	1	1	2	2	4	1	1	2	1	1	2	2	2	2	2	2	2	1	1	2	1	1	1	1	1	1	1	1	1	1	1	1	1	1	1	1	1	1	1	1	1	1	1	1
K03306	TC.PIT	inorganic phosphate transporter, PiT family		0	1	0	0	0	0	0	0	0	0	0	0	0	0	0	0	0	0	0	0	0	0	0	0	0	0	0	0	0	0	0	0	0	0	0	0	0	0	0	0	0	0	0	0	0	0
K03313	nhaA	Na+:H+ antiporter, NhaA family		0	0	0	0	0	0	0	0	0	0	0	0	0	0	0	0	0	0	0	0	0	0	0	0	0	0	0	0	0	0	0	0	0	0	0	0	0	0	0	1	0	0	0	0	0	0
K03317	TC.CNT	concentrative nucleoside transporter, CNT family		0	0	0	0	0	0	0	0	0	0	0	0	0	0	0	0	0	0	0	0	0	0	0	0	0	0	0	0	0	0	0	0	0	1	0	0	0	0	0	0	0	0	0	0	0	0
K03320	amt, AMT, MEP	ammonium transporter, Amt family		3	4	3	3	4	4	5	4	2	5	4	3	4	2	4	4	3	2	3	4	1	3	2	2	2	2	2	2	2	2	2	2	2	2	2	2	1	2	2	2	2	2	1	2	3	2
K03321	TC.SULP	sulfate permease, SulP family		1	1	1	1	1	1	1	1	1	1	1	1	1	1	1	1	1	1	1	1	1	1	1	1	1	1	1	1	1	1	1	1	1	1	1	1	1	1	1	1	1	1	1	1	1	1
K03325	ACR3, arsB	arsenite transporter		2	1	1	1	1	1	1	1	0	1	2	1	1	1	1	1	1	1	1	1	1	1	1	1	2	1	1	1	1	1	4	1	2	2	3	2	3	1	2	1	1	1	1	1	1	3
K03327	SLC47A, MATE, DTX	MATE family, multidrug and toxin extrusion protein		1	2	1	1	1	1	1	1	1	1	1	1	1	1	1	1	1	1	1	1	1	1	1	1	1	1	1	1	1	1	1	1	1	1	1	1	1	1	1	1	1	1	1	1	2	0
K03332	fruA	fructan beta-fructosidase	[EC:3.2.1.80]	0	0	0	0	0	0	0	0	0	0	0	0	0	0	0	0	0	0	0	0	0	0	0	0	0	0	0	0	0	0	0	0	0	1	1	0	0	1	1	1	1	1	1	1	1	1
K03342	pabBC	para-aminobenzoate synthetase \/ 4-amino-4-deoxychorismate lyase	[EC:2.6.1.85 4.1.3.38]	0	0	0	0	0	0	1	1	2	1	2	1	1	1	0	1	0	1	0	0	1	1	1	1	1	1	1	1	1	1	1	1	1	1	1	1	1	1	0	0	0	0	0	1	0	0
K03347	CUL1, CDC53	cullin 1		1	1	1	1	1	1	1	1	1	1	1	1	1	1	1	1	1	1	1	1	1	1	1	1	1	1	1	1	1	1	1	1	1	1	1	1	1	1	2	1	1	1	0	1	1	0
K03348	APC1, ANAPC1	anaphase-promoting complex subunit 1		2	1	1	1	1	1	1	1	1	1	2	1	1	1	1	1	1	2	1	2	1	1	1	1	1	1	1	1	1	1	1	1	1	1	1	1	1	1	1	1	1	1	1	1	1	1
K03349	APC2, ANAPC2	anaphase-promoting complex subunit 2		1	1	1	1	1	1	1	1	1	1	1	1	1	1	1	1	1	1	1	1	1	1	1	1	1	1	1	1	1	1	1	1	1	1	1	1	1	1	1	1	1	1	2	1	2	1
K03350	APC3, CDC27	anaphase-promoting complex subunit 3		1	1	1	1	1	1	1	1	1	1	1	1	1	1	1	1	1	1	1	1	1	1	1	1	1	1	1	1	1	1	1	1	1	1	1	1	1	1	1	1	1	1	1	1	1	1
K03353	APC6, CDC16	anaphase-promoting complex subunit 6		1	1	1	1	1	1	1	1	1	1	1	1	1	1	1	1	1	1	1	1	1	1	1	1	1	1	1	1	1	1	1	1	1	1	1	1	1	1	1	1	1	1	1	1	1	1
K03355	APC8, CDC23	anaphase-promoting complex subunit 8		1	1	3	1	1	1	1	1	1	1	1	1	1	1	1	1	1	1	1	1	1	1	1	1	1	1	1	1	1	1	1	1	1	2	1	1	1	2	1	1	1	1	1	1	1	1
K03357	APC10, ANAPC10, DOC1	anaphase-promoting complex subunit 10		1	1	1	2	1	1	1	2	1	1	1	1	1	1	1	1	1	1	1	1	1	1	1	1	1	1	1	1	1	1	1	1	1	1	1	1	2	1	1	1	1	1	1	1	1	1
K03358	APC11, ANAPC11	anaphase-promoting complex subunit 11		1	1	1	3	1	1	1	1	1	1	1	1	1	1	1	1	1	1	1	1	1	1	1	1	2	2	2	2	2	2	2	2	2	1	1	1	1	1	1	1	1	1	1	1	1	1
K03360	GRR1	F-box and leucine-rich repeat protein GRR1		1	1	1	1	1	1	1	1	1	1	1	1	1	1	1	1	1	1	1	1	1	1	1	1	1	1	1	1	1	1	1	1	1	1	1	1	1	1	1	1	1	1	1	1	1	1
K03361	CDC4	F-box and WD-40 domain protein CDC4		2	2	1	1	2	2	2	3	2	2	2	2	2	2	2	2	2	2	2	2	2	2	2	2	2	2	3	3	3	3	3	3	3	2	2	2	2	2	2	2	2	3	2	2	2	2
K03362	FBXW1_11, BTRC, beta-TRCP	F-box and WD-40 domain protein 1\/11		1	1	1	3	1	1	1	1	1	1	1	1	1	1	1	1	1	1	1	1	1	1	1	1	1	1	1	1	1	1	1	1	1	1	1	1	1	1	1	1	1	1	1	1	1	1
K03363	CDC20	cell division cycle 20, cofactor of APC complex		1	1	1	1	1	1	1	1	1	1	1	1	1	1	1	1	1	2	1	1	1	1	1	1	1	1	1	1	1	1	1	1	1	1	1	1	1	1	1	1	1	1	1	1	1	1
K03364	CDH1, FZR1	cell division cycle 20-like protein 1, cofactor of APC complex		2	2	1	1	1	1	2	2	2	1	2	1	1	1	1	1	1	1	1	1	1	1	1	1	1	2	1	1	1	1	1	1	1	1	2	1	1	1	2	2	3	2	2	2	2	2
K03365	FCY1	cytosine\/creatinine deaminase	[EC:3.5.4.1 3.5.4.21]	1	1	1	1	1	1	1	1	1	1	1	1	1	1	1	1	1	1	1	1	1	1	1	1	1	1	1	1	1	1	1	1	1	1	1	1	1	1	2	1	1	1	1	1	1	1
K03372	SLC33A1, ACATN	MFS transporter, PAT family, solute carrier family 33 (acetyl-CoA transportor), member 1	[EC:2.3.1.-]	1	1	1	1	1	1	1	1	1	1	1	1	1	1	1	1	1	1	1	1	1	1	1	1	1	1	1	1	1	1	1	1	1	1	1	1	1	2	1	1	2	1	2	3	1	1
K03377	CASD1	N-acetylneuraminate 9-O-acetyltransferase	[EC:2.3.1.45]	1	1	1	1	1	1	1	1	1	1	1	1	1	1	1	1	1	1	1	1	1	1	1	1	1	1	1	1	1	1	1	1	1	2	2	1	1	1	1	1	1	1	1	1	1	1
K03380	E1.14.13.7	phenol 2-monooxygenase (NADPH)	[EC:1.14.13.7]	3	3	1	2	2	2	2	2	1	2	2	2	2	1	2	2	2	1	1	2	1	1	3	3	3	3	3	3	3	3	3	3	3	2	2	2	2	1	1	1	1	1	1	1	1	2
K03381	catA	catechol 1,2-dioxygenase	[EC:1.13.11.1]	1	1	1	1	1	1	1	1	0	1	1	1	0	0	0	0	0	0	0	1	0	0	1	1	1	1	1	1	1	1	2	1	1	1	1	1	1	0	1	1	0	0	1	1	1	1
K03383	atzD	cyanuric acid amidohydrolase	[EC:3.5.2.15]	0	0	0	0	1	1	1	1	1	1	0	0	1	0	1	1	0	0	0	0	0	0	0	0	0	0	0	0	0	0	0	0	0	1	1	1	2	0	0	0	0	0	0	0	0	0
K03392	ACMSD	aminocarboxymuconate-semialdehyde decarboxylase	[EC:4.1.1.45]	1	1	0	0	1	1	1	1	1	1	1	1	1	1	1	1	1	0	1	1	1	1	1	1	1	1	1	1	1	1	1	1	1	1	1	1	1	1	1	1	0	0	0	1	1	1
K03412	cheB	two-component system, chemotaxis family, protein-glutamate methylesterase\/glutaminase	[EC:3.1.1.61 3.5.1.44]	0	1	0	0	0	0	0	0	0	0	0	0	0	0	0	0	0	0	0	0	0	0	0	0	0	0	0	0	0	0	0	0	0	0	0	0	0	0	0	0	0	0	0	0	0	0
K03419	CHPF2	chondroitin polymerizing factor 2	[EC:2.4.1.226]	0	0	0	0	0	0	0	0	0	0	0	0	0	0	0	0	0	0	0	0	0	0	0	0	0	0	0	0	0	1	0	0	0	0	0	0	0	0	0	0	0	0	0	0	0	0
K03424	tatD	TatD DNase family protein	[EC:3.1.21.-]	2	2	1	1	2	2	2	2	2	2	2	2	2	2	2	2	2	2	2	2	2	2	2	2	2	2	2	2	2	2	2	2	2	2	2	2	2	2	2	2	2	2	2	3	2	2
K03426	NUDT12_13, nudC	NAD+ diphosphatase	[EC:3.6.1.22]	1	1	1	1	1	1	1	1	1	1	1	1	1	1	1	1	1	1	2	1	1	1	1	1	1	1	1	1	1	1	1	1	1	1	1	1	1	1	1	1	1	1	1	2	1	1
K03434	PIGL	N-acetylglucosaminylphosphatidylinositol deacetylase	[EC:3.5.1.89]	1	1	1	1	1	1	1	1	1	1	1	1	1	1	1	1	1	0	1	0	1	1	1	1	1	1	0	0	0	1	1	1	1	1	1	1	1	1	1	1	1	1	0	1	1	1
K03439	trmB, METTL1, TRM8	tRNA (guanine-N7-)-methyltransferase	[EC:2.1.1.33]	1	1	1	1	1	1	1	1	1	1	1	1	1	1	1	1	1	1	1	1	1	1	1	1	1	1	1	1	1	1	1	1	1	1	1	1	1	1	1	1	1	1	1	1	1	1
K03441	GLP-F	aquaglyceroporin related protein, other eukaryote		4	4	1	1	1	1	1	4	1	1	1	1	1	1	1	1	1	1	1	1	1	1	1	1	1	1	1	1	1	1	1	1	1	1	1	1	1	1	1	1	1	1	1	1	1	1
K03448	FEN2, LIZ1	MFS transporter, ACS family, pantothenate transporter		4	3	0	0	5	4	4	3	1	5	5	2	4	4	3	2	1	3	3	2	1	3	2	2	2	2	2	2	2	2	2	2	2	2	2	2	1	1	0	0	0	0	0	0	0	0
K03451	TC.BCT	betaine\/carnitine transporter, BCCT family		0	0	0	0	1	0	0	0	0	0	0	0	0	1	0	0	0	0	1	0	0	0	0	0	0	0	0	0	0	0	0	0	0	0	0	0	0	0	0	0	0	0	0	0	0	0
K03456	PPP2R1	serine\/threonine-protein phosphatase 2A regulatory subunit A		3	1	1	1	1	1	1	1	1	1	1	1	1	1	1	1	1	1	1	1	1	1	1	1	1	1	1	1	1	1	1	1	1	1	1	1	1	1	1	1	1	1	1	1	1	1
K03457	TC.NCS1	nucleobase:cation symporter-1, NCS1 family		10	13	1	1	13	12	19	10	5	13	12	6	8	3	8	8	8	3	6	7	3	5	6	6	6	6	6	6	6	6	6	6	6	6	5	4	4	3	7	7	6	5	5	4	4	5
K03469	rnhA, RNASEH1	ribonuclease HI	[EC:3.1.26.4]	1	1	2	0	1	1	1	1	1	1	1	1	1	1	1	1	1	2	1	1	1	1	1	1	1	1	1	1	1	1	1	1	1	1	1	4	4	2	2	1	2	2	1	1	1	1
K03495	gidA, mnmG, MTO1	tRNA uridine 5-carboxymethylaminomethyl modification enzyme		1	1	1	1	1	1	1	1	1	1	1	1	1	1	1	1	1	1	1	1	1	1	1	1	1	1	1	1	1	1	1	1	1	1	1	1	1	1	1	1	1	1	1	1	1	1
K03496	parA, soj	chromosome partitioning protein		0	0	1	0	0	0	0	0	0	0	0	0	0	0	0	0	0	0	0	0	0	0	0	0	0	0	0	0	0	0	0	0	0	0	0	0	0	0	0	0	0	0	0	0	0	0
K03497	parB, spo0J	ParB family transcriptional regulator, chromosome partitioning protein		0	0	0	0	0	1	0	0	0	0	0	0	0	0	0	0	0	0	0	0	0	0	0	0	0	0	0	0	0	0	0	0	0	0	0	0	0	0	0	0	0	0	0	0	0	0
K03505	POLD4	DNA polymerase delta subunit 4		1	1	1	1	0	1	1	1	1	1	1	1	1	1	1	1	1	1	1	1	1	1	1	1	1	0	1	1	1	1	1	1	1	0	0	0	0	1	0	0	1	1	1	0	1	1
K03506	POLE4	DNA polymerase epsilon subunit 4	[EC:2.7.7.7]	0	0	1	0	0	1	0	1	1	1	1	1	1	0	1	1	1	0	0	1	1	1	1	1	1	1	1	1	1	1	1	1	1	1	1	1	1	1	0	0	1	2	1	0	1	0
K03507	DPB11	DNA replication regulator DPB11		0	0	0	0	0	0	0	0	0	0	0	0	0	0	0	0	0	0	0	0	1	0	0	0	0	0	0	0	0	0	0	0	0	0	0	0	0	0	0	0	0	0	0	0	0	0
K03509	POLH	DNA polymerase eta	[EC:2.7.7.7]	1	1	1	1	1	1	1	1	1	1	1	1	1	1	1	1	1	1	1	1	1	1	1	1	1	1	1	1	1	1	1	1	1	1	1	1	1	1	1	1	1	1	1	1	1	1
K03511	POLK	DNA polymerase kappa	[EC:2.7.7.7]	1	1	1	1	1	1	1	1	1	1	1	1	1	1	1	1	1	1	1	1	1	1	1	1	1	1	1	1	1	1	1	1	1	1	1	1	1	1	1	1	1	1	1	1	1	1
K03512	POLL	DNA polymerase lambda	[EC:2.7.7.7 4.2.99.-]	3	2	0	1	1	0	1	1	1	1	1	1	1	1	1	1	0	1	1	1	1	1	1	1	1	1	1	1	1	1	1	1	1	0	0	0	0	1	1	0	1	1	1	2	1	1
K03513	POLM	DNA polymerase mu	[EC:2.7.7.7]	1	1	0	0	0	0	0	0	0	1	0	1	0	0	0	1	1	1	1	0	1	0	0	0	0	0	0	0	0	0	0	0	0	0	0	0	0	0	0	0	1	1	0	1	0	0
K03514	PAPD5_7, TRF4	non-canonical poly(A) RNA polymerase PAPD5\/7	[EC:2.7.7.19]	2	2	1	1	3	3	3	3	3	2	2	2	2	2	2	2	2	2	2	2	2	2	3	3	3	2	2	3	2	2	3	3	3	2	2	2	2	2	4	1	3	3	1	1	2	3
K03515	REV1	DNA repair protein REV1	[EC:2.7.7.-]	3	2	1	1	1	1	1	2	1	1	2	1	1	2	1	1	1	2	2	1	1	2	1	1	1	1	1	1	1	1	1	1	1	1	1	1	1	1	1	1	1	1	1	1	1	1
K03521	fixA, etfB	electron transfer flavoprotein beta subunit		1	1	1	1	1	1	1	1	1	1	1	1	1	1	1	2	1	1	1	1	1	1	1	1	1	1	1	1	1	1	1	1	1	1	1	1	1	1	1	1	1	1	1	1	1	1
K03522	fixB, etfA	electron transfer flavoprotein alpha subunit		1	1	1	1	1	1	1	1	1	1	1	2	1	1	1	1	1	1	1	1	1	1	1	1	1	1	1	1	1	1	1	1	1	1	1	1	1	1	1	1	1	1	1	1	1	1
K03526	gcpE, ispG	(E)-4-hydroxy-3-methylbut-2-enyl-diphosphate synthase	[EC:1.17.7.1 1.17.7.3]	0	0	0	0	0	0	0	0	0	0	0	0	0	0	0	0	0	0	0	0	0	0	0	0	0	0	0	0	0	0	0	0	0	0	0	1	0	0	0	0	0	0	0	0	0	0
K03529	smc	chromosome segregation protein		0	0	0	0	0	0	1	0	0	0	0	0	0	0	0	0	0	0	0	0	0	0	0	0	0	0	0	0	0	0	0	0	0	0	0	0	0	0	0	0	0	0	0	0	0	0
K03536	rnpA	ribonuclease P protein component	[EC:3.1.26.5]	0	0	0	0	0	0	0	0	0	0	0	0	0	0	0	0	0	0	0	0	0	0	0	0	0	0	0	0	0	0	0	0	0	0	0	0	0	0	0	0	0	0	0	0	1	0
K03537	POP5	ribonuclease P\/MRP protein subunit POP5	[EC:3.1.26.5]	2	2	1	1	1	1	1	1	1	1	1	1	1	1	1	1	1	1	1	1	2	1	1	1	1	1	1	1	1	1	1	1	1	1	0	1	1	1	1	1	1	1	1	0	1	1
K03538	POP4, RPP29	ribonuclease P protein subunit POP4	[EC:3.1.26.5]	1	1	1	1	1	1	1	1	1	1	1	1	1	1	1	1	1	1	1	1	1	1	1	0	1	0	1	1	1	1	1	1	1	1	1	1	1	1	1	1	1	1	1	1	1	1
K03539	RPP1, RPP30	ribonuclease P\/MRP protein subunit RPP1	[EC:3.1.26.5]	1	1	0	0	1	1	1	1	1	1	1	1	1	1	1	1	1	1	1	0	1	1	1	1	1	1	1	1	1	0	1	1	1	1	1	1	2	1	0	1	1	1	1	1	1	1
K03540	RPR2, RPP21	ribonuclease P protein subunit RPR2	[EC:3.1.26.5]	1	1	1	1	1	0	1	1	1	1	1	1	1	1	0	1	1	1	1	1	1	1	1	1	1	1	1	1	1	1	1	1	1	1	1	1	1	1	0	1	1	1	1	1	1	1
K03544	clpX, CLPX	ATP-dependent Clp protease ATP-binding subunit ClpX		1	1	0	0	1	1	1	1	1	1	1	1	1	1	1	1	1	1	1	1	1	1	1	1	1	1	1	1	1	1	1	1	1	1	1	2	1	0	1	1	1	1	1	1	1	1
K03549	kup	KUP system potassium uptake protein		1	1	0	0	1	1	4	1	1	1	1	1	1	1	1	1	1	1	1	1	0	0	1	1	1	1	1	1	1	0	1	1	1	3	3	3	3	1	1	1	1	1	3	1	1	1
K03551	ruvB	holliday junction DNA helicase RuvB	[EC:5.6.2.4]	0	0	0	0	0	0	0	0	1	0	0	0	0	0	0	0	0	0	0	0	0	0	0	0	0	0	0	0	0	0	0	0	0	0	0	0	0	0	0	0	0	0	0	0	0	0
K03553	recA	recombination protein RecA		1	0	0	0	1	0	0	0	0	0	0	0	0	0	0	0	0	0	0	0	0	0	0	0	0	0	0	0	0	0	0	0	0	0	0	0	0	0	0	0	0	0	0	0	0	0
K03564	BCP, PRXQ, DOT5	thioredoxin-dependent peroxiredoxin	[EC:1.11.1.24]	1	1	1	1	1	1	1	1	1	1	1	1	1	1	1	1	1	1	1	1	1	1	1	0	1	1	1	1	1	1	1	1	1	1	1	1	1	1	1	1	1	1	1	1	1	1
K03568	tldD	TldD protein		0	0	0	0	0	0	0	0	0	0	0	0	0	0	0	0	0	0	0	0	0	0	0	0	0	0	0	0	0	0	0	0	0	0	0	0	0	0	0	0	0	0	0	1	0	0
K03574	mutT, NUDT15, MTH2	8-oxo-dGTP diphosphatase	[EC:3.6.1.55]	1	1	0	0	1	1	1	1	1	1	2	1	1	1	1	1	1	1	1	1	1	1	1	1	1	1	1	1	1	1	1	1	1	1	1	1	1	1	1	1	1	1	1	2	1	1
K03575	mutY	A\/G-specific adenine glycosylase	[EC:3.2.2.31]	1	1	1	1	1	2	1	1	1	1	1	1	1	1	1	1	1	1	1	1	1	1	1	1	1	1	1	1	1	1	1	1	1	1	1	1	1	1	1	1	1	1	1	1	2	1
K03578	hrpA	ATP-dependent helicase HrpA	[EC:3.6.4.13]	0	0	0	0	0	0	0	0	0	0	0	0	0	0	0	0	0	0	0	0	0	0	0	0	0	0	0	0	0	0	0	0	0	0	0	0	0	0	0	0	0	0	0	0	1	0
K03580	hepA	ATP-dependent helicase HepA	[EC:5.6.2.-]	0	0	0	0	0	0	0	0	0	0	0	0	0	0	0	1	0	0	0	0	0	0	0	0	0	0	0	0	0	0	0	0	0	0	0	0	0	0	0	0	0	0	0	0	0	0
K03593	mrp, NUBPL	ATP-binding protein involved in chromosome partitioning		1	1	1	1	2	1	1	1	1	1	2	1	1	1	2	1	0	1	1	3	1	1	1	1	1	0	0	0	0	0	1	1	1	1	1	1	1	1	1	1	1	1	1	1	2	1
K03609	minD	septum site-determining protein MinD		0	0	0	0	0	0	1	0	0	0	0	0	0	0	0	0	0	0	0	0	0	0	0	0	0	0	0	0	0	0	0	0	0	0	0	0	0	0	0	0	0	0	0	0	0	0
K03626	EGD2, NACA	nascent polypeptide-associated complex subunit alpha		1	0	0	1	1	1	1	1	1	1	1	1	1	1	1	1	1	1	1	1	0	1	1	1	1	1	1	1	1	1	1	1	1	1	1	1	0	1	1	1	2	1	1	1	1	1
K03627	MBF1	putative transcription factor		0	2	1	1	1	1	1	1	1	1	1	1	1	1	1	1	1	1	1	1	1	1	1	1	1	1	1	1	0	1	1	1	0	2	1	1	1	1	1	1	1	1	1	1	1	1
K03628	rho	transcription termination factor Rho		0	0	0	0	0	0	0	0	0	0	0	0	0	0	0	0	0	0	0	0	0	0	0	0	0	1	0	0	0	0	0	0	0	0	0	0	0	0	0	0	1	0	0	0	0	0
K03630	radC	DNA repair protein RadC		0	0	0	0	0	0	0	0	0	0	0	0	0	0	0	0	0	0	0	0	0	0	0	0	1	0	0	0	0	0	0	0	1	0	0	0	0	0	0	0	0	0	0	0	0	0
K03635	MOCS2B, moaE	molybdopterin synthase catalytic subunit	[EC:2.8.1.12]	1	1	1	1	1	1	1	0	1	1	0	1	1	1	1	1	1	1	2	1	1	1	1	1	1	1	1	1	1	1	1	1	1	1	0	0	0	0	0	1	1	1	0	0	0	1
K03637	moaC, CNX3	cyclic pyranopterin monophosphate synthase	[EC:4.6.1.17]	0	0	0	0	0	0	0	0	0	0	0	0	0	0	0	0	0	0	0	1	0	0	0	0	0	0	0	0	0	0	0	0	0	0	0	0	0	0	0	1	0	0	0	1	0	0
K03639	moaA, CNX2	GTP 3',8-cyclase	[EC:4.1.99.22]	0	0	0	0	0	0	0	0	0	0	0	0	0	0	0	0	0	0	0	0	1	0	0	0	0	0	0	0	0	0	0	0	0	0	0	0	0	1	0	0	0	0	0	0	0	0
K03644	lipA, LIAS, LIP1, LIP5	lipoyl synthase	[EC:2.8.1.8]	1	1	1	1	1	1	1	1	1	1	1	1	1	1	1	1	1	1	1	1	1	1	2	1	1	1	1	1	1	1	1	1	1	1	1	1	2	1	1	1	1	1	1	1	1	1
K03648	UNG, UDG	uracil-DNA glycosylase	[EC:3.2.2.27]	1	1	1	1	1	1	1	1	2	1	1	1	1	1	1	1	1	1	1	1	1	1	1	1	1	1	1	1	1	1	1	1	1	1	1	1	2	1	1	1	1	1	1	1	2	2
K03650	mnmE, trmE, MSS1	tRNA modification GTPase	[EC:3.6.-.-]	1	1	1	1	1	1	1	1	1	1	1	1	1	1	1	1	1	1	1	1	1	1	1	1	1	1	1	1	1	1	1	1	1	1	1	1	1	2	1	1	1	1	1	1	1	1
K03654	recQ	ATP-dependent DNA helicase RecQ	[EC:5.6.2.4]	0	0	0	0	0	0	1	0	1	0	1	0	0	0	0	0	0	0	0	0	0	0	0	0	0	0	0	0	0	0	0	0	0	0	0	0	1	0	0	0	0	0	0	3	0	0
K03657	uvrD, pcrA	ATP-dependent DNA helicase UvrD\/PcrA	[EC:5.6.2.4]	1	1	1	1	1	1	1	1	1	1	1	1	1	1	1	1	0	1	1	1	1	1	1	0	2	1	1	1	1	1	1	1	1	1	1	1	1	1	1	1	2	2	2	4	2	4
K03660	OGG1	N-glycosylase\/DNA lyase	[EC:3.2.2.- 4.2.99.18]	2	1	1	1	1	1	1	1	1	1	1	2	1	1	1	1	1	1	1	1	1	1	1	1	1	1	1	1	1	1	1	1	1	1	1	1	1	1	1	1	1	2	1	1	1	1
K03661	ATPeV0B, ATP6F	V-type H+-transporting ATPase 21kDa proteolipid subunit		1	1	1	1	1	1	1	1	1	1	1	1	1	1	1	1	1	1	1	1	1	1	1	1	1	1	1	1	1	1	1	1	1	1	1	1	0	1	1	1	1	1	1	1	1	1
K03665	hflX	GTPase		0	0	0	0	0	0	0	0	0	0	0	0	0	1	0	0	0	0	1	0	0	1	0	0	0	0	0	0	0	0	0	0	0	0	0	0	0	0	0	0	0	0	0	0	0	0
K03667	hslU	ATP-dependent HslUV protease ATP-binding subunit HslU		0	0	0	0	0	0	0	0	0	0	0	0	0	0	0	0	0	0	0	0	0	0	0	0	0	0	0	0	0	0	0	0	0	0	0	0	0	1	0	0	0	0	0	0	0	0
K03671	TXN, trxA	thioredoxin		6	4	3	4	5	5	5	5	5	6	4	7	7	5	6	7	6	4	5	7	5	4	7	7	7	7	6	8	6	7	8	7	7	5	6	6	5	3	4	4	4	3	4	4	4	7
K03676	grxC, GLRX, GLRX2	glutaredoxin 3		2	2	2	2	2	1	2	2	2	2	2	1	2	2	2	2	2	2	2	2	2	1	2	2	2	2	2	2	2	2	2	2	2	2	2	2	2	2	2	2	2	2	2	1	2	2
K03678	RRP45, EXOSC9	exosome complex component RRP45		1	1	1	2	1	1	1	1	1	1	1	1	1	1	1	1	1	1	1	1	1	1	1	1	1	1	1	1	1	1	1	1	1	1	1	1	1	1	1	1	1	1	2	1	1	1
K03679	RRP4, EXOSC2	exosome complex component RRP4		1	1	1	1	1	1	1	1	1	1	1	1	1	1	1	1	1	1	1	1	1	1	1	1	1	1	1	1	1	1	1	1	1	1	1	1	1	1	1	1	1	1	1	1	1	1
K03680	EIF2B4	translation initiation factor eIF-2B subunit delta		1	1	1	1	1	1	1	1	1	1	1	1	1	1	1	1	1	2	1	1	1	1	1	1	1	1	1	1	1	1	1	1	1	1	1	1	1	1	1	1	1	1	1	1	1	1
K03681	RRP40, EXOSC3	exosome complex component RRP40		1	0	1	1	1	1	2	2	1	0	1	1	1	1	1	1	1	1	1	1	1	1	1	0	1	1	1	1	1	1	1	1	1	1	1	1	1	1	1	1	1	1	1	1	1	1
K03685	rnc, DROSHA, RNT1	ribonuclease III	[EC:3.1.26.3]	6	2	1	1	3	1	3	5	1	3	6	2	2	1	4	3	3	6	3	3	0	3	5	3	2	3	3	4	2	4	2	5	2	2	1	1	1	1	2	2	2	3	2	3	3	3
K03686	dnaJ	molecular chaperone DnaJ		2	1	1	2	1	2	1	1	1	3	1	1	1	1	1	1	1	1	1	1	1	1	1	1	1	1	1	1	1	1	1	1	1	1	1	1	2	1	1	2	2	2	1	3	2	2
K03687	GRPE	molecular chaperone GrpE		1	1	1	1	1	1	1	1	1	1	1	1	1	1	1	1	1	1	1	1	1	1	1	1	1	1	1	1	1	1	1	1	1	1	1	1	1	1	1	1	1	1	1	1	1	1
K03695	clpB	ATP-dependent Clp protease ATP-binding subunit ClpB		2	2	2	3	2	3	3	3	2	2	2	2	2	2	2	2	2	2	2	2	2	2	2	2	2	2	2	2	2	2	2	2	2	2	2	2	2	1	2	2	2	2	2	3	2	4
K03699	tlyC	magnesium and cobalt exporter, CNNM family		0	0	0	0	0	0	0	0	0	0	0	0	0	0	0	0	0	0	0	0	0	0	0	0	0	0	0	0	0	0	0	0	0	0	0	0	0	0	0	0	0	1	0	0	0	0
K03701	uvrA	excinuclease ABC subunit A		0	0	0	0	1	0	0	0	0	0	0	0	0	0	0	0	0	0	0	0	0	0	0	0	0	0	0	0	0	0	0	0	0	1	1	0	0	0	0	0	0	0	0	0	0	0
K03702	uvrB	excinuclease ABC subunit B		0	0	0	0	0	0	0	0	1	0	0	0	0	0	0	0	0	0	0	0	0	0	0	0	0	0	0	0	0	0	0	0	0	0	0	0	0	0	0	0	0	0	0	0	0	0
K03704	cspA	cold shock protein		1	1	1	4	2	5	1	1	3	1	2	2	1	2	1	1	0	2	2	1	3	3	1	2	3	3	3	2	3	2	3	2	3	2	2	2	2	2	2	2	2	2	1	2	2	1
K03737	por, nifJ	pyruvate-ferredoxin\/flavodoxin oxidoreductase	[EC:1.2.7.1 1.2.7.-]	0	0	0	0	0	0	0	0	0	0	0	0	0	0	0	0	0	0	0	0	0	0	0	0	0	0	0	0	0	0	0	0	0	0	0	0	0	0	1	0	0	0	0	1	0	0
K03742	pncC	nicotinamide-nucleotide amidase	[EC:3.5.1.42]	0	0	0	0	0	0	1	0	0	0	0	0	0	0	0	0	0	0	0	0	0	0	0	0	0	0	0	0	0	0	0	0	0	0	0	0	0	0	0	0	0	0	0	0	0	0
K03750	moeA	molybdopterin molybdotransferase	[EC:2.10.1.1]	0	0	0	0	0	1	0	1	1	0	1	1	1	1	1	1	1	1	1	0	1	1	1	1	1	1	1	1	1	1	1	1	1	1	1	1	1	0	0	0	0	0	0	0	0	0
K03754	EIF2B2	translation initiation factor eIF-2B subunit beta		1	1	1	1	1	1	1	1	1	1	1	0	1	1	1	1	1	1	1	1	1	1	1	1	1	1	1	1	1	1	1	1	1	1	1	1	1	1	1	1	1	1	1	1	1	1
K03764	metJ	MetJ family transcriptional regulator, methionine regulon repressor		0	2	0	0	0	0	0	0	0	0	0	0	0	0	0	0	0	0	0	0	0	0	0	0	0	0	0	0	0	0	0	0	0	0	0	0	0	0	0	0	0	0	0	0	0	0
K03768	PPIB, ppiB	peptidyl-prolyl cis-trans isomerase B (cyclophilin B)	[EC:5.2.1.8]	1	1	1	1	1	1	1	1	1	1	1	1	1	1	1	1	1	1	1	1	1	1	1	1	0	1	0	0	0	0	1	1	1	1	1	1	1	1	1	1	1	1	1	1	0	1
K03781	katE, CAT, catB, srpA	catalase	[EC:1.11.1.6]	2	4	3	1	2	8	2	3	2	2	4	4	3	2	3	3	3	2	2	2	2	2	2	2	2	3	2	3	2	1	2	3	2	1	2	2	2	2	1	1	2	2	1	4	2	2
K03783	punA, PNP	purine-nucleoside phosphorylase	[EC:2.4.2.1]	1	1	2	1	1	1	1	1	1	1	1	1	1	0	1	1	0	0	0	1	0	0	1	1	1	1	1	1	1	1	1	1	1	1	1	1	1	1	1	1	1	1	1	1	1	1
K03786	aroQ, qutE	3-dehydroquinate dehydratase II	[EC:4.2.1.10]	1	1	1	0	1	1	1	1	0	1	2	1	1	1	1	1	1	1	1	1	0	1	1	0	1	1	1	1	1	1	1	0	1	0	0	1	2	1	1	1	1	1	1	1	1	1
K03789	rimI	[ribosomal protein S18]-alanine N-acetyltransferase	[EC:2.3.1.266]	0	0	0	0	0	0	0	2	1	0	2	0	0	0	0	0	0	0	0	0	0	0	0	0	0	0	0	0	0	0	0	0	0	0	0	0	0	0	0	0	1	0	0	0	1	0
K03792	ST3GAL6	N-acetyllactosaminide alpha-2,3-sialyltransferase (sialyltransferase 10)	[EC:2.4.3.6]	1	0	0	0	0	0	0	0	0	0	0	0	0	0	0	0	0	0	0	0	0	0	0	0	0	0	0	0	0	0	0	0	0	0	0	0	0	0	0	0	0	0	0	0	0	0
K03797	E3.4.21.102, prc, ctpA	carboxyl-terminal processing protease	[EC:3.4.21.102]	0	0	0	0	0	0	0	0	0	0	0	0	0	0	0	0	0	0	0	0	0	0	0	0	0	0	0	0	0	0	0	0	0	1	0	0	0	0	0	0	0	0	0	0	0	0
K03800	lplA, lplJ, lipL1	lipoate---protein ligase	[EC:6.3.1.20]	1	1	1	1	1	1	1	1	1	1	1	1	1	2	1	1	1	1	1	1	1	1	1	1	1	1	1	1	1	1	1	1	1	1	1	1	1	1	1	1	1	2	1	1	1	1
K03809	wrbA	NAD(P)H dehydrogenase (quinone)	[EC:1.6.5.2]	1	1	1	1	1	2	2	1	1	1	1	1	1	1	1	1	1	1	1	1	1	1	1	1	1	1	1	1	1	1	1	1	1	1	2	1	1	1	1	1	1	1	1	1	1	1
K03811	pnuC	nicotinamide mononucleotide transporter		0	0	0	0	0	0	0	0	0	0	0	0	0	0	0	0	0	0	0	0	0	0	0	0	0	0	0	0	0	0	0	0	0	0	0	0	0	0	1	0	0	0	0	0	0	0
K03820	lnt	apolipoprotein N-acyltransferase	[EC:2.3.1.269]	0	0	0	0	0	0	0	1	1	0	1	0	0	0	0	0	0	0	0	0	0	0	0	0	0	0	0	0	0	0	0	0	0	0	0	0	0	0	0	0	0	0	0	0	0	0
K03841	FBP, fbp	fructose-1,6-bisphosphatase I	[EC:3.1.3.11]	1	1	1	1	1	2	1	1	1	1	1	1	1	1	1	1	1	1	1	1	1	1	1	1	1	1	1	1	1	1	1	1	1	1	1	1	1	1	1	1	1	1	1	1	1	1
K03842	ALG1	beta-1,4-mannosyltransferase	[EC:2.4.1.142]	1	1	1	1	1	1	1	1	1	1	1	1	1	1	1	1	1	1	1	1	1	1	1	1	1	1	1	1	1	1	1	1	1	1	1	1	1	1	2	1	1	2	1	1	1	1
K03843	ALG2	alpha-1,3\/alpha-1,6-mannosyltransferase	[EC:2.4.1.132 2.4.1.257]	1	1	1	1	1	1	1	1	1	1	1	1	1	1	1	1	1	1	1	1	1	1	1	1	1	1	1	1	1	1	1	1	1	1	1	1	1	1	1	1	1	1	1	1	1	1
K03844	ALG11	alpha-1,2-mannosyltransferase	[EC:2.4.1.131]	1	1	1	1	1	1	1	1	1	1	1	1	1	1	1	1	1	1	1	1	1	1	1	1	1	1	1	1	1	1	1	1	1	1	1	1	1	1	1	1	1	1	1	1	1	1
K03845	ALG3	alpha-1,3-mannosyltransferase	[EC:2.4.1.258]	1	1	1	1	1	1	1	1	1	1	1	1	1	1	1	1	1	1	1	1	1	1	1	1	1	1	1	1	1	1	1	1	1	1	1	1	1	1	1	1	1	1	1	1	1	1
K03846	ALG9	alpha-1,2-mannosyltransferase	[EC:2.4.1.259 2.4.1.261]	1	1	1	1	1	1	1	1	1	1	1	1	1	1	1	1	1	1	1	1	1	0	1	1	1	1	1	1	1	1	1	1	1	1	1	1	1	1	1	1	1	1	1	1	1	1
K03847	ALG12	alpha-1,6-mannosyltransferase	[EC:2.4.1.260]	1	1	0	0	1	1	1	1	1	1	1	1	1	1	1	1	1	1	1	1	1	1	1	1	1	1	1	1	1	1	1	1	1	1	1	1	1	1	1	1	1	1	1	0	1	1
K03848	ALG6	alpha-1,3-glucosyltransferase	[EC:2.4.1.267]	1	1	1	1	1	1	1	1	1	1	1	1	1	0	1	1	1	0	1	1	1	1	1	1	1	1	1	1	1	1	1	1	1	1	2	1	1	1	1	1	1	1	1	1	1	1
K03849	ALG8	alpha-1,3-glucosyltransferase	[EC:2.4.1.265]	1	1	1	1	1	1	1	1	1	1	1	1	1	1	1	1	1	1	1	1	1	1	1	1	1	1	1	1	1	1	1	1	1	1	3	1	1	1	1	1	1	1	2	1	1	2
K03850	ALG10	alpha-1,2-glucosyltransferase	[EC:2.4.1.256]	1	1	1	1	1	1	1	1	1	1	1	1	1	1	1	1	1	1	1	1	1	1	1	1	1	1	1	1	1	1	1	1	1	1	1	1	1	1	1	1	1	1	1	2	1	3
K03853	CAPN2	calpain-2	[EC:3.4.22.53]	0	0	0	0	0	0	0	0	0	1	0	0	0	0	0	0	0	0	0	0	0	0	0	0	0	0	0	0	0	0	0	0	0	0	0	0	0	0	0	0	0	0	0	0	0	0
K03854	KTR	mannosyltransferase	[EC:2.4.1.-]	1	1	0	0	0	1	0	0	0	0	1	0	0	1	0	0	0	0	1	0	0	1	1	1	0	1	1	1	1	0	0	1	0	1	2	0	0	0	0	0	0	0	0	1	0	0
K03857	PIGA, GPI3	phosphatidylinositol N-acetylglucosaminyltransferase subunit A	[EC:2.4.1.198]	1	1	1	1	1	1	1	1	1	1	1	1	1	1	1	1	1	1	1	1	1	1	1	1	1	1	1	1	1	1	1	1	1	1	1	1	1	1	1	1	1	1	1	1	1	1
K03858	PIGH, GPI15	phosphatidylinositol N-acetylglucosaminyltransferase subunit H		1	0	0	1	0	0	0	0	0	0	0	0	0	0	0	0	0	0	0	0	0	0	0	0	0	0	0	0	0	0	0	0	0	0	0	0	0	0	0	0	0	0	0	0	0	0
K03859	PIGC, GPI2	phosphatidylinositol N-acetylglucosaminyltransferase subunit C		1	1	1	0	1	1	1	2	1	1	1	1	1	1	1	1	1	2	1	1	1	1	1	1	1	1	1	1	1	1	1	1	1	1	1	1	1	1	1	1	1	1	1	1	1	1
K03860	PIGQ, GPI1	phosphatidylinositol N-acetylglucosaminyltransferase subunit Q		1	1	1	1	1	1	1	1	1	1	2	1	1	1	1	1	1	1	1	1	1	1	2	2	2	2	2	2	2	2	3	2	1	1	1	1	1	1	1	1	1	1	1	1	1	1
K03861	PIGP, GPI19, DSCR5	phosphatidylinositol N-acetylglucosaminyltransferase subunit P		1	1	1	1	0	1	1	1	1	1	2	1	1	1	1	1	1	1	1	0	1	1	1	0	1	1	1	0	1	0	1	1	1	1	1	0	0	1	1	1	1	1	1	1	1	1
K03868	RBX1, ROC1	E3 ubiquitin-protein ligase RBX1	[EC:2.3.2.32]	1	1	1	1	1	1	1	1	1	1	1	1	1	1	1	1	1	1	1	1	1	1	1	1	1	1	1	1	1	1	1	1	1	1	1	1	1	1	1	1	1	1	1	1	1	1
K03869	CUL3	cullin 3		1	1	1	1	1	1	1	1	1	1	1	1	1	1	1	1	1	1	1	1	1	1	1	1	1	1	1	1	1	1	1	1	1	1	1	1	1	1	1	1	1	1	1	1	1	1
K03872	ELOC, TCEB1	elongin-C		1	1	1	1	1	1	1	1	1	1	1	1	1	1	1	1	1	1	1	1	1	1	1	1	1	1	1	1	1	1	1	1	1	1	1	1	1	1	0	0	0	0	0	0	0	0
K03875	SKP2, FBXL1	F-box and leucine-rich repeat protein 1 (S-phase kinase-associated protein 2)		0	0	0	0	0	0	0	0	0	1	2	1	0	0	0	0	0	0	0	2	0	1	0	0	0	0	0	0	0	0	0	0	0	0	0	2	2	0	0	0	0	0	0	0	0	0
K03879	ND2	NADH-ubiquinone oxidoreductase chain 2	[EC:7.1.1.2]	0	0	0	0	0	0	0	0	0	0	0	0	0	0	0	0	0	0	0	0	0	0	0	1	0	0	0	0	0	0	0	0	0	0	0	0	0	0	0	0	1	1	0	1	0	0
K03881	ND4	NADH-ubiquinone oxidoreductase chain 4	[EC:7.1.1.2]	0	0	0	0	0	0	0	0	0	0	0	0	0	0	0	0	0	0	0	0	0	0	0	1	0	0	0	0	0	0	0	0	0	0	0	0	0	0	0	0	1	1	0	0	0	0
K03882	ND4L	NADH-ubiquinone oxidoreductase chain 4L	[EC:7.1.1.2]	0	0	0	0	0	0	0	0	0	0	0	0	0	0	0	0	0	0	0	0	0	0	0	1	0	0	0	0	0	0	0	0	0	0	0	0	0	0	0	0	0	0	0	0	0	0
K03883	ND5	NADH-ubiquinone oxidoreductase chain 5	[EC:7.1.1.2]	0	0	0	0	0	0	0	0	0	0	0	0	0	0	0	0	0	0	0	0	0	0	0	1	0	0	0	0	0	0	0	0	0	0	0	0	0	0	0	0	2	1	0	2	0	0
K03884	ND6	NADH-ubiquinone oxidoreductase chain 6	[EC:7.1.1.2]	0	0	0	0	0	0	0	0	0	0	0	0	0	0	0	0	0	0	0	0	0	0	0	1	0	0	0	0	0	0	0	0	0	0	0	0	0	0	0	0	0	1	0	0	0	0
K03885	ndh	NADH:quinone reductase (non-electrogenic)	[EC:1.6.5.9]	3	4	3	3	3	3	4	3	3	5	3	3	3	4	3	4	3	4	4	3	4	4	3	3	3	3	3	3	3	3	3	3	3	3	4	4	3	3	3	3	3	3	3	4	3	3
K03896	iucB	acetyl CoA:N6-hydroxylysine acetyl transferase	[EC:2.3.1.102]	0	0	1	3	0	0	0	0	0	0	0	0	0	0	0	0	0	0	0	0	0	0	0	0	0	0	0	0	0	0	0	0	0	0	0	0	0	0	0	0	0	0	0	0	0	0
K03902	F5	coagulation factor V (labile factor)		0	0	0	0	0	0	0	0	0	0	0	0	0	0	0	0	0	0	0	0	0	0	0	0	0	0	0	0	0	0	0	0	0	0	0	0	0	0	0	0	1	0	0	0	0	0
K03929	pnbA	para-nitrobenzyl esterase	[EC:3.1.1.-]	1	1	2	2	1	1	1	1	1	1	1	1	1	1	1	1	1	1	1	1	1	1	1	1	1	1	1	1	1	1	1	1	1	1	0	1	1	0	1	1	0	1	1	0	1	1
K03934	NDUFS1	NADH dehydrogenase (ubiquinone) Fe-S protein 1	[EC:7.1.1.2]	1	1	1	1	1	1	1	1	1	1	1	1	1	1	1	1	1	1	1	1	1	1	1	1	1	1	1	1	1	1	1	1	1	2	2	1	1	1	1	1	1	1	1	1	1	1
K03935	NDUFS2	NADH dehydrogenase (ubiquinone) Fe-S protein 2	[EC:7.1.1.2]	2	1	1	1	1	1	2	1	1	1	1	1	1	1	1	1	1	1	1	2	1	0	1	1	1	1	1	1	1	1	1	1	1	1	1	1	1	1	1	1	1	1	1	1	1	1
K03936	NDUFS3	NADH dehydrogenase (ubiquinone) Fe-S protein 3	[EC:7.1.1.2]	1	1	1	1	1	1	1	1	1	1	1	1	1	1	1	1	1	1	1	1	1	1	1	1	1	1	1	1	1	1	1	1	1	1	1	1	1	1	1	1	1	1	1	1	1	1
K03937	NDUFS4	NADH dehydrogenase (ubiquinone) Fe-S protein 4		1	1	1	1	1	1	1	1	0	1	1	1	1	1	1	1	1	1	1	0	1	1	1	1	1	1	1	1	1	1	1	1	1	1	1	1	1	1	1	1	1	1	1	1	1	1
K03938	NDUFS5	NADH dehydrogenase (ubiquinone) Fe-S protein 5		1	1	1	1	1	1	1	1	1	1	1	1	1	1	1	1	1	1	1	1	1	1	1	1	0	1	1	1	1	1	1	1	1	1	1	1	1	1	1	1	1	1	1	1	1	1
K03939	NDUFS6	NADH dehydrogenase (ubiquinone) Fe-S protein 6		1	1	1	1	1	1	1	1	1	0	1	1	1	1	1	1	1	0	1	1	1	1	1	1	1	1	1	1	1	1	1	1	1	1	1	1	1	1	1	1	1	1	1	1	1	1
K03940	NDUFS7	NADH dehydrogenase (ubiquinone) Fe-S protein 7	[EC:7.1.1.2]	1	0	1	1	1	1	1	1	1	1	2	1	1	1	1	1	1	1	1	1	1	1	1	1	2	1	1	1	1	1	1	1	1	1	1	1	1	1	1	1	1	1	1	1	1	1
K03941	NDUFS8	NADH dehydrogenase (ubiquinone) Fe-S protein 8	[EC:7.1.1.2]	1	1	1	1	1	1	1	1	1	1	1	1	1	1	1	1	1	1	1	1	1	1	1	1	1	1	1	1	1	1	1	1	1	1	1	1	1	1	1	1	1	1	1	1	1	1
K03942	NDUFV1	NADH dehydrogenase (ubiquinone) flavoprotein 1	[EC:7.1.1.2]	1	1	1	1	1	1	1	1	1	2	1	1	1	1	1	1	1	1	1	1	1	1	1	1	1	1	1	1	1	1	1	1	1	1	1	1	1	1	1	1	1	1	1	1	1	1
K03943	NDUFV2	NADH dehydrogenase (ubiquinone) flavoprotein 2	[EC:7.1.1.2]	1	1	1	1	1	1	1	1	1	1	1	1	1	1	1	1	1	1	1	1	1	1	1	1	1	1	1	1	1	1	1	1	1	1	1	1	1	1	1	1	1	1	1	1	1	1
K03946	NDUFA2	NADH dehydrogenase (ubiquinone) 1 alpha subcomplex subunit 2		1	1	1	1	1	1	1	0	1	1	1	1	1	1	1	1	1	1	1	1	1	1	1	1	1	1	1	1	1	1	1	1	1	1	1	1	1	1	1	1	1	0	0	1	1	1
K03948	NDUFA4	NADH dehydrogenase (ubiquinone) 1 alpha subcomplex subunit 4		1	2	1	1	3	3	3	3	3	2	3	2	2	2	2	2	2	2	1	2	2	1	2	2	3	2	2	2	2	2	2	2	2	2	2	2	2	1	2	2	2	2	2	1	2	2
K03949	NDUFA5	NADH dehydrogenase (ubiquinone) 1 alpha subcomplex subunit 5		1	1	1	1	1	1	1	1	1	1	1	1	1	1	1	1	1	1	1	1	1	1	1	1	1	1	1	1	1	1	1	1	1	1	1	1	1	1	1	1	1	1	1	1	1	1
K03950	NDUFA6	NADH dehydrogenase (ubiquinone) 1 alpha subcomplex subunit 6		1	0	1	1	1	1	1	1	1	1	1	1	1	1	1	1	1	1	1	1	1	1	1	1	1	1	1	1	1	1	1	1	1	1	1	1	1	1	1	1	1	1	1	1	1	1
K03952	NDUFA8	NADH dehydrogenase (ubiquinone) 1 alpha subcomplex subunit 8		1	1	1	1	1	1	1	1	1	1	1	1	1	1	1	1	1	1	1	1	1	1	1	1	1	1	1	1	1	1	1	1	1	1	1	1	1	1	1	1	1	1	1	1	1	1
K03953	NDUFA9	NADH dehydrogenase (ubiquinone) 1 alpha subcomplex subunit 9		1	1	1	1	1	1	1	1	1	1	1	1	1	1	1	1	1	1	1	1	1	0	1	1	1	1	1	1	1	1	1	1	1	1	1	1	1	1	1	1	1	1	1	1	1	1
K03955	NDUFAB1	NADH dehydrogenase (ubiquinone) 1 alpha\/beta subcomplex 1, acyl-carrier protein		1	1	1	1	1	1	1	1	1	1	1	1	1	1	1	1	1	1	1	1	1	1	1	1	1	1	1	1	1	1	1	1	1	1	1	1	1	1	1	1	1	1	1	1	1	1
K03959	NDUFB3	NADH dehydrogenase (ubiquinone) 1 beta subcomplex subunit 3		1	1	0	0	0	0	1	1	0	0	1	0	0	0	0	0	1	0	0	1	0	1	1	0	1	1	0	0	0	1	0	0	1	1	1	1	0	0	1	0	0	0	0	0	0	0
K03963	NDUFB7	NADH dehydrogenase (ubiquinone) 1 beta subcomplex subunit 7		0	1	1	1	0	1	1	1	0	1	1	1	1	0	1	1	1	1	1	0	1	0	1	1	1	1	1	1	1	1	0	1	1	1	1	1	1	1	0	1	1	1	1	1	1	1
K03964	NDUFB8	NADH dehydrogenase (ubiquinone) 1 beta subcomplex subunit 8		1	1	1	1	1	1	1	1	0	1	1	1	1	1	1	1	0	1	1	1	1	1	1	1	2	1	1	1	1	1	1	1	1	1	1	1	1	1	1	0	1	1	1	1	1	1
K03965	NDUFB9	NADH dehydrogenase (ubiquinone) 1 beta subcomplex subunit 9		1	1	1	1	1	1	1	1	1	1	1	1	1	1	1	1	1	1	1	1	1	1	1	1	1	1	1	1	1	1	1	1	1	1	1	1	1	1	1	1	1	1	1	1	1	1
K03979	obgE, cgtA, MTG2	GTPase	[EC:3.6.5.-]	1	1	1	1	1	1	1	1	1	1	1	1	1	1	1	1	1	2	1	1	1	1	1	1	1	1	1	1	1	1	1	1	1	1	1	1	1	1	1	1	1	1	1	1	1	1
K04043	dnaK, HSPA9	molecular chaperone DnaK		1	1	1	1	1	1	1	2	1	1	1	1	1	1	1	1	1	1	1	1	1	1	1	1	1	1	1	1	1	1	1	1	1	1	1	1	1	1	1	1	1	1	1	1	1	1
K04063	osmC, ohr	lipoyl-dependent peroxiredoxin	[EC:1.11.1.28]	1	1	1	1	1	1	1	1	1	1	1	1	1	1	1	1	1	1	1	1	1	1	1	1	1	1	1	1	1	1	1	1	1	1	0	1	1	1	1	1	1	1	1	0	1	1
K04075	tilS, mesJ	tRNA(Ile)-lysidine synthase	[EC:6.3.4.19]	1	2	0	0	0	0	0	0	0	0	0	0	0	0	0	0	0	0	0	0	0	0	0	0	0	0	0	0	0	0	0	0	0	0	0	0	0	0	0	0	0	0	0	0	0	0
K04077	groEL, HSPD1	chaperonin GroEL	[EC:5.6.1.7]	1	1	1	1	1	1	1	2	2	1	2	1	1	1	1	1	1	1	1	1	1	1	1	1	1	1	1	1	1	1	1	1	1	1	2	1	1	1	1	1	1	1	1	1	1	1
K04078	groES, HSPE1	chaperonin GroES		1	1	1	1	1	1	1	1	1	1	1	1	1	1	1	1	1	1	1	1	1	1	1	1	1	1	1	1	1	1	1	1	1	1	1	1	1	1	1	1	1	1	1	1	1	1
K04079	HSP90A, htpG	molecular chaperone HtpG		1	1	1	1	2	1	1	1	1	1	1	1	1	1	1	1	1	2	1	2	2	2	2	2	1	1	1	1	1	1	1	1	1	1	2	1	1	1	1	1	1	1	1	1	2	3
K04082	hscB, HSCB, HSC20	molecular chaperone HscB		1	1	1	1	1	1	1	1	1	1	1	1	1	1	1	1	1	1	1	1	1	1	1	1	1	1	1	1	1	1	1	1	1	1	1	2	4	1	1	1	1	1	1	1	1	1
K04119	AKR1C3	aldo-keto reductase family 1 member C3	[EC:1.1.1.51 1.1.1.188 1.1.1.213 1.1.1.357]	0	0	0	0	0	0	0	0	0	0	0	0	0	0	0	0	0	0	0	0	0	0	0	0	0	0	0	0	0	0	0	0	0	0	0	0	0	0	0	0	0	0	0	0	1	0
K04129	CHRM1	muscarinic acetylcholine receptor M1		0	0	0	0	0	0	0	0	0	0	0	0	0	0	0	0	0	0	0	0	0	0	0	0	0	0	0	0	0	0	0	0	0	0	0	0	1	0	0	0	0	0	0	0	0	0
K04140	ADRA2C	adrenergic receptor alpha-2C		0	1	0	0	0	0	0	0	0	0	0	0	0	0	0	0	0	0	0	0	0	0	0	0	0	0	0	0	0	0	0	0	0	0	0	0	0	0	0	0	0	0	0	0	0	0
K04144	DRD1	dopamine receptor D1		0	0	0	0	0	0	0	0	0	0	0	0	0	0	0	0	0	0	0	0	0	0	0	0	0	0	0	0	0	0	0	1	0	0	0	0	0	0	0	0	0	0	0	0	0	0
K04145	DRD2	dopamine receptor D2		0	0	0	0	0	0	0	0	0	0	0	0	0	0	0	0	0	0	0	0	0	0	1	0	0	0	0	0	0	0	0	0	0	0	0	0	0	0	0	0	0	0	0	0	0	0
K04237	PARD3	partitioning defective protein 3		0	0	0	0	0	0	0	0	0	0	0	0	0	0	0	0	0	0	0	0	0	0	0	0	0	0	0	0	1	0	0	0	0	0	0	0	0	0	0	0	0	0	0	0	0	1
K04241	UTS2R	urotensin 2 receptor		0	1	0	0	0	0	0	0	0	0	0	0	0	0	0	0	0	0	0	0	0	0	0	0	0	0	0	0	0	0	0	0	0	0	0	0	0	0	0	0	0	0	0	0	0	0
K04251	OPN1LW, OPN1MW	long\/medium wavelength-sensitive opsin		0	0	0	0	0	0	1	0	0	0	0	0	0	0	0	0	0	0	0	0	0	0	0	0	0	0	0	0	0	0	0	0	0	0	0	0	0	0	0	0	0	0	0	0	0	0
K04254	RGR	retinal G protein coupled receptor		0	0	0	0	0	0	0	0	0	0	0	0	0	0	0	0	0	0	0	0	0	0	0	0	0	0	0	0	0	0	0	0	0	0	0	0	0	0	0	0	0	0	0	0	1	0
K04257	OLFR	olfactory receptor		0	0	0	0	0	0	0	0	0	1	1	0	0	0	0	0	0	0	0	0	0	0	1	0	0	0	0	0	0	0	0	0	0	0	0	0	0	0	0	0	0	0	0	0	0	0
K04260	PTGER3	prostaglandin E receptor 3		0	0	0	0	0	0	0	0	0	0	0	0	0	0	0	0	0	0	0	0	0	0	0	0	1	0	0	0	0	0	1	0	1	0	0	0	0	0	0	0	0	0	0	0	0	0
K04287	GPR50	G protein-coupled receptor 50		0	0	0	0	0	0	0	0	0	0	0	0	0	1	0	0	0	0	0	0	0	0	0	0	0	0	0	0	0	0	0	0	0	0	0	0	0	0	0	0	0	0	0	0	0	0
K04288	S1PR1, EDG1, CD363	sphingosine 1-phosphate receptor 1		0	0	0	0	0	0	0	0	0	0	0	0	0	0	0	0	0	0	0	0	0	0	0	0	0	0	0	0	0	0	0	0	0	0	0	0	0	0	0	0	0	0	0	0	1	0
K04293	S1PR4, EDG6	sphingosine 1-phosphate receptor 4		0	1	0	0	0	0	0	0	0	0	0	0	0	0	0	0	0	0	0	0	0	0	0	0	0	0	0	0	0	0	0	0	0	0	0	0	0	0	0	0	0	0	0	0	0	0
K04294	LPAR3, EDG7	lysophosphatidic acid receptor 3		0	0	1	1	0	0	0	0	0	0	0	0	0	0	0	0	0	0	0	0	0	0	0	0	0	0	0	0	0	0	0	0	0	0	0	0	0	0	0	0	0	0	0	0	0	0
K04308	LGR5, GPR49	leucine-rich repeat-containing G protein-coupled receptor 5		1	0	0	0	0	0	0	0	0	0	0	0	0	0	0	0	0	0	0	0	0	0	0	0	0	0	0	0	0	0	0	0	0	0	0	0	0	0	0	0	0	0	0	1	0	0
K04309	LGR4, GPR48	leucine-rich repeat-containing G protein-coupled receptor 4		1	0	0	0	0	0	0	0	0	0	0	0	0	0	0	0	0	0	0	0	0	0	0	0	0	0	0	0	0	0	0	0	0	0	0	0	0	0	0	0	0	0	1	1	0	0
K04345	PKA	protein kinase A	[EC:2.7.11.11]	1	1	1	1	1	1	1	1	1	1	1	1	1	0	1	1	1	1	1	1	1	1	1	1	1	1	1	1	1	1	1	1	1	1	1	1	1	1	1	1	1	1	1	1	1	1
K04348	PPP3C, CNA	serine\/threonine-protein phosphatase 2B catalytic subunit	[EC:3.1.3.16]	1	1	1	2	1	1	1	1	1	1	1	1	1	2	1	1	1	1	1	1	1	1	1	1	1	1	1	1	1	1	1	1	1	2	1	1	1	1	1	1	1	1	1	1	1	1
K04353	RAP1A	Ras-related protein Rap-1A		0	0	0	0	0	0	0	0	0	0	0	0	0	0	0	0	0	0	0	0	0	0	0	0	1	0	1	0	1	0	1	0	1	0	0	0	0	0	0	0	0	0	0	0	0	0
K04354	PPP2R2	serine\/threonine-protein phosphatase 2A regulatory subunit B		1	1	1	1	1	1	1	1	1	1	1	1	1	2	1	1	1	1	1	1	2	1	2	2	1	2	1	2	1	1	1	1	1	1	1	1	1	1	1	1	1	1	1	1	1	1
K04358	FGF	fibroblast growth factor		0	0	0	0	0	0	0	0	0	0	0	0	0	0	0	0	0	0	0	0	0	0	0	0	0	0	0	0	0	0	0	0	0	0	0	0	0	0	0	0	0	0	0	0	1	0
K04366	RAF1	RAF proto-oncogene serine\/threonine-protein kinase	[EC:2.7.11.1]	1	0	0	0	0	0	0	0	0	0	0	0	0	0	0	0	0	0	0	0	0	0	0	0	0	0	0	0	0	0	0	0	0	0	0	0	0	0	0	0	0	0	0	0	0	0
K04370	LAMTOR3, MP1, MAP2K1IP1	ragulator complex protein LAMTOR3		0	0	0	0	0	1	0	0	0	0	0	0	0	0	0	0	0	0	0	0	0	0	0	0	0	0	0	0	0	0	0	0	0	0	0	0	0	0	0	0	0	0	0	0	0	0
K04371	ERK, MAPK1_3	mitogen-activated protein kinase 1\/3	[EC:2.7.11.24]	2	2	2	2	2	2	3	2	2	2	2	2	2	2	2	2	2	2	2	2	2	2	2	2	2	2	2	2	2	2	2	2	2	2	3	2	2	2	3	3	2	2	2	2	2	2
K04377	MYC	Myc proto-oncogene protein		0	0	0	0	1	0	0	0	0	0	0	0	0	0	0	0	0	0	0	0	0	0	0	0	0	0	0	0	0	0	0	0	0	0	0	0	0	0	0	0	0	0	0	0	0	0
K04378	SRF	serum response factor		0	0	0	0	0	0	0	0	0	1	0	0	0	0	0	0	0	0	0	0	0	0	0	0	0	0	0	0	0	0	0	0	0	0	0	0	0	0	1	0	0	0	0	0	0	0
K04382	PPP2C	serine\/threonine-protein phosphatase 2A catalytic subunit	[EC:3.1.3.16]	1	1	1	2	1	1	1	1	1	1	1	1	1	1	1	1	1	1	1	1	1	1	1	1	1	1	1	1	1	1	1	1	1	1	1	1	1	1	1	1	1	1	1	1	1	1
K04392	RAC1	Ras-related C3 botulinum toxin substrate 1		1	1	2	1	1	1	1	1	1	1	1	1	1	1	1	1	1	1	1	1	1	1	1	1	1	1	1	1	1	1	1	1	1	1	1	1	1	1	1	1	1	1	1	1	1	1
K04393	CDC42	cell division control protein 42		1	0	0	1	1	1	1	1	1	1	1	1	1	1	1	1	1	1	1	1	1	1	1	1	1	1	1	1	1	1	1	1	1	1	1	1	1	1	1	1	1	1	1	1	1	1
K04404	MAP3K7IP2, TAB2	TAK1-binding protein 2		0	0	0	0	0	0	0	0	0	0	0	0	0	0	0	0	0	0	0	0	0	0	1	0	0	0	0	0	0	0	0	0	0	0	0	0	0	0	0	0	0	0	0	0	0	0
K04407	MAP4K4, HGK	mitogen-activated protein kinase kinase kinase kinase 4	[EC:2.7.11.1]	0	0	0	1	0	0	0	0	0	0	0	0	0	0	0	0	0	0	0	0	0	0	0	0	0	0	0	0	0	0	0	0	0	0	0	0	0	0	0	0	0	0	0	0	0	0
K04409	PAK1	p21-activated kinase 1	[EC:2.7.11.1]	1	0	1	1	1	1	2	1	1	1	1	1	1	1	1	1	1	1	1	1	1	1	1	1	1	1	1	1	1	1	1	1	1	1	1	1	1	1	1	1	1	1	1	1	1	1
K04411	STK4, MST1	serine\/threonine kinase 4		0	0	0	0	0	0	0	0	0	0	0	0	0	0	0	0	0	0	0	0	0	0	0	0	0	0	0	0	0	0	0	0	0	0	0	0	0	0	0	0	0	0	0	0	0	1
K04413	MINK	misshapen\/NIK-related kinase	[EC:2.7.11.1]	0	0	0	0	0	1	0	0	0	0	0	0	0	0	0	0	0	0	0	0	0	0	0	0	0	0	0	0	0	0	0	0	0	0	0	0	0	0	0	0	0	0	0	0	0	0
K04417	MAP3K9, MLK1	mitogen-activated protein kinase kinase kinase 9	[EC:2.7.11.25]	0	0	0	0	0	0	0	0	1	0	0	0	0	0	0	0	0	0	0	0	0	0	0	0	0	0	0	0	0	0	0	0	0	0	0	0	0	0	0	0	0	0	0	0	0	0
K04418	MAP3K10, MLK2	mitogen-activated protein kinase kinase kinase 10	[EC:2.7.11.25]	0	0	0	0	0	0	0	0	1	0	0	0	1	0	0	0	0	0	0	0	0	0	0	0	0	0	0	0	0	1	0	0	0	0	0	0	0	0	0	0	0	0	0	0	0	0
K04419	MAP3K11, MLK3	mitogen-activated protein kinase kinase kinase 11	[EC:2.7.11.25]	0	0	0	0	0	0	0	0	0	0	0	0	0	0	0	0	0	0	0	0	0	0	0	0	0	0	0	0	0	0	0	0	0	0	0	0	0	0	0	0	0	0	0	1	0	0
K04422	MAP3K13, LZK	mitogen-activated protein kinase kinase kinase 13	[EC:2.7.11.25]	0	0	0	0	0	0	0	0	0	1	0	0	0	0	0	0	0	0	0	0	0	0	0	0	0	0	0	0	0	0	0	0	0	0	0	0	0	0	0	0	0	0	0	0	0	0
K04423	MAP3K12, MUK	mitogen-activated protein kinase kinase kinase 12	[EC:2.7.11.25]	0	0	0	0	0	0	0	0	0	0	0	0	0	1	0	0	0	0	0	0	0	0	0	0	0	0	0	0	0	0	0	0	0	0	0	0	0	0	0	0	0	0	0	0	0	0
K04428	MAP3K4, MEKK4	mitogen-activated protein kinase kinase kinase 4	[EC:2.7.11.25]	1	0	0	0	0	0	0	0	0	0	0	0	0	0	0	0	0	0	0	0	0	0	0	0	0	0	0	0	0	0	0	0	0	0	0	0	0	0	0	0	0	0	0	0	0	0
K04429	TAO	thousand and one amino acid protein kinase	[EC:2.7.11.1]	0	0	0	0	0	0	0	0	0	0	0	0	0	0	0	0	1	0	0	0	0	0	0	0	0	0	0	0	0	0	0	0	0	0	0	0	0	0	0	0	0	0	0	0	0	0
K04437	FLNA	filamin		2	0	0	0	0	0	0	0	0	0	0	0	0	0	0	0	0	0	0	0	0	0	1	1	1	1	1	0	1	1	1	1	1	0	0	0	0	0	0	0	0	0	0	0	0	0
K04438	CRK, CRKII	C-crk adapter molecule crk		0	0	0	0	0	0	0	0	0	0	0	0	0	0	0	0	0	0	0	0	0	0	0	0	0	0	0	0	0	0	0	0	0	0	1	0	0	0	0	0	0	0	0	0	0	0
K04439	ARRB	beta-arrestin		0	0	0	0	0	0	0	0	1	0	0	0	0	0	0	0	0	0	0	0	0	0	0	0	0	0	0	0	0	0	0	0	0	0	1	0	0	0	0	0	0	0	0	0	0	0
K04441	P38	p38 MAP kinase	[EC:2.7.11.24]	1	1	1	1	3	1	2	1	1	2	1	1	1	1	1	1	1	1	1	1	1	1	2	2	2	2	1	2	1	2	1	2	1	1	1	1	1	2	1	1	1	1	1	1	1	1
K04448	JUN	transcription factor AP-1		1	0	0	0	0	0	0	0	0	0	0	0	0	0	0	0	0	0	0	0	0	0	0	0	0	0	0	0	0	0	0	0	0	0	0	0	0	0	0	0	0	0	0	0	0	0
K04450	ATF2, CREBP1	cyclic AMP-dependent transcription factor ATF-2		0	0	0	0	1	0	1	1	0	0	2	1	1	0	1	1	1	1	0	1	1	1	0	0	0	0	0	0	0	0	0	0	0	1	1	1	1	1	0	0	0	0	0	0	0	0
K04456	AKT	RAC serine\/threonine-protein kinase	[EC:2.7.11.1]	0	0	0	0	0	0	0	0	0	0	0	0	0	0	0	0	0	0	0	0	0	0	0	0	0	0	0	0	0	0	0	0	0	0	0	0	0	0	1	0	0	0	0	0	0	0
K04459	DUSP, MKP	dual specificity MAP kinase phosphatase	[EC:3.1.3.16 3.1.3.48]	1	1	1	2	1	1	1	2	1	1	1	0	1	1	1	1	1	1	1	1	1	1	1	1	1	1	1	1	1	1	1	1	1	1	1	1	1	1	1	1	1	1	1	1	1	1
K04460	PPP5C	serine\/threonine-protein phosphatase 5	[EC:3.1.3.16]	1	2	2	2	1	1	1	1	1	1	1	1	1	1	1	1	1	1	1	1	1	1	1	1	1	1	2	1	1	1	1	1	1	1	1	1	1	1	1	1	1	1	1	1	2	1
K04463	MAP2K5, MEK5	mitogen-activated protein kinase kinase 5	[EC:2.7.12.2]	0	0	0	0	0	0	0	0	0	0	0	0	0	0	0	0	0	0	0	0	0	0	0	0	0	0	0	0	0	0	0	0	0	0	0	0	0	0	0	0	1	1	0	0	0	0
K04482	RAD51	DNA repair protein RAD51		1	0	1	1	1	1	1	1	1	1	1	1	1	1	1	1	1	1	1	1	1	1	1	1	1	1	1	1	1	0	1	1	1	1	1	1	1	1	1	1	1	1	1	1	1	1
K04486	E3.1.3.15B	histidinol-phosphatase (PHP family)	[EC:3.1.3.15]	1	1	1	1	1	1	1	1	1	1	1	1	1	1	1	1	1	1	1	1	1	1	1	1	1	1	1	1	1	1	1	1	1	1	1	1	1	1	1	1	1	1	1	1	1	1
K04487	iscS, NFS1	cysteine desulfurase	[EC:2.8.1.7]	1	1	1	1	1	1	1	1	1	1	1	1	1	1	1	1	1	1	1	1	1	0	1	1	1	1	1	1	1	1	1	1	1	1	1	1	1	1	1	1	1	1	1	1	1	1
K04490	TCF7L1	transcription factor 7-like 1		0	0	0	0	0	0	0	0	1	0	0	0	0	0	0	0	0	0	0	0	0	0	0	0	0	0	0	0	0	0	0	0	0	0	0	0	0	0	0	0	0	0	0	0	0	0
K04491	TCF7L2	transcription factor 7-like 2		0	0	0	0	0	0	1	1	0	0	0	0	0	0	0	0	0	0	0	0	0	0	0	0	0	0	0	0	0	1	0	0	0	0	0	0	0	0	0	0	0	0	0	0	0	0
K04494	CHD8, HELSNF1	chromodomain helicase DNA binding protein 8	[EC:5.6.2.-]	0	0	1	0	0	0	0	0	1	0	0	0	0	0	0	0	0	0	0	0	0	0	1	1	0	1	0	1	0	0	0	1	0	0	0	0	0	0	0	0	0	0	0	0	0	0
K04496	CTBP	C-terminal binding protein	[EC:1.1.1.428]	0	0	0	0	0	0	0	0	0	0	0	0	0	0	0	0	0	0	0	0	0	0	0	0	0	0	0	0	0	0	0	0	0	0	0	0	0	1	0	0	0	0	0	0	0	0
K04497	GRO, TLE	groucho		0	1	0	0	0	0	0	0	0	0	0	0	0	0	1	0	0	0	0	0	0	0	0	0	0	0	0	0	0	0	0	0	0	1	0	0	0	0	0	0	0	0	0	0	0	0
K04498	EP300, CREBBP, KAT3	E1A\/CREB-binding protein	[EC:2.3.1.48]	0	1	0	0	0	1	0	0	0	0	0	0	0	0	0	0	0	0	0	0	1	2	1	0	0	0	0	0	0	0	0	0	0	0	0	0	0	1	0	2	1	0	0	1	0	0
K04499	RUVBL1, RVB1, INO80H	RuvB-like protein 1	[EC:5.6.2.4]	1	1	1	1	1	1	1	1	1	1	1	1	1	1	1	1	1	1	1	1	1	1	1	1	1	1	1	1	1	1	1	1	1	1	1	1	1	1	1	1	1	1	1	1	1	1
K04506	SIAH1	E3 ubiquitin-protein ligase SIAH1	[EC:2.3.2.27]	1	0	0	0	0	0	0	2	0	3	1	0	2	0	1	0	1	0	0	0	0	0	0	0	0	0	1	2	1	2	0	1	0	0	0	0	0	1	0	0	0	0	0	0	0	0
K04508	TBL1	transducin (beta)-like 1		1	1	1	1	1	1	1	1	1	1	1	1	1	1	1	1	1	1	1	1	1	1	2	2	2	2	1	1	1	1	1	2	2	1	1	1	1	1	1	1	1	1	1	1	1	1
K04511	PRICKLE	prickle		0	0	0	0	0	1	0	0	0	0	0	0	0	0	0	0	1	0	0	0	0	0	0	0	0	0	0	0	0	0	0	0	0	0	0	0	0	0	0	0	0	0	0	0	0	0
K04512	DAAM	dishevelled associated activator of morphogenesis		0	0	0	0	0	0	0	1	0	0	0	0	0	0	0	0	0	0	0	0	0	0	0	0	0	0	0	0	0	0	0	0	0	0	0	0	0	0	0	1	0	0	0	0	0	0
K04513	RHOA	Ras homolog gene family, member A		1	0	1	1	1	1	1	1	1	1	1	1	1	1	1	1	1	1	1	1	1	1	1	1	1	1	1	1	1	1	1	1	1	1	1	1	1	1	1	1	1	1	1	1	1	1
K04514	ROCK1	Rho-associated protein kinase 1	[EC:2.7.11.1]	0	0	0	1	0	0	0	0	0	0	0	0	0	0	0	0	0	0	0	0	0	0	0	0	0	0	0	0	0	0	0	0	0	0	0	0	0	0	0	0	0	0	0	0	0	0
K04515	CAMK2	calcium\/calmodulin-dependent protein kinase (CaM kinase) II	[EC:2.7.11.17]	0	0	0	0	0	0	0	0	1	0	0	0	0	0	0	0	0	0	0	0	0	0	0	0	0	0	0	0	0	0	0	0	0	0	0	0	0	0	0	0	0	0	0	0	0	0
K04518	pheA2	prephenate dehydratase	[EC:4.2.1.51]	0	0	0	0	1	0	0	0	0	0	0	0	0	0	0	0	0	0	0	0	0	0	0	0	0	0	0	0	0	0	0	0	0	0	0	0	0	0	0	0	0	0	0	0	0	0
K04520	APP	amyloid beta A4 protein		0	0	0	0	0	0	0	0	0	0	0	0	0	0	0	0	0	0	0	0	0	0	0	0	0	0	0	1	0	0	0	0	0	0	0	0	0	0	0	0	0	0	0	0	0	0
K04523	UBQLN, DSK2	ubiquilin		1	1	1	1	1	1	1	1	1	1	1	1	1	1	1	1	1	1	1	1	1	1	1	1	1	1	1	1	1	1	1	1	1	1	1	2	1	1	1	0	1	0	1	1	1	1
K04530	APBB2, FE65L	amyloid beta A4 precursor protein-binding family B member 2		0	0	0	0	0	0	0	0	0	1	0	0	0	0	0	0	0	0	0	0	0	0	0	0	0	0	0	0	0	0	0	0	0	0	0	0	0	0	0	0	0	0	0	0	0	0
K04532	NAE1, APPBP1	NEDD8-activating enzyme E1 regulatory subunit		1	2	1	1	1	1	1	1	1	1	1	1	1	1	1	1	1	1	1	1	1	1	1	1	1	1	1	1	1	1	1	1	1	1	1	1	1	1	1	1	1	1	2	1	1	1
K04536	GNB1	guanine nucleotide-binding protein G(I)\/G(S)\/G(T) subunit beta-1		1	1	1	2	1	1	1	1	1	1	1	1	1	1	1	1	1	1	1	1	1	1	1	1	1	1	1	1	1	1	1	1	1	1	1	1	1	1	1	0	1	1	1	1	1	1
K04551	UBB	ubiquitin B		0	0	0	0	0	0	0	0	0	0	0	0	0	0	1	0	0	0	0	0	0	0	0	0	0	0	0	0	0	0	0	0	0	0	0	0	0	0	0	0	0	0	0	0	0	0
K04554	UBE2J2, NCUBE2, UBC6	ubiquitin-conjugating enzyme E2 J2	[EC:2.3.2.23]	1	1	1	2	1	1	1	1	1	1	1	1	1	1	1	1	1	1	1	1	1	1	1	1	1	1	1	1	1	1	1	1	1	1	1	1	1	1	1	1	1	1	1	1	1	1
K04555	UBE2G2, UBC7	ubiquitin-conjugating enzyme E2 G2	[EC:2.3.2.23]	1	1	2	1	1	1	1	1	1	1	1	1	1	1	1	1	1	1	1	1	1	1	1	1	1	1	1	1	1	1	1	1	1	1	1	1	1	1	1	1	1	1	1	1	1	1
K04557	SEPT5, PNUTL1, CDCREL1	septin 5		0	0	0	0	0	0	0	0	0	0	1	0	0	0	0	0	0	0	0	0	0	0	0	0	0	0	0	0	0	0	0	0	0	0	0	0	0	0	0	0	0	0	0	0	0	0
K04559	HIP1	huntingtin interacting protein 1		1	0	0	0	0	0	0	0	0	0	0	0	0	0	0	0	0	0	0	0	0	0	0	0	0	0	0	0	0	0	0	0	0	0	0	0	0	0	0	0	0	0	0	0	0	0
K04563	CDC28, CDC2	cyclin-dependent kinase	[EC:2.7.11.22]	2	2	2	2	2	2	2	2	2	2	3	2	2	2	2	2	2	3	2	2	2	2	2	2	2	2	2	2	2	2	3	2	2	2	2	2	2	2	2	2	2	2	3	2	3	3
K04564	SOD2	superoxide dismutase, Fe-Mn family	[EC:1.15.1.1]	3	3	2	2	4	3	4	3	3	3	3	2	2	2	2	2	1	2	2	5	2	2	4	4	3	3	5	4	4	3	6	4	3	2	3	2	2	3	3	2	2	4	3	2	2	2
K04567	KARS, lysS	lysyl-tRNA synthetase, class II	[EC:6.1.1.6]	1	1	1	1	1	2	1	2	1	1	1	1	1	1	1	1	1	1	1	1	1	1	1	2	1	2	1	2	2	1	2	1	1	1	1	3	3	1	1	1	1	1	1	1	1	1
K04572	NEFL, NF-L	neurofilament light polypeptide		0	0	0	0	1	0	0	0	0	0	0	0	0	0	0	0	0	0	0	0	0	0	0	0	0	0	0	0	0	0	0	0	0	0	0	0	0	0	0	0	0	0	0	0	0	0
K04573	NEF3, NF-M	neurofilament medium polypeptide (neurofilament 3)		0	0	0	0	0	0	0	0	0	0	0	0	0	0	0	0	0	0	0	0	0	0	0	0	0	0	0	0	0	0	0	0	0	0	0	0	0	0	0	0	0	1	0	0	0	0
K04574	NEFH, NF-H	neurofilament heavy polypeptide		0	0	0	0	0	0	0	0	0	0	0	0	0	0	0	0	0	0	0	0	0	0	0	0	0	0	0	0	0	0	0	0	0	0	0	0	0	0	1	0	0	0	0	0	0	0
K04601	CELSR2	cadherin EGF LAG seven-pass G-type receptor 2		0	0	0	0	0	0	0	0	0	1	0	0	0	0	0	0	0	0	0	0	0	0	0	0	0	0	0	0	0	0	0	0	0	0	0	0	0	0	0	0	0	0	0	0	0	0
K04602	CELSR3	cadherin EGF LAG seven-pass G-type receptor 3		0	0	0	0	0	0	0	0	0	0	0	0	0	0	0	0	0	0	0	0	0	0	0	0	0	0	0	0	0	0	0	0	0	0	0	0	0	0	0	0	1	1	0	0	1	0
K04615	GABBR	gamma-aminobutyric acid type B receptor		0	0	0	3	0	0	0	0	0	0	0	0	0	0	0	0	0	0	0	0	0	0	0	0	0	0	0	0	0	0	0	0	0	0	0	0	0	0	0	0	1	0	0	0	0	0
K04627	STE3	pheromone a factor receptor		1	1	1	0	1	1	0	1	1	1	1	0	1	0	1	0	1	1	1	0	1	1	1	1	1	1	1	1	1	1	1	1	1	1	1	2	1	1	1	0	1	1	0	1	1	0
K04630	GNAI	guanine nucleotide-binding protein G(i) subunit alpha		9	9	5	6	6	6	6	6	5	6	6	4	6	3	6	6	5	3	4	5	3	4	6	5	8	6	5	6	5	5	6	7	6	5	5	5	5	8	8	6	7	8	10	9	8	7
K04631	GNAT1_2	guanine nucleotide-binding protein G(t) subunit alpha 1\/2		0	0	0	0	0	0	0	0	1	0	0	0	0	0	0	0	0	0	0	0	0	0	0	0	0	0	0	0	0	0	0	0	0	0	0	0	0	0	0	0	0	0	0	0	0	0
K04640	GNA	guanine nucleotide-binding protein subunit alpha, other		1	1	1	0	1	1	1	1	1	1	1	1	1	0	1	1	1	1	1	1	0	1	1	1	1	1	1	1	1	2	1	0	1	1	1	1	1	1	1	1	1	1	1	1	1	1
K04645	CLTB, LCB	clathrin light chain B		0	0	0	0	0	0	0	0	0	0	0	0	0	0	0	0	0	0	0	0	0	0	0	0	0	0	0	0	0	1	0	0	0	0	0	0	0	0	0	0	0	0	0	0	0	0
K04646	CLTC	clathrin heavy chain		1	1	1	1	1	1	1	1	2	1	1	1	1	1	1	1	1	1	1	1	1	1	2	2	1	2	1	2	1	1	1	2	1	1	1	1	1	2	1	1	1	1	1	2	1	1
K04648	DCTN1	dynactin 1		2	1	1	1	1	2	1	2	1	1	2	1	1	1	2	1	1	1	1	1	2	1	1	1	1	1	1	1	1	1	1	1	1	2	2	1	1	2	2	1	1	1	1	2	1	1
K04649	UBE2K, HIP2, UBC1	ubiquitin-conjugating enzyme (huntingtin interacting protein 2)	[EC:2.3.2.23]	1	1	1	1	1	1	1	1	1	1	1	1	1	1	1	1	1	1	1	1	1	1	1	1	1	1	1	1	1	1	1	1	1	1	1	1	1	1	1	1	1	0	1	1	1	1
K04650	NCOR1, N-CoR	nuclear receptor co-repressor 1		0	0	0	0	0	0	0	0	0	0	0	0	0	0	0	0	0	0	0	1	0	0	0	0	0	0	0	0	0	0	0	0	0	0	0	0	0	0	0	0	0	0	0	0	0	0
K04654	hypD	hydrogenase expression\/formation protein HypD		0	1	0	0	0	0	0	0	0	0	0	0	0	0	0	0	0	0	0	0	0	0	0	0	0	0	0	0	0	0	0	0	0	0	0	0	0	0	0	0	0	1	0	0	0	0
K04663	BMP5	bone morphogenetic protein 5		0	0	0	0	0	0	0	0	0	1	0	0	0	0	0	0	0	0	0	0	0	0	0	0	1	0	1	0	1	0	1	0	1	0	0	0	0	0	0	0	0	0	0	0	0	0
K04664	GDF5	growth differentiation factor 5		0	0	0	0	0	0	0	0	0	0	0	0	0	0	0	0	0	0	0	0	0	0	0	0	0	0	0	0	0	0	0	0	0	0	0	0	0	0	0	0	0	0	1	0	0	0
K04671	BMPR2	bone morphogenetic protein receptor type-2	[EC:2.7.11.30]	0	0	0	1	0	0	0	0	0	0	0	0	0	0	0	0	0	0	0	0	0	0	0	0	0	0	0	0	0	0	0	0	0	0	0	0	0	0	0	0	0	0	0	0	0	0
K04676	SMAD1	mothers against decapentaplegic homolog 1		0	0	0	0	0	0	0	0	0	0	1	0	0	0	0	1	1	0	0	0	0	0	0	0	0	0	0	0	0	0	0	0	0	0	0	0	0	0	0	0	0	0	0	0	0	0
K04697	SOCS4	suppressor of cytokine signaling 4		0	0	0	0	0	0	0	0	0	0	0	0	1	0	1	0	0	0	0	0	0	0	0	0	0	0	0	0	0	0	0	0	0	0	0	0	0	0	0	0	0	0	0	0	0	0
K04701	CISH	cytokine inducible SH2-containing protein		0	1	0	0	0	0	0	0	0	0	0	0	0	0	0	0	0	0	0	0	0	0	0	0	0	0	0	0	0	0	0	0	0	0	0	0	0	0	0	0	0	0	0	0	0	0
K04705	STAM	signal transducing adaptor molecule		1	2	1	1	1	1	1	1	1	1	1	1	1	1	1	1	1	1	1	1	1	1	1	1	1	1	1	1	1	1	1	1	1	1	1	1	1	1	1	1	1	1	1	1	2	1
K04706	PIAS1	E3 SUMO-protein ligase PIAS1	[EC:2.3.2.-]	1	1	1	2	1	1	1	1	1	1	1	1	1	1	1	1	1	1	1	1	1	1	1	1	1	1	1	1	1	1	1	1	1	1	1	1	1	1	1	1	1	1	1	1	1	1
K04708	KDSR	3-dehydrosphinganine reductase	[EC:1.1.1.102]	1	1	1	3	3	1	1	1	1	1	1	1	1	1	1	1	1	1	1	1	1	1	1	1	1	1	1	1	1	1	1	1	1	1	1	1	1	1	1	1	1	1	1	1	1	1
K04709	LAG1, LAC1	very-long-chain ceramide synthase	[EC:2.3.1.297]	3	3	3	3	4	3	3	2	2	3	2	1	2	1	2	2	2	3	2	1	1	2	2	2	2	2	2	2	2	2	2	2	2	3	3	2	1	2	1	2	2	2	1	2	1	2
K04711	ACER3, YDC1	dihydroceramidase	[EC:3.5.1.-]	1	1	2	3	0	0	0	0	0	0	0	0	0	0	0	0	0	0	0	0	0	0	0	0	0	0	0	0	0	0	0	0	0	0	0	0	0	0	0	0	0	0	0	0	0	0
K04712	DEGS	sphingolipid 4-desaturase\/C4-monooxygenase	[EC:1.14.19.17 1.14.18.5]	1	1	1	1	1	1	1	1	1	1	1	1	1	1	1	1	1	1	1	1	1	1	1	1	1	1	1	1	1	1	1	1	1	1	1	1	1	1	1	1	1	1	1	1	1	1
K04713	SUR2	sphinganine C4-monooxygenase	[EC:1.14.18.5]	1	1	1	1	1	1	1	1	1	1	1	1	1	1	1	1	1	1	1	1	1	1	1	1	1	1	1	1	1	1	1	1	1	1	1	1	1	1	0	1	1	1	1	1	1	1
K04718	SPHK	sphingosine kinase	[EC:2.7.1.91]	1	2	1	1	1	1	1	1	1	1	1	1	1	1	1	1	1	1	1	1	1	1	1	1	1	1	1	1	1	1	1	1	1	1	1	1	1	1	1	1	1	1	1	1	1	1
K04728	ATM, TEL1	serine-protein kinase ATM	[EC:2.7.11.1]	1	1	1	2	1	1	1	1	1	1	2	1	1	1	1	1	1	1	1	1	1	1	1	1	1	1	1	1	1	1	1	1	1	1	1	1	1	1	1	1	1	2	1	1	1	1
K04739	PRKAR	cAMP-dependent protein kinase regulator		1	1	1	2	1	1	1	1	1	1	1	1	1	1	1	1	1	1	1	1	1	1	1	1	1	1	1	1	1	1	1	1	1	1	1	1	1	1	1	1	1	1	1	1	1	1
K04755	fdx	ferredoxin, 2Fe-2S		0	0	0	0	0	0	0	0	0	0	0	0	0	0	1	0	0	0	0	0	0	0	0	0	0	0	0	0	0	0	0	0	0	0	0	0	0	0	0	0	0	0	0	0	0	0
K04773	sppA	protease IV	[EC:3.4.21.-]	1	1	1	1	1	1	1	1	1	1	1	1	1	1	1	1	1	1	1	1	1	1	1	1	1	1	1	1	1	1	1	1	1	1	1	1	1	1	1	1	1	1	1	1	1	1
K04794	PTH2, PTRH2	peptidyl-tRNA hydrolase, PTH2 family	[EC:3.1.1.29]	1	1	1	1	1	1	1	1	1	1	1	1	1	1	1	1	1	1	1	2	1	1	1	1	1	1	1	1	1	1	1	1	1	1	1	1	1	1	1	1	1	1	1	1	1	1
K04797	pfdA, PFDN5	prefoldin alpha subunit		1	1	1	1	1	1	1	1	1	1	1	1	1	1	1	1	1	1	1	1	1	1	1	1	1	1	1	1	1	1	1	1	1	1	1	1	1	1	1	1	1	1	1	1	1	1
K04798	pfdB, PFDN6	prefoldin beta subunit		1	1	1	1	1	1	1	1	1	1	1	1	1	1	1	1	1	1	1	1	1	1	1	1	2	1	1	1	1	1	1	1	1	1	1	1	1	1	1	1	1	1	1	1	1	1
K04799	FEN1, RAD2	flap endonuclease-1	[EC:3.1.-.-]	3	3	3	2	2	2	2	2	2	2	2	3	2	3	2	2	2	2	2	2	2	2	2	2	2	2	2	2	2	2	2	2	2	3	3	3	3	2	2	2	2	2	2	2	2	2
K04802	PCNA	proliferating cell nuclear antigen		1	1	1	1	1	1	1	1	1	1	1	1	1	1	1	1	1	1	1	1	1	1	1	1	1	1	1	1	1	1	1	1	1	1	1	1	1	1	1	1	1	1	1	1	1	1
K04834	SCN2A, NAV1.2	voltage-gated sodium channel type II alpha		0	0	0	0	0	0	0	0	0	0	0	0	0	0	0	0	0	0	0	0	0	0	0	0	0	0	0	0	0	0	0	0	0	1	0	0	0	0	0	0	0	0	0	0	0	0
K04852	CACNA1E, CAV2.3	voltage-dependent calcium channel R type alpha-1E		0	0	0	0	0	0	0	0	0	0	0	0	0	0	0	0	0	0	0	0	0	0	0	0	0	0	0	0	0	0	0	0	0	0	0	0	0	0	0	0	0	0	0	1	0	0
K04858	CACNA2D1	voltage-dependent calcium channel alpha-2\/delta-1		0	0	0	0	0	0	0	0	0	0	0	0	0	0	0	0	0	0	0	0	0	0	0	0	0	0	0	0	0	0	0	0	0	1	0	0	0	0	0	0	0	0	0	0	0	0
K04862	CACNB1	voltage-dependent calcium channel beta-1		0	0	0	0	0	0	0	0	0	0	0	0	1	0	1	0	0	0	0	0	0	0	0	0	0	0	0	0	0	0	0	0	0	0	0	0	0	0	0	0	0	0	0	0	0	0
K04883	KCNAB2	potassium voltage-gated channel Shaker-related subfamily A, beta member 2		0	0	0	0	0	0	0	1	0	0	0	0	0	0	0	0	0	0	0	0	0	0	0	0	0	0	0	0	0	0	0	0	0	0	0	0	0	0	0	0	0	0	0	0	0	0
K04889	KCNC3, KV3.3	potassium voltage-gated channel Shaw-related subfamily C member 3		0	0	0	0	0	0	0	0	0	0	0	0	0	0	0	0	0	0	0	0	0	0	0	0	0	0	0	0	0	1	0	0	0	0	0	0	0	0	0	0	0	0	0	0	0	0
K04909	KCNH6, KV11.2	potassium voltage-gated channel Eag-related subfamily H member 6		0	0	0	2	0	0	0	0	0	0	0	0	0	0	0	0	0	0	0	0	0	0	0	0	0	0	0	0	0	0	0	0	0	0	0	0	0	0	0	0	0	0	0	0	0	0
K04916	KCNK5, K2P5.1	potassium channel subfamily K member 5		0	0	0	0	1	0	0	0	0	0	0	0	0	0	0	0	0	0	0	0	0	0	0	0	0	0	0	0	0	0	0	0	0	0	0	0	0	0	0	0	0	0	0	0	0	0
K04944	KCNN3, KCA2.3	potassium intermediate\/small conductance calcium-activated channel subfamily N member 3		0	0	0	0	0	0	0	0	0	0	0	0	0	0	1	0	0	0	0	0	0	0	0	0	0	0	0	0	0	0	0	0	0	0	0	0	0	0	0	0	0	0	0	0	0	0
K04950	CNGA3	cyclic nucleotide gated channel alpha 3		0	0	0	0	0	0	0	0	0	1	0	0	0	0	0	0	0	0	0	0	0	0	0	0	0	0	0	0	0	0	0	0	0	0	0	0	0	0	0	0	0	0	0	0	0	0
K04953	CNGB3	cyclic nucleotide gated channel beta 3		0	0	0	0	0	0	0	0	0	0	0	0	0	0	0	0	0	0	0	0	0	0	0	0	0	0	0	0	0	0	0	0	0	0	0	0	0	0	0	0	0	0	0	0	1	0
K04961	RYR1	ryanodine receptor 1		0	0	0	0	0	0	0	0	0	0	0	0	0	0	0	0	0	0	0	0	0	0	0	0	0	0	0	0	0	0	0	0	0	0	0	0	0	0	0	0	0	0	0	1	0	0
K04962	RYR2	ryanodine receptor 2		0	0	0	0	0	0	0	0	0	0	0	0	0	0	0	0	0	0	0	0	0	0	1	1	0	0	0	1	0	0	0	1	0	0	0	0	0	0	0	0	0	0	0	0	0	0
K04981	TRPM6, CHAK2	transient receptor potential cation channel subfamily M member 6	[EC:2.7.11.1]	0	0	0	0	0	0	0	0	0	0	0	0	0	0	0	0	0	0	1	0	0	0	0	0	0	0	0	0	0	0	0	0	0	0	0	0	0	0	0	0	0	0	0	0	0	0
K05012	CLCN3_4_5	chloride channel 3\/4\/5		3	3	5	4	3	3	3	3	3	3	3	3	3	3	3	3	3	3	3	3	3	3	3	3	3	3	3	3	3	3	3	3	3	3	3	3	3	3	3	3	3	3	3	3	3	3
K05019	CLNS1A	chloride channel, nucleotide-sensitive, 1A		1	1	1	1	1	1	1	1	1	1	1	1	1	1	1	1	1	1	1	1	1	1	1	1	2	1	1	1	1	1	2	1	2	1	1	1	1	1	1	1	1	1	1	1	1	1
K05046	SLC6A13, GAT2	solute carrier family 6 (neurotransmitter transporter, GABA) member 13		0	0	0	0	0	1	0	0	0	0	0	0	0	0	0	0	0	0	0	0	0	0	0	0	0	0	0	0	0	0	0	0	0	0	0	0	0	0	0	0	0	0	0	0	0	0
K05047	SLC6A14	solute carrier family 6 (neurotransmitter transporter) member 14		0	0	0	0	0	0	0	0	0	0	0	0	0	1	0	0	0	0	0	0	0	0	0	0	0	0	0	0	0	0	0	0	0	0	0	0	0	0	0	0	0	0	0	0	0	0
K05060	IL6ST, GP130, CD130	interleukin 6 signal transducer		0	0	0	0	1	0	0	0	0	0	0	0	0	0	0	0	0	0	0	0	0	0	0	0	0	0	0	0	0	0	0	0	0	0	0	0	0	0	0	0	0	0	0	0	0	0
K05075	IL21R, CD360	interleukin 21 receptor		0	0	0	0	0	0	0	0	0	0	0	0	0	0	0	0	0	0	0	0	0	0	0	0	0	0	0	0	0	0	0	0	0	0	0	0	0	0	0	0	0	0	0	1	0	0
K05083	ERBB2, HER2, CD340	receptor tyrosine-protein kinase erbB-2	[EC:2.7.10.1]	0	0	0	0	0	0	0	0	0	0	0	0	0	0	0	0	0	0	0	0	0	0	0	0	0	0	0	0	0	1	0	0	0	0	0	0	0	0	0	0	0	0	0	0	0	0
K05084	ERBB3, HER3	receptor tyrosine-protein kinase erbB-3	[EC:2.7.10.1]	0	0	0	0	0	0	0	0	0	0	0	0	0	0	0	0	0	0	0	0	0	0	0	0	0	0	0	0	0	0	0	0	0	0	0	0	0	0	0	0	0	0	1	0	0	0
K05085	ERBB4, HER4	receptor tyrosine-protein kinase erbB-4	[EC:2.7.10.1]	0	0	0	0	0	0	0	0	0	0	0	0	0	0	0	0	0	0	0	0	0	0	0	0	0	0	0	0	0	0	0	0	0	0	0	0	0	0	0	0	0	0	0	1	0	0
K05093	FGFR2, CD332	fibroblast growth factor receptor 2	[EC:2.7.10.1]	0	0	0	0	0	1	0	0	0	0	0	0	0	0	0	0	0	0	0	0	0	0	0	0	0	0	0	0	0	0	0	0	0	0	0	0	0	0	0	0	0	0	0	0	0	0
K05097	FLT4, VEGFR3	FMS-like tyrosine kinase 4	[EC:2.7.10.1]	0	0	0	0	0	0	1	0	0	0	0	0	0	0	0	0	0	0	0	0	0	0	0	0	0	0	0	0	0	0	0	0	0	0	0	0	0	0	0	0	0	0	0	0	0	0
K05100	MST1R, RON, CD136	macrophage-stimulating 1 receptor	[EC:2.7.10.1]	0	0	0	0	0	0	0	0	1	0	0	0	0	0	0	0	0	0	0	0	0	0	0	0	0	0	0	0	0	0	0	0	0	0	0	0	0	0	0	0	0	0	0	0	0	0
K05106	EPHA5, EHK1, TYRO4	Eph receptor A5	[EC:2.7.10.1]	0	0	1	0	0	0	0	0	0	0	0	0	0	0	0	0	0	0	0	0	0	0	0	0	0	0	0	0	0	0	0	0	0	0	0	0	0	0	0	0	0	0	0	1	0	0
K05110	EPHB1, ELK, NET	Eph receptor B1	[EC:2.7.10.1]	0	0	0	0	0	0	0	0	0	0	0	0	0	0	0	0	0	0	0	0	0	0	0	0	0	0	0	0	0	0	0	0	0	0	0	0	0	0	0	0	0	1	0	0	0	0
K05112	EPHB3, HEK2, ETK2	Eph receptor B3	[EC:2.7.10.1]	0	0	0	0	0	0	0	0	0	0	0	0	0	0	0	0	0	0	0	0	0	1	0	0	0	0	0	0	0	0	0	0	0	0	0	0	0	0	0	0	0	0	0	0	0	0
K05122	ROR1, NTRKR1	receptor tyrosine kinase-like orphan receptor 1	[EC:2.7.10.1]	0	0	0	0	0	0	0	0	0	0	0	0	0	0	0	0	0	0	0	0	0	0	0	0	0	0	0	0	0	0	0	0	0	0	0	0	0	0	0	0	0	1	0	0	0	0
K05155	TNFRSF19, TROY	tumor necrosis factor receptor superfamily member 19		0	0	0	0	0	0	0	0	0	0	0	0	0	0	0	0	0	0	0	0	0	0	0	0	0	0	0	0	0	0	0	0	0	0	0	0	0	0	0	0	0	1	0	0	0	0
K05157	TNFRSF21, DR6, CD358	tumor necrosis factor receptor superfamily member 21		0	0	0	0	0	0	0	0	0	0	0	0	0	0	0	0	0	0	0	0	0	0	0	0	0	0	0	0	0	0	0	0	0	0	0	0	0	0	1	0	0	0	0	0	0	0
K05204	GRIK4	glutamate receptor, ionotropic kainate 4		0	0	0	0	0	0	0	0	0	0	0	0	0	0	0	0	0	0	0	0	0	0	0	0	0	0	0	0	0	0	0	0	0	0	0	0	0	0	0	0	0	1	0	0	0	0
K05206	GRID1	glutamate receptor delta-1 subunit		0	0	0	0	0	0	0	0	0	0	0	0	0	0	0	0	0	0	0	0	0	0	0	0	0	0	0	0	0	0	0	0	0	0	0	0	0	0	1	0	0	0	0	0	0	0
K05212	GRIN2D	glutamate receptor ionotropic, NMDA 2D		1	0	0	0	0	0	0	0	0	0	0	0	0	0	0	0	0	0	0	0	0	0	0	0	0	0	1	0	0	0	0	0	0	0	0	0	0	0	0	0	0	0	0	0	0	0
K05236	COPA, RET1	coatomer subunit alpha		1	1	1	1	1	1	2	3	1	1	1	1	1	2	1	1	1	1	1	1	1	1	1	1	1	1	1	1	1	1	1	1	1	1	1	1	1	1	1	1	1	1	1	1	1	1
K05253	TRH	thyrotropin-releasing hormone		0	0	0	0	0	0	0	0	0	0	0	0	0	0	0	0	0	0	0	0	0	0	1	1	1	1	1	1	1	0	1	1	1	0	0	0	0	0	0	0	0	0	0	0	0	0
K05275	E1.1.1.65	pyridoxine 4-dehydrogenase	[EC:1.1.1.65]	1	0	1	1	1	3	3	1	1	2	1	1	1	1	1	1	1	1	1	1	1	2	0	0	1	0	1	1	1	1	1	1	1	1	1	2	3	1	1	1	1	1	1	1	1	1
K05283	PIGW	glucosaminylphosphatidylinositol acyltransferase	[EC:2.3.-.-]	1	1	1	1	1	1	1	1	1	1	1	1	1	1	1	1	1	1	1	1	1	1	1	1	1	1	1	1	1	1	1	1	1	1	1	1	1	1	1	1	1	1	1	1	1	1
K05284	PIGM	GPI mannosyltransferase 1 subunit M	[EC:2.4.1.-]	1	1	1	1	1	1	1	1	1	1	1	1	1	1	1	1	1	1	1	1	1	1	1	1	1	1	1	1	1	1	1	1	1	1	1	1	1	1	1	1	1	1	1	1	1	1
K05285	PIGN	GPI ethanolamine phosphate transferase 1	[EC:2.7.-.-]	1	1	1	1	1	1	1	1	1	1	1	1	1	1	1	1	1	1	1	1	1	1	1	1	1	1	1	1	1	1	1	1	1	1	1	1	1	1	1	1	1	1	1	1	1	1
K05286	PIGB	GPI mannosyltransferase 3	[EC:2.4.1.-]	1	1	1	1	1	1	1	1	1	1	1	1	1	1	1	1	1	1	1	1	1	1	1	1	1	1	1	1	1	1	1	1	1	1	1	1	0	1	1	1	1	1	1	1	1	1
K05287	PIGF	GPI ethanolamine phosphate transferase 2\/3 subunit F		1	1	1	1	1	1	1	1	1	1	2	1	1	1	1	1	1	1	1	1	1	1	1	1	1	1	1	1	1	1	1	1	1	1	1	1	1	1	1	1	1	1	1	1	1	1
K05288	PIGO	GPI ethanolamine phosphate transferase 3 subunit O	[EC:2.7.-.-]	1	1	1	1	1	1	1	1	1	1	1	1	1	1	1	1	1	1	1	1	1	2	1	1	1	1	1	1	1	1	1	1	1	1	1	1	1	1	1	1	1	1	1	1	1	1
K05289	GAA1	GPI-anchor transamidase subunit GAA1		1	1	0	1	1	1	1	1	1	1	1	1	1	1	1	1	1	1	1	1	1	1	1	1	1	1	1	1	1	1	1	1	1	1	1	1	1	1	2	1	1	1	1	1	1	1
K05290	PIGK	GPI-anchor transamidase subunit K		1	1	1	1	1	1	1	1	1	1	1	1	1	1	1	1	1	1	1	1	1	1	1	1	1	1	1	1	1	1	1	1	1	1	2	1	1	1	1	1	1	1	1	1	1	1
K05291	PIGS	GPI-anchor transamidase subunit S		1	1	1	1	1	1	1	1	1	1	1	1	1	1	1	2	1	1	2	1	1	1	1	1	1	1	1	1	1	1	1	1	1	1	1	1	1	2	1	1	1	1	1	1	1	1
K05292	PIGT	GPI-anchor transamidase subunit T		1	1	1	1	1	1	1	1	1	1	1	1	1	1	1	1	1	1	1	1	1	1	1	1	1	1	1	1	1	1	1	1	1	1	1	1	1	1	1	1	1	1	0	1	1	1
K05293	PIGU	GPI-anchor transamidase subunit U		1	0	1	1	1	1	1	1	2	1	1	1	0	1	1	1	1	1	1	1	1	1	1	1	1	1	1	1	1	1	1	1	1	1	1	1	1	1	1	1	1	1	1	1	1	1
K05294	PGAP1	GPI inositol-deacylase	[EC:3.-.-.-]	1	1	1	1	1	0	1	2	1	1	1	0	1	1	1	1	1	1	1	1	1	1	1	1	1	1	1	0	1	1	2	1	1	2	5	4	2	1	1	1	1	1	1	1	1	1
K05302	SETD6	N-lysine methyltransferase SETD6	[EC:2.1.1.-]	1	1	1	1	1	1	1	1	1	1	1	1	1	1	1	1	1	1	1	1	1	1	1	1	1	1	1	1	1	1	1	1	1	1	1	1	1	1	1	1	1	1	1	1	1	1
K05310	PIGG, GPI7	ethanolamine phosphate transferase 2 subunit G	[EC:2.7.-.-]	1	1	1	1	1	1	1	1	1	1	1	1	1	0	1	1	1	0	0	1	0	0	1	1	1	1	1	1	1	1	1	1	1	1	1	1	1	1	1	1	1	1	1	1	1	1
K05334	SLC6A19	solute carrier family 6 (neurotransmitter transporter) member 19		0	1	0	0	0	0	0	0	1	0	0	0	0	0	0	0	0	0	0	0	0	0	0	0	0	0	1	0	0	0	0	0	0	0	0	0	0	0	0	0	0	0	0	0	0	0
K05343	treS	maltose alpha-D-glucosyltransferase \/ alpha-amylase	[EC:5.4.99.16 3.2.1.1]	0	0	0	0	0	0	0	0	0	0	0	0	0	0	0	0	0	0	0	1	0	0	0	0	0	0	0	0	0	0	0	0	0	0	0	0	0	0	0	0	0	0	0	0	0	0
K05349	bglX	beta-glucosidase	[EC:3.2.1.21]	3	5	3	6	4	10	9	4	5	11	7	1	4	3	4	5	4	4	4	5	3	4	5	5	4	5	3	4	3	3	4	5	4	0	0	1	1	3	5	3	3	3	3	3	3	3
K05351	E1.1.1.9	D-xylulose reductase	[EC:1.1.1.9]	1	2	1	1	1	3	2	1	1	2	3	1	1	2	1	1	1	1	1	2	1	1	1	1	1	1	1	1	1	1	1	1	1	1	1	1	2	1	1	1	1	1	1	1	1	1
K05355	hexPS, COQ1	hexaprenyl-diphosphate synthase	[EC:2.5.1.82 2.5.1.83]	1	1	1	1	1	1	1	1	1	1	1	1	1	1	1	1	1	1	1	1	1	1	1	1	1	1	1	1	1	1	1	1	1	1	1	1	1	1	1	1	1	1	1	1	1	1
K05389	KCNKF	potassium channel subfamily K, other eukaryote		3	3	2	2	1	2	1	2	2	0	2	2	2	2	2	2	2	2	2	1	2	1	2	2	2	2	2	2	2	2	2	2	2	2	3	1	2	2	2	2	1	2	1	1	1	2
K05464	GAS6	growth arrest-specific 6		0	0	0	0	0	0	0	0	0	0	0	0	0	0	0	0	0	0	0	0	0	0	0	0	0	0	0	0	0	0	0	0	0	0	0	0	0	0	0	0	0	0	0	2	0	0
K05528	OCH1	alpha 1,6-mannosyltransferase	[EC:2.4.1.232]	0	2	0	2	1	2	2	0	1	2	2	0	2	1	2	2	2	1	1	1	1	1	1	0	1	0	0	1	0	1	0	1	1	1	0	1	1	1	1	0	1	1	1	1	1	0
K05529	MNN9	mannan polymerase complexes MNN9 subunit	[EC:2.4.1.232]	1	0	0	0	0	0	0	0	0	0	0	1	1	0	1	0	0	0	0	0	0	0	0	0	0	0	0	0	0	0	0	0	0	0	0	0	0	0	0	0	0	0	0	0	0	0
K05533	ANP1	mannan polymerase II complex ANP1 subunit	[EC:2.4.1.-]	0	0	0	0	1	0	0	0	0	0	0	0	0	0	0	0	0	0	0	0	0	0	0	0	0	0	0	0	0	0	0	0	0	1	1	1	1	0	0	0	0	0	0	0	0	0
K05535	MNN2	alpha 1,2-mannosyltransferase	[EC:2.4.1.-]	2	3	0	0	3	3	3	2	3	2	3	1	3	3	3	2	2	3	3	3	3	3	2	2	2	2	1	2	1	1	2	2	2	4	4	3	4	3	3	2	3	3	2	2	2	2
K05540	dusB	tRNA-dihydrouridine synthase B	[EC:1.-.-.-]	0	0	0	0	0	0	0	0	0	0	0	0	0	0	0	0	0	0	0	0	0	0	0	0	0	0	0	0	0	0	0	0	0	0	0	0	0	0	0	0	0	1	0	0	0	0
K05542	DUS1	tRNA-dihydrouridine synthase 1	[EC:1.3.1.88]	1	1	1	1	1	1	1	1	1	1	1	1	1	1	1	1	1	1	1	1	1	1	1	1	2	1	1	1	1	1	1	1	1	1	1	1	1	1	1	1	1	1	1	1	1	1
K05543	DUS2	tRNA-dihydrouridine synthase 2	[EC:1.3.1.91]	1	1	1	1	1	1	1	1	1	1	1	1	1	1	1	1	1	1	1	1	1	1	1	1	1	1	1	1	1	1	1	1	1	1	1	1	0	1	1	1	1	1	1	1	1	1
K05544	DUS3	tRNA-dihydrouridine synthase 3	[EC:1.3.1.89]	1	1	1	1	1	1	1	1	1	1	1	1	1	1	1	1	1	1	1	1	1	1	1	1	1	1	1	1	1	1	1	1	1	1	1	1	1	1	2	1	1	1	1	1	1	1
K05545	DUS4	tRNA-dihydrouridine synthase 4	[EC:1.3.1.90]	1	1	1	1	1	1	1	1	1	1	1	1	1	1	1	1	1	1	1	1	1	1	1	1	1	1	1	1	1	1	1	1	1	1	1	1	1	1	1	1	1	1	1	1	1	1
K05546	GANAB	mannosyl-oligosaccharide alpha-1,3-glucosidase	[EC:3.2.1.207]	1	1	1	1	1	1	1	1	1	1	1	1	1	1	1	1	1	1	1	1	1	1	1	1	1	1	1	1	1	1	1	1	1	1	1	1	1	1	1	1	1	1	1	1	1	1
K05581	ndhJ	NAD(P)H-quinone oxidoreductase subunit J	[EC:7.1.1.2]	0	0	1	0	0	0	0	0	0	0	0	0	0	0	0	0	0	0	0	0	0	0	0	1	0	0	1	0	0	0	1	0	1	0	0	0	0	0	0	0	0	0	0	0	0	0
K05605	HIBCH	3-hydroxyisobutyryl-CoA hydrolase	[EC:3.1.2.4]	1	1	1	1	1	2	1	1	1	1	1	1	1	1	1	1	1	1	1	1	1	1	1	1	1	1	1	1	1	1	1	1	1	1	1	1	1	1	1	1	1	1	1	1	1	1
K05607	AUH	methylglutaconyl-CoA hydratase	[EC:4.2.1.18]	1	2	1	1	1	1	1	1	1	2	1	1	1	1	1	1	1	1	1	1	1	1	1	1	1	1	1	1	1	1	1	1	1	1	1	1	1	1	1	1	1	1	1	1	1	1
K05609	UCHL3, YUH1	ubiquitin carboxyl-terminal hydrolase L3	[EC:3.4.19.12]	1	1	1	2	1	1	1	1	1	1	1	1	1	1	1	1	1	1	1	1	1	1	1	1	1	1	1	1	1	1	1	1	1	1	1	1	1	1	1	1	1	1	1	1	1	1
K05610	UCHL5, UCH37	ubiquitin carboxyl-terminal hydrolase L5	[EC:3.4.19.12]	1	1	1	1	1	1	1	1	1	1	1	1	1	1	1	1	1	1	1	1	1	1	1	1	1	1	1	1	1	1	1	1	1	1	2	1	1	1	1	1	1	1	2	1	1	1
K05617	SLC1A6, EAAT4	solute carrier family 1 (high affinity glutamate\/aspartate transporter), member 6		0	0	0	0	0	1	0	0	0	0	0	0	0	0	0	0	0	0	0	0	0	0	0	0	0	0	0	0	0	0	0	0	0	0	0	0	0	0	0	0	0	0	0	0	0	0
K05626	DRPLA	atrophin-1 (dentatorubral-pallidoluysian atrophy protein)		0	0	0	0	1	0	0	0	0	0	0	1	0	0	0	0	0	0	0	0	0	0	0	0	0	0	0	0	0	0	0	0	0	1	0	0	0	0	0	0	0	0	0	0	0	2
K05628	RERE	arginine-glutamic acid dipeptide repeats protein		0	0	0	0	1	0	0	0	0	0	0	0	0	0	0	0	0	0	1	0	0	0	0	0	0	0	0	0	0	0	0	0	0	1	0	0	1	0	1	0	0	0	0	0	0	0
K05631	AIP3, WWP3, BAIAP1	atrophin-1 interacting protein 3 (BAI1-associated protein 1)		0	0	0	0	1	0	0	0	0	0	0	0	0	0	0	0	0	0	0	0	0	0	0	0	0	0	0	0	0	0	0	0	0	0	0	0	0	0	0	0	0	0	0	0	0	0
K05632	ITCH, AIP4	E3 ubiquitin-protein ligase Itchy	[EC:2.3.2.26]	0	1	0	0	0	0	0	1	0	0	1	0	0	0	0	0	0	0	0	0	0	0	0	0	0	0	0	0	0	0	0	0	0	0	0	0	0	0	0	0	0	0	0	0	0	0
K05635	LAMC1	laminin, gamma 1		0	0	0	0	0	0	0	0	0	0	0	0	0	0	0	0	0	0	0	0	0	0	0	0	0	0	1	0	1	0	0	0	0	0	0	0	0	0	1	0	0	0	0	0	0	0
K05637	LAMA1_2	laminin, alpha 1\/2		0	0	0	0	0	0	0	0	0	0	0	0	0	0	0	0	0	0	0	0	0	0	0	0	0	0	0	0	0	0	0	0	0	0	0	0	0	0	0	0	0	0	0	1	0	0
K05641	ABCA1	ATP-binding cassette, subfamily A (ABC1), member 1		0	0	0	1	0	0	0	0	0	0	0	0	0	0	0	0	0	0	0	0	0	0	0	0	0	0	0	0	0	0	0	0	0	0	0	0	0	0	0	0	0	0	0	0	0	0
K05657	ABCB10	ATP-binding cassette, subfamily B (MDR\/TAP), member 10		1	1	1	1	1	1	1	1	2	1	1	1	1	1	1	1	1	1	1	1	1	1	1	1	1	1	1	1	1	1	1	1	1	1	1	1	1	1	1	1	1	1	1	1	1	1
K05658	ABCB1, CD243	ATP-binding cassette, subfamily B (MDR\/TAP), member 1	[EC:7.6.2.2]	3	5	2	2	3	5	6	2	2	6	4	2	2	2	2	2	2	2	2	3	2	2	2	2	2	2	2	2	2	2	2	2	2	2	3	3	2	2	2	2	2	2	2	2	3	3
K05661	ABCB6	ATP-binding cassette, subfamily B (MDR\/TAP), member 6		0	0	0	0	0	0	0	0	0	0	0	0	0	0	0	0	0	0	0	0	0	0	0	1	0	0	0	1	0	0	0	1	0	0	0	0	0	0	0	0	0	0	0	0	0	0
K05662	ABCB7, ATM	ATP-binding cassette, subfamily B (MDR\/TAP), member 7		1	1	1	1	1	1	1	1	1	1	2	1	1	1	1	1	1	1	1	1	1	1	1	1	1	1	1	1	1	1	1	1	1	1	1	1	1	1	1	1	1	1	1	1	1	1
K05665	ABCC1	ATP-binding cassette, subfamily C (CFTR\/MRP), member 1	[EC:7.6.2.3]	1	1	1	1	1	1	2	1	1	2	1	1	1	1	1	1	1	1	1	1	1	1	1	1	1	1	2	1	1	1	1	1	1	1	1	1	0	1	1	1	1	1	1	1	1	1
K05681	ABCG2, CD338	ATP-binding cassette, subfamily G (WHITE), member 2		4	3	2	2	2	3	2	5	3	3	2	3	3	3	3	3	3	3	3	2	3	3	3	3	3	3	3	2	3	3	4	3	3	1	1	2	3	3	3	2	3	3	4	4	3	3
K05687	PARK7	protein DJ-1	[EC:3.5.1.124]	1	1	1	2	1	1	1	1	1	1	1	1	1	1	1	1	1	1	1	1	1	1	1	1	1	1	1	1	1	1	1	1	1	1	1	1	1	1	1	1	2	2	1	1	1	2
K05692	ACTB_G1	actin beta\/gamma 1		0	0	0	0	0	0	0	0	0	0	0	0	0	1	0	0	0	0	0	0	0	0	0	0	0	0	0	0	0	0	0	0	0	0	0	0	0	0	0	0	0	0	0	0	0	0
K05702	AF6, MLLT4	afadin		0	0	0	0	0	0	2	0	0	0	0	0	0	0	0	0	0	0	0	0	0	0	0	0	0	0	0	0	0	0	0	0	0	0	0	0	0	0	0	0	0	0	0	0	0	0
K05724	FGD5_6	FYVE, RhoGEF and PH domain containing 5\/6		0	0	0	0	0	0	0	0	0	0	0	0	0	0	0	0	0	0	0	0	0	0	0	0	0	0	0	0	0	0	0	0	0	0	0	0	0	0	0	0	0	0	0	1	0	0
K05725	PTK2, FAK	focal adhesion kinase 1	[EC:2.7.10.2]	0	1	0	0	0	1	0	0	0	0	0	0	0	0	0	0	0	0	0	0	0	0	0	0	0	0	0	0	0	0	0	0	0	0	0	0	0	0	0	0	0	0	0	0	0	0
K05727	DOCK3	dedicator of cytokinesis protein 3		1	1	1	1	1	1	1	1	1	1	1	0	1	0	1	1	1	0	0	1	0	0	1	1	1	1	1	1	1	1	1	1	1	1	1	1	1	0	1	1	2	1	1	1	1	1
K05730	VAV	guanine nucleotide exchange factor VAV		0	0	0	0	0	0	0	1	0	0	0	0	0	0	0	0	0	0	0	0	0	0	0	0	0	0	0	0	0	1	0	0	0	0	0	0	0	0	0	0	0	0	0	0	0	0
K05740	DIAPH1	diaphanous 1		0	0	0	0	0	0	0	1	0	0	0	0	0	0	0	0	0	1	0	0	0	1	0	0	0	0	0	0	0	0	0	0	0	0	2	0	0	0	0	0	0	0	0	0	0	0
K05742	SLC9A1, NHE1	solute carrier family 9 (sodium\/hydrogen exchanger), member 1		0	0	0	0	0	1	0	0	0	0	0	0	0	0	0	0	0	0	0	0	0	0	0	0	0	0	0	0	0	0	0	0	0	0	0	0	0	0	0	0	0	0	0	0	0	0
K05743	LIMK1	LIM domain kinase 1	[EC:2.7.11.1]	1	1	1	1	1	1	1	1	1	1	1	1	1	1	1	1	1	1	1	0	1	1	1	1	1	1	1	1	1	1	1	1	1	0	0	1	1	1	1	1	0	1	1	1	1	0
K05745	DIAPH3, DRF3	diaphanous 3		0	0	0	0	0	0	0	0	0	0	0	0	0	0	0	0	1	0	0	0	0	0	0	0	0	0	0	0	0	0	0	0	0	0	0	0	0	0	0	0	0	0	0	0	0	0
K05746	ENAH, MENA	enabled		0	0	1	0	0	0	1	1	0	0	0	0	0	0	0	0	0	0	0	0	0	0	0	0	0	0	0	0	0	0	1	0	0	0	0	0	0	0	0	0	0	0	0	0	1	0
K05747	WAS	Wiskott-Aldrich syndrome protein		0	0	0	0	0	0	0	1	0	0	0	0	0	0	0	0	0	0	0	0	0	0	0	0	0	0	0	0	0	0	0	0	0	0	0	0	0	0	0	0	0	0	0	0	0	0
K05748	WASF2	WAS protein family, member 2		0	0	0	0	0	0	0	0	0	0	0	0	0	0	0	0	0	0	0	0	0	0	0	0	0	0	0	0	0	0	0	0	0	0	0	0	0	0	0	0	0	0	1	0	0	0
K05751	ABI2	abl interactor 2		0	0	0	0	0	0	0	0	0	0	0	0	0	0	0	0	0	0	0	0	1	0	0	0	0	0	0	0	0	0	0	0	0	0	0	0	0	0	0	0	0	0	0	0	0	0
K05754	ARPC5	actin related protein 2\/3 complex, subunit 5		1	1	1	1	1	1	1	1	1	1	1	1	1	1	1	1	1	1	1	1	1	1	1	1	1	1	1	1	1	1	1	1	1	1	1	1	1	1	1	1	1	1	1	1	1	1
K05755	ARPC4	actin related protein 2\/3 complex, subunit 4		1	1	1	1	1	1	1	1	1	1	1	1	1	1	1	1	1	1	1	1	1	1	1	1	1	1	1	1	1	1	1	1	1	1	1	1	1	1	1	1	1	1	1	0	1	1
K05756	ARPC3	actin related protein 2\/3 complex, subunit 3		1	0	1	1	1	1	1	1	1	1	1	1	1	1	1	1	1	1	1	1	1	1	1	1	1	1	1	1	1	1	1	1	1	1	1	1	1	1	1	1	1	1	1	1	1	1
K05757	ARPC1A_B	actin related protein 2\/3 complex, subunit 1A\/1B		1	1	1	1	1	1	1	1	1	1	1	1	1	1	1	1	1	1	1	1	1	1	1	1	1	1	1	1	1	1	1	1	1	1	1	1	1	1	1	1	1	1	1	1	1	1
K05758	ARPC2	actin related protein 2\/3 complex, subunit 2		1	1	1	1	1	1	1	1	1	1	1	1	1	1	1	1	1	1	1	1	1	1	1	1	1	1	1	1	1	1	1	1	1	1	1	1	1	1	1	1	1	1	1	1	1	1
K05759	PFN	profilin		1	1	1	1	1	1	1	1	1	1	1	1	1	1	1	1	1	1	1	1	1	1	1	1	1	1	1	1	1	1	1	1	1	1	1	1	1	1	1	1	1	1	1	1	1	1
K05760	PXN	paxillin		0	1	0	0	0	0	0	0	0	0	0	0	0	0	0	0	0	0	0	0	0	0	0	0	0	0	0	0	0	0	0	0	0	0	0	0	0	0	1	0	0	0	0	0	0	0
K05765	CFL	cofilin		1	1	1	1	1	1	1	1	1	1	1	1	1	1	1	1	1	1	1	1	1	0	1	1	1	1	1	1	1	1	1	1	1	1	1	1	1	1	1	1	0	1	1	1	1	1
K05766	SSH	protein phosphatase slingshot	[EC:3.1.3.16 3.1.3.48]	0	0	1	0	0	0	0	0	0	0	0	0	0	0	0	0	0	0	0	0	0	0	0	0	0	0	0	0	0	0	0	0	0	0	0	0	0	0	0	0	0	0	0	0	0	0
K05767	IQGAP2_3	Ras GTPase-activating-like protein IQGAP2\/3		2	2	2	2	2	2	2	2	2	2	2	2	2	3	2	2	2	3	2	2	2	2	3	2	3	3	3	3	3	2	3	3	3	2	3	2	1	2	2	2	2	2	2	2	2	2
K05768	GSN	gelsolin		1	1	0	0	0	0	0	0	0	0	0	0	0	0	0	0	0	0	0	0	0	0	0	0	0	0	0	0	0	0	0	0	0	0	0	0	0	0	0	0	0	0	0	0	0	0
K05770	TSPO, BZRP	translocator protein		1	1	1	1	1	1	1	1	1	1	1	1	1	1	1	1	1	1	1	0	1	1	1	1	1	1	1	1	1	1	1	1	1	0	0	1	1	1	1	1	1	1	1	2	1	1
K05776	modF	molybdate transport system ATP-binding protein		0	1	0	0	0	0	0	0	0	0	0	0	0	0	0	0	0	0	0	0	0	0	0	0	0	0	0	0	0	0	0	0	0	0	0	0	0	0	0	0	0	0	0	0	0	0
K05824	LYS12	homoisocitrate dehydrogenase	[EC:1.1.1.87]	1	1	1	1	1	1	1	1	1	1	1	1	1	2	1	1	1	1	1	1	1	1	1	1	1	1	1	1	1	1	1	1	1	1	1	1	1	1	2	1	1	1	1	1	1	1
K05841	E2.4.1.173	sterol 3beta-glucosyltransferase	[EC:2.4.1.173]	2	2	1	1	1	1	1	1	1	1	1	1	1	1	1	1	1	1	1	1	1	1	1	1	1	1	1	1	1	1	1	1	1	1	1	1	1	1	1	1	1	1	1	1	1	1
K05844	rimK	ribosomal protein S6--L-glutamate ligase	[EC:6.3.2.-]	0	1	0	0	0	0	0	0	0	0	0	0	0	0	0	0	0	0	0	0	0	0	0	0	0	0	0	0	0	0	0	0	0	0	0	0	0	0	0	0	0	0	0	0	0	0
K05849	SLC8A, NCX	solute carrier family 8 (sodium\/calcium exchanger)		0	0	0	0	0	0	0	0	0	0	0	0	0	0	0	0	0	0	0	0	0	1	0	0	0	0	0	0	0	0	0	0	0	0	0	0	0	0	0	0	0	0	0	0	0	0
K05853	ATP2A	P-type Ca2+ transporter type 2A	[EC:7.2.2.10]	1	2	1	1	1	1	1	1	0	2	2	2	1	1	1	1	1	1	1	1	1	1	2	2	3	2	3	2	3	2	3	2	3	1	1	1	1	1	1	1	1	1	1	1	1	1
K05856	LCK	lymphocyte cell-specific protein tyrosine kinase	[EC:2.7.10.2]	0	0	0	0	0	0	0	0	0	0	0	0	0	0	0	0	0	0	0	1	0	0	0	0	0	0	0	0	0	0	0	0	0	0	0	0	0	0	0	0	0	0	0	0	0	0
K05857	PLCD	phosphatidylinositol phospholipase C, delta	[EC:3.1.4.11]	1	1	1	2	1	0	1	1	1	1	1	1	1	1	1	1	0	1	0	1	1	1	1	1	1	1	1	1	1	1	1	1	1	1	1	1	1	1	1	1	1	0	1	1	1	1
K05858	PLCB	phosphatidylinositol phospholipase C, beta	[EC:3.1.4.11]	0	0	0	0	0	1	0	0	0	0	0	0	0	1	0	0	0	0	0	0	0	0	0	0	0	0	0	0	0	0	0	0	0	0	0	0	0	0	0	0	0	0	0	0	0	0
K05863	SLC25A4S, ANT	solute carrier family 25 (mitochondrial adenine nucleotide translocator), member 4\/5\/6\/31		1	2	1	1	2	2	2	2	1	1	1	1	1	1	1	2	2	1	1	1	1	2	1	1	1	1	1	1	1	1	1	1	1	2	2	2	2	1	1	1	1	1	1	1	1	1
K05864	PPID, CYPD	peptidyl-prolyl isomerase D	[EC:5.2.1.8]	1	1	1	1	1	1	1	1	1	1	1	1	1	1	1	1	1	1	1	1	1	1	1	1	1	1	1	1	1	1	1	1	1	1	1	1	1	1	1	1	1	1	1	1	1	1
K05867	CDC25C	M-phase inducer phosphatase 3	[EC:3.1.3.48]	0	0	0	0	0	0	0	0	0	0	0	0	0	0	0	0	0	0	0	0	0	0	0	0	0	0	0	0	0	0	0	0	0	0	0	0	0	0	0	0	0	0	0	0	0	1
K05868	CCNB1	G2\/mitotic-specific cyclin-B1		0	0	1	0	0	0	0	0	0	0	0	0	0	0	0	0	0	0	0	0	0	0	0	0	0	0	0	0	0	0	0	0	0	0	0	0	0	0	0	0	0	0	0	0	0	0
K05869	CAMK4	calcium\/calmodulin-dependent protein kinase IV	[EC:2.7.11.17]	0	0	0	0	0	0	0	0	0	0	0	0	0	0	0	0	0	0	0	0	0	0	0	0	1	0	1	0	0	1	1	0	1	0	0	0	0	0	0	0	0	0	0	0	0	0
K05872	NFKBIE	NF-kappa-B inhibitor epsilon		0	0	0	0	0	0	0	0	0	0	0	0	0	0	0	0	0	0	0	0	0	0	0	0	0	0	0	0	0	0	0	0	0	0	0	0	0	0	0	0	0	0	0	1	0	0
K05906	PCYOX1, FCLY	prenylcysteine oxidase \/ farnesylcysteine lyase	[EC:1.8.3.5 1.8.3.6]	1	1	1	1	1	1	1	1	1	1	1	1	1	1	1	1	1	1	1	1	1	1	1	1	1	1	1	1	1	1	1	1	1	1	1	1	1	1	1	1	1	1	1	1	1	1
K05913	dad	2,4'-dihydroxyacetophenone dioxygenase	[EC:1.13.11.41]	0	0	0	0	0	1	0	0	0	0	0	0	0	0	0	0	0	0	0	0	0	0	0	0	0	0	0	0	0	0	0	0	0	0	0	0	0	0	0	0	0	0	0	0	0	0
K05917	CYP51	sterol 14alpha-demethylase	[EC:1.14.14.154 1.14.15.36]	1	0	1	1	2	2	2	1	2	2	2	1	1	1	1	1	1	1	1	2	1	1	1	1	1	1	1	1	1	1	1	1	1	2	1	1	1	1	1	1	1	1	1	1	1	2
K05925	METTL3	mRNA m6A methyltransferase catalytic subunit	[EC:2.1.1.348]	1	1	1	1	1	1	1	1	1	1	1	1	1	1	1	1	1	1	1	1	1	1	1	1	1	1	1	1	1	1	1	1	1	1	1	1	1	1	2	1	1	1	1	1	1	1
K05941	E2.3.2.15	glutathione gamma-glutamylcysteinyltransferase	[EC:2.3.2.15]	1	1	0	0	1	2	1	1	1	1	1	1	1	1	1	1	1	1	1	1	1	1	1	1	1	1	1	1	1	1	1	1	1	1	1	1	1	1	1	1	1	1	1	1	1	1
K05953	NAS	nicotianamine synthase	[EC:2.5.1.43]	1	0	0	0	0	0	0	0	0	0	0	0	0	0	0	0	0	0	0	0	0	0	0	0	0	0	0	0	0	0	0	0	0	0	0	1	1	0	0	0	0	0	0	0	0	0
K05954	FNTB	protein farnesyltransferase subunit beta	[EC:2.5.1.58]	1	1	1	1	1	1	1	1	1	1	1	1	1	1	1	1	0	1	1	1	1	1	1	1	1	1	1	1	1	1	1	1	1	1	1	1	1	1	1	1	1	1	1	1	1	1
K05955	FNTA	protein farnesyltransferase\/geranylgeranyltransferase type-1 subunit alpha	[EC:2.5.1.58 2.5.1.59]	1	1	1	1	1	1	1	1	1	1	1	1	1	1	1	1	1	1	1	1	1	1	1	1	1	1	1	1	1	1	1	1	1	2	1	1	0	1	1	0	1	1	1	2	1	1
K05956	RABGGTB	geranylgeranyl transferase type-2 subunit beta	[EC:2.5.1.60]	1	1	1	1	1	1	1	1	1	1	1	1	1	1	1	1	1	1	1	1	1	1	1	1	1	1	1	1	1	1	1	1	1	1	1	1	1	2	1	1	1	1	1	1	1	1
K05972	AXE1	acetylxylan esterase	[EC:3.1.1.72]	0	0	0	0	0	3	1	3	0	2	2	0	0	0	1	1	1	0	0	0	0	0	1	1	1	1	1	1	1	1	1	1	1	0	0	0	0	0	0	0	0	0	0	0	0	0
K05986	NUCS	nuclease S1	[EC:3.1.30.1]	1	1	1	1	1	1	1	1	1	1	1	1	1	1	1	1	1	1	1	1	1	1	1	1	1	1	1	1	1	1	1	1	1	1	1	1	1	1	1	1	1	1	1	1	1	1
K05994	E3.4.11.10	bacterial leucyl aminopeptidase	[EC:3.4.11.10]	3	2	2	2	2	2	2	2	2	2	2	2	2	1	1	1	2	2	1	2	2	2	1	1	1	1	1	1	1	1	1	1	1	2	2	3	2	2	2	2	2	2	2	2	2	2
K06001	trpB	tryptophan synthase beta chain	[EC:4.2.1.20]	0	0	0	0	0	0	0	0	0	0	0	0	0	0	0	0	0	0	0	0	0	0	0	0	0	0	0	0	0	0	0	0	0	0	0	0	0	0	0	1	0	0	0	0	0	0
K06002	PGA	pepsin A	[EC:3.4.23.1]	0	0	1	0	0	0	0	0	0	0	0	1	0	0	0	1	1	1	0	0	0	0	0	0	0	0	0	0	0	0	0	0	0	0	0	1	0	0	0	0	2	0	1	1	1	1
K06013	STE24	STE24 endopeptidase	[EC:3.4.24.84]	1	1	1	1	1	1	1	1	1	1	1	1	1	1	1	1	1	1	1	1	1	1	1	1	1	1	1	1	1	1	1	1	1	1	1	1	1	1	1	1	1	1	1	1	1	1
K06018	PPN1	endopolyphosphatase	[EC:3.6.1.10]	1	1	1	1	1	1	1	1	1	0	0	1	1	1	1	1	1	1	1	1	0	1	1	1	1	1	1	1	1	1	1	1	1	0	0	1	1	0	0	1	1	1	1	1	0	0
K06027	NSF, SEC18	vesicle-fusing ATPase	[EC:3.6.4.6]	1	1	1	1	1	1	1	1	1	2	1	1	1	1	1	1	1	1	1	1	1	1	1	1	1	1	1	1	1	1	1	1	1	1	1	1	1	1	1	1	1	1	1	1	1	1
K06030	MFN2, FZO1	mitofusin 2	[EC:3.6.5.-]	1	1	1	1	1	1	1	1	1	1	1	1	1	1	1	1	1	1	1	1	1	1	1	1	1	1	1	1	1	1	1	1	1	1	1	1	1	1	1	1	1	1	1	1	1	1
K06035	DDI2_3	cyanamide hydratase	[EC:4.2.1.69]	1	1	0	0	1	1	1	1	0	0	1	1	0	0	0	0	0	0	0	1	0	0	0	0	0	0	0	0	0	0	0	0	0	1	1	1	0	0	0	1	0	0	0	0	0	0
K06041	kdsD, kpsF	arabinose-5-phosphate isomerase	[EC:5.3.1.13]	1	1	1	1	1	1	1	1	1	1	1	1	1	1	1	1	1	1	1	1	1	1	1	1	1	1	1	1	1	1	1	1	1	1	1	1	1	1	1	1	1	1	1	1	1	1
K06047	TTL	tubulin---tyrosine ligase	[EC:6.3.2.25]	2	3	2	2	2	2	2	2	2	2	2	2	2	2	2	2	2	2	2	2	2	2	2	2	2	2	2	2	2	2	2	2	2	2	3	2	2	2	2	2	2	2	2	2	2	2
K06051	DLL	delta		0	0	0	0	0	0	0	0	0	0	0	0	0	0	0	0	0	0	0	0	0	0	0	0	0	0	0	0	0	0	0	0	0	0	0	0	0	0	0	0	1	0	0	0	0	0
K06053	RBPSUH, RBPJK	recombining binding protein suppressor of hairless		0	0	1	1	0	0	0	0	0	0	0	0	0	0	0	1	0	0	0	0	0	0	1	1	2	1	1	1	1	1	1	1	1	1	1	0	0	0	1	1	1	1	1	0	1	0
K06062	PCAF, KAT2, GCN5	histone acetyltransferase	[EC:2.3.1.48]	1	1	1	1	1	1	1	1	1	1	1	1	1	1	1	1	1	1	1	1	1	1	1	1	1	1	1	1	1	1	1	1	1	1	1	1	1	1	1	1	1	1	1	2	1	1
K06063	SNW1, SKIIP, SKIP	SNW domain-containing protein 1		1	1	1	1	1	1	1	1	1	1	1	1	1	1	1	1	1	1	1	1	1	1	1	1	1	1	1	1	1	1	1	1	1	1	1	2	1	1	1	1	1	1	1	1	1	1
K06066	CIR	CBF1 interacting corepressor		0	0	0	0	0	0	0	0	0	0	0	0	1	0	0	0	0	0	0	0	0	0	0	0	0	0	0	0	0	0	0	0	0	0	0	0	0	0	1	0	0	0	0	0	0	0
K06067	HDAC1_2	histone deacetylase 1\/2	[EC:3.5.1.98]	2	2	2	2	2	2	2	2	2	2	2	2	2	2	2	2	2	2	2	2	2	2	2	2	2	2	2	2	2	2	2	2	2	2	2	2	2	3	2	2	2	2	2	2	2	2
K06070	PKD	protein kinase D	[EC:2.7.11.13]	0	0	0	0	0	0	0	0	0	0	0	0	0	0	0	0	0	0	0	0	0	0	0	0	0	0	0	0	0	1	0	0	0	0	0	0	0	0	0	0	0	0	0	0	0	1
K06072	DOHH	deoxyhypusine monooxygenase	[EC:1.14.99.29]	1	1	2	1	1	1	2	1	1	1	1	1	1	1	1	1	1	1	1	1	1	1	1	1	1	1	1	1	1	1	1	1	1	1	1	1	1	1	1	1	1	1	1	1	1	1
K06083	WASF3	WAS protein family, member 3		0	0	0	0	0	0	0	0	0	0	0	0	0	0	0	0	0	1	0	0	0	0	0	0	0	0	0	0	0	0	0	0	0	0	0	0	0	0	0	0	0	0	0	0	0	0
K06084	LMO7, FBXO20	F-box protein 20		0	0	0	0	0	0	0	0	0	0	0	0	0	0	0	0	0	0	0	0	0	0	0	0	0	0	0	0	0	0	0	0	0	0	0	0	0	0	0	0	1	0	0	0	0	0
K06086	SORBS1, SH3D5, PONSIN, CAP	sorbin and SH3 domain containing protein 1		0	0	0	0	0	0	0	0	0	0	0	0	0	0	0	0	0	0	0	0	0	0	0	0	0	0	0	0	0	0	0	0	0	0	0	0	0	0	0	0	1	1	0	0	0	1
K06094	LLGL	lethal(2) giant larvae protein		0	0	0	0	0	0	0	0	0	0	0	0	0	0	0	0	0	0	0	0	0	0	0	0	0	0	0	0	0	0	0	0	0	0	0	0	0	0	0	0	0	0	1	0	0	0
K06099	CSDA, ZONAB	cold shock domain protein A		0	0	0	0	0	0	0	0	0	0	0	0	0	0	0	0	0	0	0	0	0	0	0	0	0	0	0	0	0	0	0	0	0	0	0	0	0	0	0	0	0	0	0	0	0	1
K06100	SYMPK	symplekin		1	1	1	1	1	1	1	1	1	1	1	1	1	1	1	1	1	1	1	1	1	1	1	1	1	1	1	1	1	1	1	1	1	1	1	1	1	1	1	1	1	1	1	1	1	1
K06101	ASH1L	[histone H3]-lysine4 N-trimethyltransferase ASH1L	[EC:2.1.1.354]	1	1	1	1	1	2	1	1	0	1	1	1	1	1	1	1	1	1	1	1	1	1	1	1	1	1	1	1	1	1	1	1	1	1	1	1	1	1	1	1	2	1	0	1	0	0
K06102	CGN	cingulin		0	0	0	0	0	0	0	0	0	0	0	0	0	0	0	0	0	0	0	0	0	0	0	0	0	0	0	0	0	0	0	0	0	0	0	1	0	0	1	0	0	0	0	0	0	0
K06105	TJP4, PILT	tight junction protein 4		0	0	0	0	0	0	0	0	0	0	0	0	0	0	0	0	0	1	0	0	0	0	0	0	0	0	0	0	0	0	0	0	0	0	0	0	0	0	0	0	0	0	0	0	0	0
K06110	EXOC3, SEC6	exocyst complex component 3		1	1	1	2	1	1	1	1	1	1	1	1	1	1	1	1	1	1	1	1	1	1	1	1	1	1	1	1	1	1	1	1	1	1	1	1	1	1	1	1	2	2	1	1	1	1
K06113	abnA	arabinan endo-1,5-alpha-L-arabinosidase	[EC:3.2.1.99]	0	0	0	0	1	2	2	1	1	1	1	0	1	0	1	1	1	0	0	1	0	0	0	0	0	0	0	0	0	0	0	0	0	0	0	1	1	0	0	0	0	0	0	0	0	0
K06114	SPTA	spectrin alpha		0	0	0	0	0	0	0	0	0	1	0	0	0	0	0	0	0	0	0	0	0	0	0	0	0	0	0	0	0	0	0	0	0	0	0	0	0	0	0	0	0	0	0	0	0	0
K06115	SPTB	spectrin beta		2	0	0	0	0	0	0	0	0	0	0	0	0	0	0	0	0	0	0	0	0	0	0	0	0	0	0	0	0	0	0	0	0	0	0	0	0	0	0	0	1	0	0	0	0	0
K06125	COQ2	4-hydroxybenzoate polyprenyltransferase	[EC:2.5.1.39]	1	1	1	1	1	1	1	1	1	1	1	1	1	2	1	1	1	1	1	1	1	1	1	1	1	1	1	1	1	1	1	1	1	1	1	1	1	1	1	1	1	1	1	1	1	1
K06126	COQ6	ubiquinone biosynthesis monooxygenase Coq6	[EC:1.14.13.-]	1	1	1	1	1	1	1	1	1	1	1	2	1	1	1	1	1	1	1	1	1	1	1	1	1	1	1	1	1	1	1	1	1	1	1	1	1	1	1	1	1	1	1	1	1	1
K06127	COQ5	2-methoxy-6-polyprenyl-1,4-benzoquinol methylase	[EC:2.1.1.201]	1	1	1	1	1	1	1	1	1	1	1	1	1	1	1	1	1	1	1	1	1	1	1	1	1	1	1	1	1	1	1	1	1	1	1	1	1	1	1	1	1	1	1	1	1	1
K06128	LYPLA1	lysophospholipase I	[EC:3.1.1.5]	1	0	0	0	0	1	1	0	0	0	1	0	1	0	0	2	1	0	0	0	0	1	0	0	0	1	0	0	0	0	0	0	0	0	0	0	0	0	0	0	1	1	0	1	1	1
K06130	LYPLA2	lysophospholipase II	[EC:3.1.1.5]	0	2	0	1	1	0	2	0	1	0	1	1	1	0	0	2	1	1	1	1	1	0	0	0	1	0	1	0	1	1	1	0	1	0	0	0	0	0	0	0	0	0	1	0	0	0
K06133	LYS5, acpT	4'-phosphopantetheinyl transferase	[EC:2.7.8.-]	1	1	1	0	1	1	1	1	0	1	0	2	1	1	1	1	1	1	1	1	1	1	1	1	1	1	1	1	1	1	1	1	1	0	1	1	1	1	1	1	1	1	1	1	1	0
K06134	COQ7	3-demethoxyubiquinol 3-hydroxylase	[EC:1.14.99.60]	1	1	1	1	1	1	1	1	1	1	1	1	1	1	1	1	1	1	1	1	1	1	1	1	1	1	1	1	1	1	1	1	1	1	1	2	2	1	1	1	1	1	1	1	1	1
K06147	ABCB-BAC	ATP-binding cassette, subfamily B, bacterial		1	1	1	1	0	0	0	0	0	0	0	0	0	0	0	0	0	0	0	0	0	0	0	0	0	0	0	0	0	0	0	0	0	0	0	0	0	0	0	0	0	0	0	0	0	0
K06158	ABCF3	ATP-binding cassette, subfamily F, member 3		1	1	1	1	1	2	1	2	1	1	1	1	1	1	1	1	1	1	1	1	1	1	1	1	1	1	1	1	1	1	1	1	1	1	1	1	1	1	1	1	1	1	1	1	1	2
K06173	truA, PUS1	tRNA pseudouridine38-40 synthase	[EC:5.4.99.12]	1	1	1	1	1	1	1	1	1	1	1	1	1	1	1	1	1	1	1	1	1	1	1	1	1	1	1	1	1	1	1	1	1	1	1	1	1	1	1	1	1	1	1	1	1	1
K06174	ABCE1, Rli1	ATP-binding cassette, sub-family E, member 1		1	2	1	1	1	1	1	1	1	1	1	1	1	1	1	1	1	1	1	1	1	2	1	0	1	1	1	1	1	1	1	1	1	1	1	1	1	1	1	1	1	1	1	1	1	1
K06176	truD, PUS7	tRNA pseudouridine13 synthase	[EC:5.4.99.27]	1	1	1	1	1	1	2	1	1	1	1	1	1	1	2	1	1	1	1	1	1	1	1	1	1	1	1	1	1	1	1	1	1	1	1	1	1	1	1	1	1	1	1	1	1	1
K06179	rluC	23S rRNA pseudouridine955\/2504\/2580 synthase	[EC:5.4.99.24]	0	0	1	0	0	0	0	0	0	0	0	1	0	0	0	0	0	0	0	0	0	0	1	1	1	1	1	1	1	1	1	1	1	0	0	0	0	0	0	0	0	0	0	0	0	0
K06180	rluD	23S rRNA pseudouridine1911\/1915\/1917 synthase	[EC:5.4.99.23]	0	0	0	0	0	1	0	0	0	0	0	0	0	0	0	0	0	0	0	0	0	0	0	0	0	0	0	0	0	0	0	0	0	0	0	0	0	0	0	0	0	0	0	0	0	0
K06185	ABCF2	ATP-binding cassette, subfamily F, member 2		1	0	1	1	1	1	1	1	1	1	1	1	1	1	1	1	1	1	1	1	1	1	1	1	1	1	1	1	1	1	1	1	1	1	1	1	1	1	1	1	1	1	1	1	1	1
K06199	crcB, FEX	fluoride exporter		1	1	1	1	1	1	1	1	0	1	1	0	1	1	1	1	1	1	1	2	1	1	1	1	1	1	1	1	1	1	1	1	1	1	1	1	1	1	1	1	1	1	1	1	1	1
K06207	typA, bipA	GTP-binding protein		0	0	0	0	0	0	0	0	0	0	0	0	0	0	0	0	0	0	0	0	0	1	0	0	0	0	0	0	0	0	0	0	0	0	0	0	0	0	0	0	0	0	0	0	0	0
K06210	NMNAT	nicotinamide mononucleotide adenylyltransferase	[EC:2.7.7.1 2.7.7.18]	1	1	1	1	1	1	1	1	1	1	1	1	1	1	1	1	1	2	1	1	1	1	1	1	1	1	1	1	1	1	1	1	1	1	1	1	1	1	1	1	1	1	1	1	1	1
K06215	pdxS, pdx1	pyridoxal 5'-phosphate synthase pdxS subunit	[EC:4.3.3.6]	2	2	1	1	1	1	1	1	1	1	1	1	1	1	1	1	1	1	1	1	1	1	1	1	1	1	1	1	1	1	1	1	1	1	1	1	1	1	1	1	1	1	1	1	1	1
K06226	SMO	smoothened		0	0	0	0	1	0	0	0	0	0	0	0	0	0	0	0	0	0	0	0	0	0	0	0	0	0	0	0	0	0	0	0	0	0	0	0	0	0	0	0	0	0	0	0	0	0
K06230	GLI3	zinc finger protein GLI3		0	0	0	0	0	0	0	0	0	1	0	0	0	0	0	0	0	0	0	0	0	0	0	0	0	0	0	0	0	0	0	0	0	0	0	0	0	0	0	0	0	0	0	0	0	0
K06232	GAS1	growth arrest-specific 1		0	0	0	0	0	0	0	0	0	0	0	0	0	0	0	0	0	0	0	0	0	0	1	0	0	0	0	0	0	0	0	0	0	0	0	0	0	0	0	0	0	0	0	0	0	0
K06233	LRP2	low density lipoprotein-related protein 2		0	0	0	0	0	0	0	0	0	0	0	0	0	0	0	0	0	0	0	0	0	0	0	0	0	0	0	0	0	0	0	0	0	0	0	0	0	0	0	1	0	0	0	0	0	1
K06237	COL4A	collagen type IV alpha		0	0	0	0	0	0	0	0	0	1	0	0	0	0	0	0	0	0	0	0	0	1	0	0	0	0	0	0	0	1	0	0	0	0	0	0	0	0	0	0	2	1	1	0	0	1
K06240	LAMA3_5	laminin, alpha 3\/5		0	0	0	0	0	0	1	0	0	0	0	0	0	0	0	0	0	0	0	0	0	0	0	0	0	0	0	0	0	0	0	0	0	0	0	0	0	0	0	0	0	0	0	0	0	0
K06241	LAMA4	laminin, alpha 4		0	0	0	0	0	0	0	0	0	0	0	0	0	0	0	0	0	0	0	0	0	0	0	0	0	0	0	0	0	0	0	0	0	0	0	0	0	0	1	0	0	0	0	0	0	0
K06252	TN	tenascin		0	0	4	1	0	0	0	0	0	0	0	0	0	1	0	1	1	0	1	0	0	0	0	0	0	0	0	0	0	0	0	0	0	0	0	0	0	0	0	0	0	0	0	0	0	0
K06267	HMMR, RHAMM, CD168	hyaluronan-mediated motility receptor		0	0	0	0	0	0	0	0	1	0	0	0	0	0	0	0	0	0	0	0	0	0	1	1	0	1	0	1	0	1	0	1	0	0	0	0	0	0	1	1	1	1	1	0	1	1
K06268	PPP3R, CNB	serine\/threonine-protein phosphatase 2B regulatory subunit		1	1	1	1	1	1	1	1	1	1	1	1	1	1	1	1	1	1	1	1	1	1	1	1	1	1	1	1	1	1	1	1	1	1	1	1	2	1	1	1	1	1	1	1	1	1
K06269	PPP1C	serine\/threonine-protein phosphatase PP1 catalytic subunit	[EC:3.1.3.16]	2	2	2	4	2	3	2	2	2	2	2	2	2	2	2	2	2	3	2	2	2	2	2	2	2	2	2	2	2	2	2	2	2	2	2	2	2	2	2	2	2	2	2	2	2	2
K06276	PDPK1	3-phosphoinositide dependent protein kinase-1	[EC:2.7.11.1]	1	1	1	1	1	1	1	1	1	1	1	1	1	1	1	1	1	1	1	1	1	1	1	1	1	1	1	1	1	1	1	1	1	1	1	1	1	1	2	2	1	1	1	1	2	1
K06316	RFT1	oligosaccharide translocation protein RFT1		1	1	1	1	1	1	1	1	1	1	1	1	1	1	1	1	1	1	1	1	1	1	1	1	1	1	1	1	1	1	1	1	1	1	1	1	1	1	1	1	1	1	1	1	1	1
K06445	fadE	acyl-CoA dehydrogenase	[EC:1.3.99.-]	0	1	0	0	0	0	0	0	0	0	0	0	0	0	0	0	0	0	0	0	0	0	0	0	0	0	0	0	0	0	0	0	0	0	0	0	0	0	0	0	0	0	0	0	0	0
K06460	CD9, TSPAN29	CD9 antigen		0	0	0	0	0	0	0	0	0	0	0	0	0	0	0	0	0	0	0	0	0	0	0	0	0	0	0	0	0	0	0	0	0	0	0	0	0	0	1	0	0	0	0	0	0	0
K06483	ITGA4, CD49d	integrin alpha 4		0	0	0	0	0	0	0	0	0	0	0	0	0	0	0	0	0	0	0	0	0	0	0	0	0	0	0	0	0	0	0	0	0	0	0	0	0	0	0	0	0	0	0	0	1	0
K06521	SEMA4, CD100	semaphorin 4		0	0	0	0	0	0	0	0	0	0	0	0	0	0	0	0	0	0	0	0	0	0	0	0	0	0	0	0	0	0	0	0	0	0	0	0	0	0	0	0	0	0	0	0	1	0
K06560	MRC, CD206, CD280	mannose receptor, C type		0	0	0	0	0	0	0	0	0	0	0	0	0	0	0	0	0	0	0	0	0	0	0	0	0	0	0	0	0	0	0	0	0	0	0	0	0	0	0	0	0	1	0	0	0	0
K06564	IGF2R, CD222	insulin-like growth factor 2 receptor		0	0	0	0	1	1	1	1	1	1	1	1	1	1	1	1	1	1	1	1	1	1	1	1	1	1	1	1	1	1	1	1	1	1	1	1	1	0	0	0	0	0	1	0	0	0
K06589	ITGB6	integrin beta 6		0	0	0	0	0	0	0	0	0	0	0	0	0	0	0	0	0	0	0	0	0	0	0	0	0	0	0	0	0	0	0	0	0	0	0	0	0	0	0	0	0	0	0	0	1	0
K06619	ABL1	abelson tyrosine-protein kinase 1	[EC:2.7.10.2]	0	1	0	0	0	0	0	0	0	0	0	0	0	0	0	0	0	0	0	0	0	0	0	0	0	0	0	0	0	0	0	0	0	0	0	0	0	0	0	0	0	0	0	0	0	0
K06624	CDKN1B, P27, KIP1	cyclin-dependent kinase inhibitor 1B		0	0	0	0	0	0	0	0	0	0	0	0	0	0	0	0	1	0	0	0	0	0	0	0	0	0	0	0	0	0	0	0	0	0	0	0	0	0	0	0	0	0	0	0	0	0
K06626	CCNE	G1\/S-specific cyclin-E1		0	0	0	0	0	1	0	0	0	0	0	0	0	0	0	0	0	0	0	0	0	0	0	0	0	0	0	0	0	0	0	0	0	0	0	0	0	0	0	0	0	0	0	0	0	0
K06628	CDC45	cell division control protein 45		1	1	1	1	1	1	2	1	1	1	1	1	1	1	1	1	1	1	1	1	1	1	1	1	1	1	1	1	1	1	1	1	1	1	1	1	1	1	1	1	1	1	1	1	1	1
K06630	YWHAE	14-3-3 protein epsilon		2	2	2	2	2	2	2	2	2	2	2	2	2	2	2	2	2	2	2	2	2	2	2	2	2	2	2	2	2	2	2	2	2	3	3	2	2	2	2	2	2	2	2	2	2	2
K06632	WEE1	wee1-like protein kinase	[EC:2.7.11.1]	0	0	0	0	0	0	0	0	0	0	0	0	0	0	0	0	0	0	0	0	0	0	0	0	0	0	0	0	0	0	0	0	0	0	0	0	0	0	0	0	0	0	0	0	0	1
K06634	CCNH	cyclin H		1	1	1	2	1	1	1	1	1	1	1	1	1	1	1	1	1	1	1	1	1	1	1	1	1	1	1	1	1	1	1	1	1	1	1	1	1	1	1	1	1	1	1	1	1	1
K06636	SMC1	structural maintenance of chromosome 1		1	2	1	1	1	1	1	1	1	1	1	1	1	1	1	1	1	1	1	1	1	1	2	0	1	1	1	2	1	1	1	2	1	1	1	1	1	2	1	1	1	2	1	2	1	1
K06639	CDC14	cell division cycle 14	[EC:3.1.3.16 3.1.3.48]	1	1	1	1	1	1	1	1	1	1	1	1	1	1	1	1	1	1	1	1	1	1	1	1	1	1	1	1	1	1	1	1	1	1	1	1	1	1	1	1	1	1	2	1	1	1
K06640	ATR	serine\/threonine-protein kinase ATR	[EC:2.7.11.1]	1	1	1	1	1	1	1	1	1	1	1	1	1	1	1	1	1	1	1	2	1	1	1	1	1	1	1	1	1	1	1	1	1	1	1	1	1	1	1	1	2	2	1	1	1	1
K06641	CHEK2	serine\/threonine-protein kinase CHEK2	[EC:2.7.11.1]	0	0	0	0	0	0	0	0	1	0	0	0	0	0	0	0	0	0	0	0	0	0	0	0	0	0	0	0	0	0	0	0	0	0	0	0	0	0	0	0	0	0	0	0	0	0
K06642	PRKDC	DNA-dependent protein kinase catalytic subunit	[EC:2.7.11.1]	0	0	0	0	0	0	0	0	0	0	0	0	0	0	0	0	0	0	0	0	0	1	0	0	0	0	0	0	0	0	0	0	0	0	0	0	0	0	0	0	0	0	0	0	0	0
K06647	MBP1	transcription factor MBP1		1	1	1	1	1	1	1	1	1	1	1	1	1	1	1	1	1	1	1	1	1	1	1	1	1	1	1	1	1	1	1	1	1	1	1	1	1	1	1	1	1	1	1	1	1	1
K06653	PHO81	CDK inhibitor PHO81		1	2	1	1	1	1	1	1	1	1	1	1	1	1	1	1	1	1	1	1	1	1	1	1	1	1	1	1	1	1	1	1	1	1	1	1	1	1	2	1	1	1	1	1	1	1
K06655	PHO85	negative regulator of the PHO system	[EC:2.7.11.22]	1	1	1	1	1	1	1	1	1	1	1	1	1	1	1	1	1	1	1	1	1	1	1	1	1	1	1	1	1	1	1	1	1	1	1	1	1	1	1	1	1	1	1	1	1	1
K06656	PCL1	PHO85 cyclin-1		3	2	3	4	3	3	3	3	3	3	3	4	3	3	3	3	3	3	3	3	3	3	3	3	3	3	3	2	3	3	3	3	3	3	3	3	2	3	3	2	3	3	3	3	3	3
K06662	HRAD17, RAD24	cell cycle checkpoint protein		1	1	1	2	1	1	1	1	1	1	1	1	1	1	1	1	1	1	1	1	1	1	1	1	1	1	1	1	1	1	1	1	1	1	1	1	1	1	1	1	1	1	1	1	1	1
K06664	PEX2, PXMP3	peroxin-2		1	1	1	1	1	1	1	1	1	1	1	1	1	1	1	1	1	1	1	1	1	1	1	1	1	1	1	1	1	1	1	1	1	1	1	1	1	1	1	1	1	1	1	1	1	1
K06665	SSN6, CYC8	general transcriptional corepressor CYC8		1	1	1	1	1	1	1	1	1	1	1	1	1	1	2	1	1	1	1	1	1	1	1	1	1	1	1	1	1	1	1	1	1	1	1	1	1	1	1	1	1	1	1	1	1	1
K06666	TUP1	general transcriptional corepressor TUP1		1	1	1	1	1	1	1	1	1	1	1	1	1	1	1	1	1	1	1	1	1	1	1	1	1	1	1	1	1	1	1	1	1	1	1	1	1	1	1	1	1	2	1	1	1	1
K06669	SMC3, CSPG6	structural maintenance of chromosome 3 (chondroitin sulfate proteoglycan 6)		1	1	1	1	1	1	1	2	1	1	1	1	1	1	1	1	1	1	1	1	1	1	1	1	1	1	1	1	1	1	1	1	1	1	1	1	1	1	1	1	1	1	1	1	1	1
K06670	SCC1, MCD1, RAD21	cohesin complex subunit SCC1		1	1	1	1	1	1	1	1	1	1	1	1	1	1	1	1	1	1	1	1	1	1	1	1	1	1	1	1	1	1	1	1	1	1	1	1	1	1	1	1	1	1	1	1	1	1
K06671	STAG1_2, SCC3, IRR1	cohesin complex subunit SA-1\/2		1	1	1	2	1	1	1	1	1	1	1	1	1	1	1	1	1	1	1	1	1	1	1	1	1	1	1	1	1	1	1	1	1	1	1	1	1	1	1	1	1	1	1	2	1	1
K06672	SCC2, NIPBL	cohesin loading factor subunit SCC2		1	1	1	1	1	1	1	1	1	1	1	1	1	1	1	1	1	1	1	1	1	1	1	1	1	1	1	1	1	1	1	1	1	1	1	1	1	1	1	1	1	1	1	1	1	1
K06674	SMC2	structural maintenance of chromosome 2		1	1	1	1	1	1	1	1	1	1	1	1	1	1	1	1	1	2	1	1	1	1	1	1	1	1	1	1	1	1	1	1	1	1	1	1	1	1	1	1	1	1	1	2	1	1
K06675	SMC4	structural maintenance of chromosome 4		2	1	2	1	1	1	2	1	2	1	1	2	1	1	1	1	1	1	1	1	1	1	1	1	1	1	2	2	2	1	1	1	1	1	1	1	1	2	1	1	1	1	1	1	1	1
K06676	BRRN1, BRN1, CAPH	condensin complex subunit 2		1	1	1	1	1	1	1	1	1	1	1	2	1	1	1	1	1	1	1	1	1	1	1	1	1	1	1	1	1	1	2	1	1	1	1	1	1	1	1	1	1	3	1	1	1	1
K06677	YCS4, CNAP1, CAPD2	condensin complex subunit 1		1	1	1	1	1	1	4	1	1	1	1	1	1	1	1	1	1	1	1	1	1	1	1	1	1	1	1	1	1	1	1	1	1	1	1	1	1	1	1	1	1	1	1	1	1	1
K06678	YCG1, CAPG	condensin complex subunit 3		1	1	1	1	1	1	1	1	1	1	1	1	1	1	1	1	1	1	1	1	1	1	1	1	1	1	1	1	1	1	1	1	1	1	1	1	1	1	1	1	1	1	1	1	1	1
K06679	MAD1	mitotic spindle assembly checkpoint protein MAD1		1	1	1	2	1	1	1	1	1	1	1	1	1	1	1	1	1	1	1	1	1	1	1	1	1	1	1	1	1	1	1	1	1	1	1	1	1	1	1	1	1	1	1	1	1	2
K06681	LTE1	Gdp\/GTP exchange factor required for growth at low temperatures		0	0	0	0	0	0	0	0	0	0	1	0	0	0	0	0	0	0	0	0	0	0	0	0	0	0	0	0	0	1	0	0	0	0	0	0	0	0	0	0	0	0	0	0	0	0
K06682	TEM1	Gtp-binding protein of the ras superfamily involved in termination of M-phase		1	1	1	2	1	1	1	1	1	1	1	1	1	1	1	1	1	1	1	1	1	1	1	1	1	1	1	1	1	1	1	1	1	1	1	1	1	1	1	1	1	1	1	1	1	1
K06684	DBF2	cell cycle protein kinase DBF2	[EC:2.7.11.-]	1	1	1	1	1	1	1	1	1	1	1	1	1	1	1	1	1	1	1	1	1	1	1	1	1	1	1	1	1	1	1	1	1	1	1	1	1	3	1	1	1	1	1	2	1	1
K06685	MOB1, Mats	MOB kinase activator 1		2	2	2	2	2	2	2	2	2	2	1	3	2	2	2	2	2	2	2	2	2	2	2	2	2	2	2	2	2	2	2	2	2	2	2	2	2	2	3	2	2	2	2	2	2	2
K06688	UBE2C, UBC11	ubiquitin-conjugating enzyme E2 C	[EC:2.3.2.23]	1	0	1	1	1	1	1	1	1	1	1	1	1	1	1	1	1	1	1	1	1	1	1	1	2	1	1	1	1	1	1	1	1	1	1	2	1	1	1	1	1	1	1	1	1	1
K06689	UBE2D, UBC4, UBC5	ubiquitin-conjugating enzyme E2 D	[EC:2.3.2.23]	2	2	2	2	2	2	2	2	3	2	1	3	3	3	3	3	3	3	3	3	3	3	3	3	3	3	3	3	3	3	4	3	4	3	3	2	2	2	2	1	2	2	3	3	1	2
K06691	RPN13	26S proteasome regulatory subunit N13		2	1	1	1	1	1	1	1	1	1	1	1	0	1	1	2	1	1	1	1	1	1	1	1	1	1	1	1	1	1	1	1	1	2	2	1	1	1	1	1	1	1	1	1	1	1
K06693	PSMD9, RPN4	26S proteasome regulatory subunit N4		1	1	1	1	1	1	1	1	1	1	1	1	1	1	1	1	1	1	1	1	1	1	1	0	1	1	1	1	1	1	1	1	1	1	1	1	1	1	1	1	1	1	1	1	1	1
K06694	PSMD10	26S proteasome non-ATPase regulatory subunit 10		1	0	0	1	1	1	1	1	1	1	1	1	1	1	1	1	1	1	1	1	1	1	1	1	1	1	1	1	1	1	1	1	1	1	1	1	1	1	1	1	1	1	1	1	1	1
K06695	PSMC3IP	26S proteasome regulatory subunit, ATPase 3, interacting protein		0	1	0	0	1	0	1	1	0	0	0	0	0	0	0	0	0	0	0	0	0	0	1	1	1	1	1	1	1	1	1	1	1	0	0	0	0	0	0	0	0	0	0	0	0	0
K06699	PSME4	proteasome activator subunit 4		1	1	1	2	1	1	1	1	2	1	1	1	1	1	2	2	1	1	1	1	1	1	1	1	1	1	1	1	1	1	1	1	1	1	1	1	1	1	1	1	1	1	1	2	1	1
K06700	PSMF1	proteasome inhibitor subunit 1 (PI31)		0	1	1	2	1	1	1	1	0	1	1	1	1	1	0	1	1	1	0	1	1	1	1	1	1	1	1	1	1	1	1	1	1	1	1	1	1	1	2	1	2	2	1	1	2	2
K06709	KDM4, JMJD2, JHDM3	[histone H3]-trimethyl-L-lysine9\/36 demethylase	[EC:1.14.11.66 1.14.11.69]	0	0	0	0	0	0	0	1	0	0	0	1	0	0	0	0	0	0	0	0	0	0	0	0	0	0	0	0	0	0	0	0	0	0	0	0	0	0	0	0	0	0	0	0	0	0
K06716	ART1, CD296	ADP-ribosyltransferase 1	[EC:2.4.2.31]	0	0	0	0	0	0	0	0	0	0	0	0	0	0	0	0	0	0	0	0	0	0	0	0	0	0	0	0	0	0	0	0	0	0	0	0	0	0	0	0	0	0	0	1	0	0
K06755	ROBO3	roundabout, axon guidance receptor 3		0	0	0	0	0	0	0	0	0	0	0	0	0	0	0	0	0	0	0	0	0	0	0	0	0	0	0	0	0	1	0	0	0	0	0	0	0	0	0	0	0	0	0	0	0	0
K06760	CNTN2	contactin 2		0	0	0	0	0	0	0	0	0	0	0	0	1	0	0	0	0	0	0	0	0	0	0	0	0	0	0	0	0	0	0	0	0	0	0	0	0	0	0	0	0	0	0	0	0	0
K06766	NEO1	neogenin		0	0	0	0	0	0	0	0	0	0	0	0	0	0	0	0	0	0	0	0	0	0	0	0	0	0	1	0	1	0	0	0	0	0	0	0	0	0	0	0	0	0	0	0	0	0
K06784	ROBO4	roundabout, axon guidance receptor 4		0	0	0	0	0	0	0	1	0	0	0	0	0	0	0	0	0	0	0	0	0	0	0	0	0	0	0	0	0	0	0	0	0	0	0	0	0	0	0	0	0	0	0	0	0	0
K06785	JAM3	junctional adhesion molecule 3		0	0	0	0	0	0	0	0	0	0	0	0	1	0	0	0	1	0	0	0	0	0	0	0	0	0	0	0	0	0	0	0	0	0	0	0	0	0	0	0	0	0	0	0	0	0
K06801	CDH9	cadherin 9, type 2, T1-cadherin		0	0	0	0	0	0	0	0	0	0	0	0	0	1	0	0	0	0	0	0	0	0	0	0	0	0	0	0	0	0	0	0	0	0	0	0	0	0	0	0	0	0	0	0	0	0
K06814	CDH24	cadherin-like 24		0	0	0	0	0	0	0	0	0	0	0	0	0	0	0	1	0	0	0	0	0	0	0	0	0	0	0	0	0	0	0	0	0	0	0	0	0	0	0	0	0	0	0	0	0	0
K06821	PLXNB	plexin B		0	0	0	0	0	0	0	0	0	0	0	0	0	0	0	0	0	0	0	0	0	0	0	0	0	0	0	0	0	0	0	0	0	0	0	0	1	0	0	0	0	0	0	0	0	0
K06823	COL18A	collagen type XVIII alpha		0	0	0	0	0	0	0	0	0	0	0	0	0	0	0	0	0	0	0	0	0	0	0	0	0	0	0	0	0	0	0	0	0	1	0	0	0	0	0	0	0	0	0	0	0	0
K06840	SEMA3	semaphorin 3		0	0	0	0	0	0	0	0	1	0	0	0	0	0	0	0	0	0	0	0	0	2	0	0	0	0	0	0	0	0	0	0	0	0	0	0	0	0	0	0	0	0	0	0	0	0
K06844	NTN3	netrin 3		0	0	0	0	0	0	0	0	0	0	0	0	0	0	0	0	0	0	1	0	0	0	0	0	0	0	0	0	0	0	0	0	0	0	0	0	0	0	0	0	0	0	0	0	0	0
K06845	NTN4	netrin 4		0	0	0	0	0	0	0	0	0	0	0	0	0	0	0	0	0	0	1	0	0	0	0	0	0	0	0	0	0	0	0	0	0	0	0	0	0	0	0	0	0	0	0	0	1	0
K06867	K06867	uncharacterized protein		3	2	2	2	2	2	2	2	2	2	2	3	3	4	2	2	2	3	3	3	3	3	3	3	2	2	2	3	2	2	2	2	2	2	3	3	3	3	3	2	3	2	3	2	2	2
K06874	K06874	zinc finger protein		1	1	1	1	1	1	1	1	1	1	1	1	1	1	1	1	1	1	1	1	1	1	1	1	1	1	1	1	2	1	1	1	1	1	1	1	1	1	1	1	1	1	1	2	1	1
K06875	PDCD5, TFAR19	programmed cell death protein 5		1	1	1	1	1	1	1	1	1	1	1	1	1	1	1	1	1	1	1	1	1	1	1	0	1	0	1	1	1	0	1	1	1	1	1	1	1	1	1	1	1	1	1	1	1	1
K06877	K06877	DEAD\/DEAH box helicase domain-containing protein		1	1	1	6	1	1	1	1	1	1	1	1	1	1	1	1	1	1	1	1	1	1	1	1	1	1	1	1	1	1	1	1	1	1	1	1	1	1	1	1	1	1	1	1	1	1
K06884	K06884	uncharacterized protein		0	0	0	0	1	2	1	1	0	0	1	0	0	0	1	0	0	0	1	0	0	0	1	1	1	1	1	1	1	1	1	1	1	0	0	0	0	0	1	0	0	0	0	0	0	0
K06889	K06889	uncharacterized protein		0	0	0	0	1	1	1	0	1	1	0	0	1	0	0	0	0	0	0	1	0	0	0	0	1	0	1	0	1	0	1	0	1	0	0	0	0	0	0	0	0	1	1	1	1	0
K06902	UMF1	MFS transporter, UMF1 family		1	1	1	1	1	1	2	1	1	1	1	1	1	1	1	1	1	1	1	1	1	1	1	1	1	1	1	1	1	1	1	1	1	2	1	1	1	1	1	1	1	1	1	1	1	1
K06910	PEBP, TFS1	phosphatidylethanolamine-binding protein		4	2	2	2	4	2	4	4	2	4	5	3	3	3	3	3	3	3	3	3	3	2	3	2	3	2	3	2	3	3	3	3	3	4	4	4	5	3	1	1	1	1	1	2	1	1
K06911	PIR	quercetin 2,3-dioxygenase	[EC:1.13.11.24]	4	5	2	2	2	2	2	3	2	3	2	2	2	2	3	2	2	2	2	3	2	2	2	2	2	2	2	2	2	2	2	2	2	3	3	2	2	2	2	2	2	2	2	2	2	2
K06912	tfdA	alpha-ketoglutarate-dependent 2,4-dichlorophenoxyacetate dioxygenase	[EC:1.14.11.-]	1	1	0	0	1	0	1	1	1	1	1	1	0	0	0	0	0	0	0	1	0	0	1	1	1	1	1	1	1	1	1	1	1	0	0	0	0	0	0	0	0	0	0	0	0	0
K06927	DPH6	diphthine-ammonia ligase	[EC:6.3.1.14]	1	1	1	1	1	1	1	1	1	1	1	1	1	1	1	1	1	1	1	1	1	1	2	1	1	1	1	1	1	1	1	1	1	1	1	1	1	1	1	1	1	1	1	1	1	1
K06942	ychF	ribosome-binding ATPase		0	0	0	0	0	0	0	0	0	0	0	0	0	0	0	0	0	0	0	0	0	0	0	0	0	0	0	0	0	0	0	0	0	0	0	0	0	0	0	0	0	0	0	0	1	0
K06943	NOG1	nucleolar GTP-binding protein		1	1	1	2	1	1	1	1	1	1	1	1	1	1	1	1	1	1	1	1	1	1	1	1	1	1	1	1	1	1	1	1	1	1	1	1	1	1	1	1	1	1	1	1	1	1
K06944	DRG, RBG	developmentally-regulated GTP-binding protein	[EC:3.6.5.-]	2	2	4	2	2	2	2	2	2	3	3	2	2	2	2	2	2	2	2	2	2	2	2	2	2	2	2	2	2	2	2	2	2	2	2	2	2	2	2	2	2	2	2	2	2	2
K06947	GRC3, NOL9	polynucleotide 5'-hydroxyl-kinase GRC3\/NOL9	[EC:2.7.1.-]	1	1	1	1	1	1	1	1	1	1	1	1	1	1	1	1	1	1	1	1	1	1	1	1	1	1	1	1	1	1	1	1	1	1	1	1	1	1	1	1	1	1	1	1	1	1
K06950	K06950	uncharacterized protein		1	1	1	0	1	1	1	1	1	1	1	1	1	1	1	1	1	1	1	1	1	1	1	1	1	1	1	1	1	1	1	1	1	1	1	1	1	1	1	1	1	1	1	1	1	1
K06961	KRR1	ribosomal RNA assembly protein		1	1	1	1	1	1	1	1	1	1	1	1	1	1	2	1	1	1	1	1	1	1	1	1	1	1	1	1	1	1	1	1	1	1	1	1	1	1	1	1	1	1	1	1	1	1
K06963	TAN1, THUMPD1	tRNA acetyltransferase TAN1		1	1	0	0	1	1	1	1	1	1	1	1	1	0	1	1	1	0	1	1	0	1	1	1	1	1	1	1	1	1	1	1	1	1	1	1	1	1	1	1	1	1	1	1	1	1
K06965	PELO, DOM34, pelA	protein pelota		1	1	1	1	1	1	1	1	1	1	1	1	1	1	1	1	1	1	1	1	1	1	1	1	1	1	1	1	1	1	1	1	1	1	1	1	1	1	1	1	1	1	1	1	1	1
K06978	K06978	uncharacterized protein		2	1	0	3	0	2	0	0	0	1	1	0	1	1	1	1	1	1	1	1	1	1	1	1	2	1	2	1	2	2	2	1	2	0	0	0	0	0	0	0	0	0	0	0	0	0
K06990	MEMO1	MEMO1 family protein		1	1	1	1	1	1	1	1	1	1	1	1	1	1	1	1	1	1	1	1	1	1	1	1	1	1	1	1	1	1	1	1	1	1	1	1	1	1	1	1	1	1	1	1	1	1
K06991	K06991	uncharacterized protein		0	0	0	0	0	0	0	0	0	0	0	0	0	0	0	0	0	0	0	0	0	0	1	0	0	0	0	1	0	0	0	0	0	0	0	0	0	0	0	0	0	0	0	0	0	0
K06997	yggS, PROSC	PLP dependent protein		1	1	1	1	1	1	1	1	1	1	1	2	1	1	1	1	1	1	1	1	1	1	1	1	1	1	1	1	1	1	1	1	1	1	1	1	1	1	1	1	1	1	1	1	1	1
K06999	K06999	phospholipase\/carboxylesterase		0	0	0	0	0	0	0	0	0	0	0	0	0	0	0	0	0	0	0	0	0	0	0	0	0	0	0	0	0	0	0	0	0	0	1	0	0	0	0	0	0	0	0	0	0	0
K07005	K07005	uncharacterized protein		1	1	1	1	0	0	0	0	0	0	0	0	0	0	0	0	0	0	0	0	0	0	0	0	0	0	0	0	0	0	0	0	0	0	0	0	0	0	0	0	0	0	0	0	0	0
K07018	K07018	uncharacterized protein		1	0	1	0	0	1	0	0	0	0	0	0	0	1	0	0	0	1	0	0	0	0	0	0	0	0	0	0	0	0	0	0	0	0	0	0	0	1	1	1	1	1	1	0	0	1
K07019	K07019	uncharacterized protein		1	1	1	1	1	1	1	2	2	1	1	1	1	1	1	1	1	1	1	1	1	1	1	1	1	1	1	1	1	1	1	1	1	1	1	1	1	1	1	1	1	1	1	1	1	1
K07023	YGK1, HDDC2	5'-deoxynucleotidase	[EC:3.1.3.89]	1	0	1	1	1	1	1	1	1	1	1	1	1	1	1	1	1	1	1	1	1	1	1	1	1	1	1	1	1	1	1	1	1	1	1	1	1	1	1	1	1	1	1	1	1	1
K07034	K07034	uncharacterized protein		5	5	2	2	4	4	4	2	3	4	5	3	2	3	2	2	2	3	5	4	3	7	5	4	4	5	4	5	4	5	4	5	4	4	4	4	3	2	3	3	3	3	3	3	3	2
K07050	AARSD1, ALAX	misacylated tRNA(Ala) deacylase	[EC:3.1.1.-]	1	1	1	1	1	1	1	1	1	1	1	1	1	1	1	1	1	1	1	1	1	1	1	1	1	1	1	1	1	1	1	1	1	1	1	1	1	1	1	1	1	1	1	1	1	1
K07054	K07054	uncharacterized protein		0	0	0	0	0	0	0	0	0	0	0	0	0	0	1	0	0	0	0	0	0	0	0	0	0	0	0	0	0	0	0	0	0	0	0	0	0	0	0	0	0	0	0	0	0	0
K07078	K07078	uncharacterized protein		1	1	1	1	1	1	1	1	1	2	1	1	1	1	1	1	1	1	1	1	1	1	1	0	1	0	1	1	1	1	1	1	1	1	1	1	1	1	1	0	1	1	1	0	0	1
K07101	K07101	uncharacterized protein		1	1	1	1	1	1	1	1	1	1	1	1	1	1	1	1	1	1	1	1	1	1	1	1	1	1	1	1	1	1	1	1	1	1	1	1	1	1	1	1	1	1	1	2	1	1
K07107	ybgC	acyl-CoA thioester hydrolase	[EC:3.1.2.-]	2	1	1	1	1	1	2	2	1	2	2	2	3	2	2	2	3	2	2	3	1	2	2	2	1	2	2	2	2	1	2	2	2	2	2	2	2	2	2	2	2	2	2	2	2	1
K07112	K07112	uncharacterized protein		1	1	0	0	1	0	1	1	0	1	1	1	1	1	1	1	0	1	1	1	1	1	1	1	1	1	1	1	1	1	1	1	1	1	1	1	1	1	1	1	1	1	1	1	1	1
K07126	K07126	uncharacterized protein		2	1	1	2	1	1	1	1	1	1	2	1	1	1	1	1	1	1	1	1	1	1	1	1	1	1	1	1	1	1	1	1	1	1	1	1	1	1	1	1	1	2	1	1	1	1
K07127	uraH, pucM, hiuH	5-hydroxyisourate hydrolase	[EC:3.5.2.17]	1	1	1	1	1	1	1	1	1	1	1	1	1	1	1	1	1	1	1	1	1	1	1	1	1	1	1	1	1	1	1	1	1	1	1	1	1	2	1	1	1	1	1	1	1	1
K07140	K07140	uncharacterized protein		1	1	1	1	1	1	1	1	1	1	1	1	1	1	1	1	1	1	1	1	1	1	1	1	1	1	1	1	1	1	1	1	1	1	1	1	1	1	1	1	1	1	1	1	1	1
K07151	STT3	dolichyl-diphosphooligosaccharide---protein glycosyltransferase	[EC:2.4.99.18]	1	1	1	1	1	1	1	1	1	1	1	1	1	1	1	1	1	1	2	1	1	1	1	1	1	1	1	1	1	1	1	1	1	1	1	1	1	1	1	1	1	1	1	1	1	1
K07152	SCO1	protein SCO1		1	1	1	1	1	1	1	1	1	1	1	1	1	1	1	1	0	1	1	1	1	1	1	1	1	1	1	1	1	1	1	1	1	1	1	1	1	1	1	1	1	1	1	2	1	1
K07160	pxpA	5-oxoprolinase (ATP-hydrolysing) subunit A	[EC:3.5.2.9]	0	0	0	0	0	0	0	0	0	0	0	0	1	0	1	0	1	0	0	0	0	0	0	0	0	0	0	0	0	0	0	0	0	0	2	0	0	0	0	0	0	0	0	0	0	0
K07178	RIOK1	RIO kinase 1	[EC:2.7.11.1]	1	1	1	1	1	1	1	1	1	1	1	1	1	1	1	1	1	1	1	1	1	1	1	1	1	1	1	1	1	1	1	1	1	2	2	1	1	1	1	1	1	1	1	1	1	1
K07179	RIOK2	RIO kinase 2	[EC:2.7.11.1]	1	1	2	1	1	1	2	1	1	1	1	1	1	1	2	1	1	1	1	1	1	1	3	1	1	1	1	1	1	1	1	1	1	1	1	1	1	1	1	1	1	1	1	1	1	1
K07195	EXOC7, EXO70	exocyst complex component 7		1	1	1	1	1	1	1	1	1	1	1	1	1	1	1	1	1	1	1	1	1	1	1	1	1	1	1	1	1	1	1	1	1	1	1	1	1	1	1	1	1	1	1	1	1	1
K07197	SREBP1, SREBF1	sterol regulatory element-binding transcription factor 1		0	0	0	0	0	0	0	0	0	1	0	0	0	0	0	0	0	0	0	0	0	0	0	0	0	0	0	0	0	0	0	0	0	0	0	0	0	0	0	0	0	0	0	0	0	0
K07198	PRKAA, AMPK	5'-AMP-activated protein kinase, catalytic alpha subunit	[EC:2.7.11.31]	0	0	0	0	0	0	0	0	0	0	0	0	0	0	0	0	1	0	0	0	0	0	0	0	0	0	0	0	0	0	0	0	0	0	0	0	0	0	0	0	0	0	0	0	0	0
K07199	PRKAB	5'-AMP-activated protein kinase, regulatory beta subunit		0	0	0	0	0	0	0	0	0	0	0	0	0	0	0	0	0	0	0	1	0	0	0	0	0	0	0	0	0	0	0	0	0	0	0	0	0	0	0	0	0	0	0	0	0	0
K07200	PRKAG	5'-AMP-activated protein kinase, regulatory gamma subunit		1	1	1	1	1	1	1	1	1	1	1	1	1	1	1	1	1	1	1	1	1	1	1	1	1	1	1	1	1	1	1	1	1	1	1	1	1	1	1	1	1	2	1	1	1	1
K07203	MTOR, FRAP, TOR	serine\/threonine-protein kinase mTOR	[EC:2.7.11.1]	1	1	1	1	1	1	1	1	1	1	1	1	1	1	1	1	1	1	1	1	1	1	1	1	1	1	1	1	1	1	1	1	1	1	1	1	1	1	1	1	1	2	1	2	1	1
K07204	RAPTOR	regulatory associated protein of mTOR		1	1	1	2	1	1	1	1	1	1	1	1	1	1	1	1	1	1	1	1	1	1	1	1	1	1	1	1	1	1	1	1	1	1	1	1	1	1	1	1	1	1	1	1	1	3
K07206	TSC1	tuberous sclerosis 1		0	2	0	0	0	0	0	1	0	1	0	0	0	0	0	0	0	0	0	0	0	0	0	0	0	0	0	0	0	0	0	0	0	0	0	0	0	0	0	0	0	1	0	0	0	0
K07207	TSC2	tuberous sclerosis 2		0	0	0	0	0	0	0	0	0	0	0	0	0	0	0	0	0	0	1	0	0	0	0	0	0	0	0	0	0	0	0	0	0	0	0	0	0	0	0	0	0	0	0	0	0	0
K07208	RHEB	Ras homolog enriched in brain		1	1	1	1	1	1	1	1	1	1	1	1	1	1	1	1	1	1	1	1	1	1	1	1	1	1	1	1	1	1	1	1	1	1	1	1	1	1	1	1	1	1	1	1	1	1
K07213	ATOX1, ATX1, copZ, golB	copper chaperone		1	1	1	1	1	1	1	1	1	1	1	1	0	1	1	1	1	1	1	1	1	1	1	1	1	1	1	1	1	1	1	0	1	0	0	1	1	1	1	1	1	1	1	0	1	1
K07232	CHAC, chaC	glutathione-specific gamma-glutamylcyclotransferase	[EC:4.3.2.7]	1	0	1	1	1	1	1	1	1	1	1	1	1	1	1	1	1	1	1	1	1	1	1	1	1	1	1	1	1	1	1	1	1	1	1	1	1	1	1	1	1	1	1	1	1	1
K07241	hoxN, nixA	nickel\/cobalt transporter (NiCoT) family protein		1	2	1	1	1	1	1	1	1	1	1	1	1	1	1	1	1	1	1	1	1	1	1	1	1	1	1	1	1	1	1	1	1	1	1	1	1	1	1	1	1	1	1	1	1	1
K07243	FTR, FTH1, efeU	high-affinity iron transporter		1	3	1	1	1	1	1	2	1	1	2	1	1	2	1	1	1	1	1	1	1	1	2	2	2	2	2	2	2	2	2	2	2	2	2	2	3	2	2	2	2	2	2	1	1	2
K07277	SAM50, TOB55, bamA	outer membrane protein insertion porin family		1	1	1	1	1	1	1	1	1	1	1	1	1	1	1	1	1	2	1	1	1	1	1	1	1	1	1	1	1	1	1	1	1	1	1	1	1	1	1	1	1	1	1	1	1	1
K07293	PTPN11, SHP2	tyrosine-protein phosphatase non-receptor type 11	[EC:3.1.3.48]	0	0	0	0	0	0	0	0	0	0	0	0	0	0	0	0	0	0	0	0	0	0	0	0	0	0	0	0	0	0	0	0	0	0	0	0	0	0	1	0	0	0	0	0	0	0
K07297	ADIPOR	adiponectin receptor		6	3	2	4	3	2	3	3	3	2	2	2	2	3	2	2	2	3	3	2	2	2	2	2	2	2	2	2	2	2	2	2	2	2	2	2	2	2	2	2	2	2	2	2	2	2
K07298	STK11, LKB1	serine\/threonine-protein kinase 11	[EC:2.7.11.1]	0	0	0	0	0	0	0	0	0	0	0	0	0	0	0	0	0	0	0	0	0	0	0	0	0	0	0	0	0	1	0	0	0	0	0	0	0	0	0	0	0	0	0	0	0	0
K07300	chaA, CAX	Ca2+:H+ antiporter		5	6	5	6	5	5	5	5	5	5	5	5	5	4	6	5	5	4	4	5	4	4	5	5	5	5	4	5	4	5	5	5	5	4	4	4	4	4	4	4	4	4	5	4	4	4
K07304	msrA	peptide-methionine (S)-S-oxide reductase	[EC:1.8.4.11]	1	1	1	1	1	1	1	1	1	1	1	1	1	1	1	1	1	1	1	1	1	1	1	1	1	1	1	1	1	1	1	1	1	1	1	1	1	1	1	1	1	1	1	1	1	1
K07305	msrB	peptide-methionine (R)-S-oxide reductase	[EC:1.8.4.12]	1	0	1	1	1	1	1	1	1	1	1	1	1	2	1	1	1	1	1	1	1	1	1	1	2	1	2	1	1	1	2	1	2	1	1	1	1	1	1	1	1	1	1	1	1	1
K07320	prmB	ribosomal protein L3 glutamine methyltransferase	[EC:2.1.1.298]	0	0	0	0	0	0	0	0	0	0	0	0	0	0	0	0	0	1	0	0	0	0	0	0	0	0	0	0	0	0	0	0	0	0	0	0	0	0	0	0	0	0	0	0	0	0
K07342	SEC61G, SSS1, secE	protein transport protein SEC61 subunit gamma and related proteins		1	1	1	1	1	1	1	1	1	1	1	1	1	1	1	1	1	1	1	1	1	1	1	1	0	0	1	1	1	1	1	1	1	1	1	1	1	1	1	1	1	1	1	0	1	1
K07359	CAMKK2	calcium\/calmodulin-dependent protein kinase kinase 2	[EC:2.7.11.17]	1	1	1	1	1	1	1	1	1	1	1	1	1	1	1	1	1	1	1	1	1	0	1	0	1	1	1	1	1	1	1	1	1	1	1	1	1	1	1	1	1	1	1	1	1	1
K07367	CARD11	caspase recruitment domain-containing protein 11		0	0	0	0	0	0	0	0	0	0	0	1	0	0	0	0	0	0	0	0	0	0	0	0	0	0	0	0	0	0	0	0	0	0	0	0	0	0	0	0	0	0	0	0	0	0
K07369	MALT1	mucosa-associated lymphoid tissue lymphoma translocation protein 1	[EC:3.4.22.-]	0	0	0	0	0	0	0	0	0	0	0	1	0	0	0	0	0	0	0	0	0	0	0	0	0	0	0	0	0	0	0	0	0	0	0	0	0	0	0	0	0	0	0	0	0	0
K07371	BLNK	B-cell linker protein		0	0	0	0	0	0	0	2	0	0	0	0	0	0	0	0	0	0	0	0	0	0	0	0	0	0	0	0	0	0	0	0	0	0	0	0	0	0	0	0	0	0	0	0	0	0
K07374	TUBA	tubulin alpha		2	2	2	2	1	1	1	2	1	1	1	1	1	1	1	1	1	2	1	2	1	1	1	1	1	1	1	1	1	1	1	1	1	1	1	1	1	1	1	1	1	1	1	1	1	1
K07375	TUBB	tubulin beta		3	3	3	3	2	5	2	3	3	3	3	2	3	3	3	3	3	3	3	3	2	3	3	3	4	4	4	3	3	3	3	3	3	3	3	3	3	2	3	1	2	2	2	3	2	2
K07380	CNTNAP2	contactin associated protein-like 2		0	0	1	0	0	0	0	0	0	0	0	0	0	0	0	0	0	0	0	0	0	0	0	0	0	0	0	0	0	0	0	0	0	0	0	0	0	0	0	0	0	0	0	0	0	0
K07390	grxD, GLRX5	monothiol glutaredoxin		1	1	1	1	1	1	1	1	1	2	1	1	1	1	1	1	1	1	1	1	1	1	1	1	1	1	1	1	1	1	1	1	1	1	1	1	0	1	1	1	1	1	1	1	1	1
K07393	ECM4, yqjG	glutathionyl-hydroquinone reductase	[EC:1.8.5.7]	1	1	1	1	1	1	1	1	1	1	1	1	1	1	1	1	1	1	1	1	1	1	1	1	1	1	1	1	1	1	1	1	1	2	1	1	1	1	1	1	1	1	1	1	1	1
K07404	pgl	6-phosphogluconolactonase	[EC:3.1.1.31]	1	1	2	2	2	1	2	2	2	1	3	1	2	2	2	2	1	1	1	1	2	1	1	1	1	1	1	1	1	1	1	1	1	1	1	2	2	1	1	1	2	2	2	1	2	2
K07430	CYP7B	25\/26-hydroxycholesterol 7alpha-hydroxylase	[EC:1.14.14.29]	0	0	0	0	0	0	0	1	0	1	0	0	0	0	0	0	0	0	0	0	0	0	0	0	0	0	0	0	0	0	0	0	0	0	0	0	0	0	0	0	0	0	0	0	0	0
K07431	CYP8B1	sterol 12-alpha-hydroxylase	[EC:1.14.14.139]	0	0	0	0	0	0	0	0	1	1	0	0	0	0	0	0	0	0	0	0	0	0	0	0	0	0	0	0	0	0	0	0	0	0	0	0	0	0	0	0	0	0	0	0	0	0
K07432	ALG13	beta-1,4-N-acetylglucosaminyltransferase	[EC:2.4.1.141]	1	1	1	1	1	1	1	1	1	1	1	1	1	1	1	1	1	1	1	0	1	1	1	1	1	1	1	1	1	1	1	1	1	1	1	1	1	1	1	1	1	1	1	1	1	1
K07441	ALG14	beta-1,4-N-acetylglucosaminyltransferase	[EC:2.4.1.141]	1	1	1	1	1	1	1	1	1	1	1	1	1	1	1	1	1	1	1	0	1	1	1	1	1	1	1	1	1	1	1	1	1	2	2	1	1	1	1	1	1	0	2	1	1	0
K07442	TRM61, GCD14	tRNA (adenine57-N1\/adenine58-N1)-methyltransferase catalytic subunit	[EC:2.1.1.219 2.1.1.220]	1	1	1	1	1	1	1	1	1	1	1	1	1	1	1	1	1	1	1	1	1	1	1	1	1	1	1	1	1	1	1	1	1	1	1	1	1	1	1	1	1	1	1	1	1	1
K07443	ybaZ	methylated-DNA-protein-cysteine methyltransferase related protein		1	2	1	1	1	1	1	1	1	1	1	1	1	1	1	1	0	1	1	1	1	1	1	1	1	1	1	1	1	1	1	1	1	1	1	1	1	1	1	1	1	1	1	1	1	1
K07466	RFA1, RPA1, rpa	replication factor A1		1	1	1	2	1	1	1	1	1	1	1	1	1	1	1	1	1	1	1	1	1	0	1	1	1	1	1	1	1	1	1	1	1	1	1	1	1	1	1	1	1	1	1	1	3	1
K07478	ycaJ	putative ATPase		1	1	0	0	1	1	1	1	1	1	1	1	1	1	1	1	1	1	1	1	1	1	1	1	1	1	0	0	0	0	1	1	1	2	2	2	2	1	1	1	1	1	2	1	1	1
K07507	mgtC	putative Mg2+ transporter-C (MgtC) family protein		0	0	0	0	0	0	0	0	0	0	0	0	0	0	0	0	0	0	0	0	0	0	0	0	0	0	0	0	0	0	0	0	0	1	0	1	1	0	0	0	0	0	0	0	0	0
K07508	ACAA2	acetyl-CoA acyltransferase 2	[EC:2.3.1.16]	1	1	1	1	1	1	1	1	1	1	1	1	1	1	1	1	1	1	1	1	1	1	1	1	1	1	0	1	0	1	1	1	1	1	1	1	1	1	1	1	1	1	1	1	1	1
K07511	ECHS1	enoyl-CoA hydratase	[EC:4.2.1.17]	1	1	0	1	1	2	1	1	2	1	1	1	1	1	1	1	1	1	1	1	1	1	1	1	1	1	1	1	1	1	1	1	1	1	1	1	1	2	2	1	1	1	1	1	1	1
K07512	MECR, NRBF1	mitochondrial enoyl-[acyl-carrier protein] reductase \/ trans-2-enoyl-CoA reductase	[EC:1.3.1.- 1.3.1.38]	1	1	1	1	1	1	1	1	1	1	1	1	1	1	1	1	1	1	1	1	0	1	1	1	1	1	1	1	1	1	1	1	1	1	1	1	1	1	1	1	1	1	1	1	2	1
K07513	ACAA1	acetyl-CoA acyltransferase 1	[EC:2.3.1.16]	3	3	3	4	3	3	3	3	3	3	3	3	3	3	3	3	3	3	3	3	3	3	3	3	3	3	3	3	3	3	3	3	3	3	4	4	3	3	3	3	3	3	3	3	3	3
K07517	ECI1_2	Delta3-Delta2-enoyl-CoA isomerase	[EC:5.3.3.8]	1	1	1	1	1	1	1	1	1	1	1	1	1	2	1	1	1	2	2	1	1	1	1	1	2	1	1	1	1	1	1	1	1	1	1	2	1	1	1	1	1	1	1	1	1	1
K07523	LRRC4C, NGL1	netrin-G1 ligand		0	0	0	0	0	0	0	0	0	0	1	0	0	0	0	0	0	0	0	0	0	0	0	0	0	0	0	0	0	0	0	0	0	0	0	0	0	0	0	0	0	0	0	0	0	0
K07528	DPYSL2, CRMP2	dihydropyrimidinase-like 2		0	0	0	0	0	0	0	0	0	0	0	0	0	0	0	0	0	0	0	0	0	0	0	0	0	0	0	0	0	0	0	0	0	0	0	1	0	0	0	0	0	0	0	0	0	0
K07542	PIGV	GPI mannosyltransferase 2	[EC:2.4.1.-]	1	1	1	1	1	1	1	1	1	2	1	1	1	1	1	1	1	1	1	1	1	1	1	0	1	1	0	0	0	0	1	0	1	1	1	1	1	1	2	1	1	1	1	2	1	2
K07555	ATPeAF1, ATPAF1, ATP11	ATP synthase mitochondrial F1 complex assembly factor 1		1	1	1	1	1	1	1	1	1	1	1	1	1	1	1	1	1	1	1	1	1	1	1	1	1	1	1	1	1	1	1	1	1	1	1	1	1	1	1	1	1	1	1	1	1	1
K07556	ATPeAF2, ATPAF2, ATP12	ATP synthase mitochondrial F1 complex assembly factor 2		1	1	1	1	1	1	1	1	1	1	1	1	1	1	1	1	1	1	1	1	1	1	1	1	1	1	1	1	1	1	1	1	1	1	1	1	1	1	1	1	1	1	1	1	1	1
K07560	dtd, DTD	D-aminoacyl-tRNA deacylase	[EC:3.1.1.96]	1	1	1	1	1	1	1	1	1	1	1	1	1	1	1	1	1	1	1	1	1	1	1	1	1	1	2	1	1	1	1	1	1	1	1	1	1	1	1	1	1	1	1	1	1	1
K07561	DPH1, dph2	2-(3-amino-3-carboxypropyl)histidine synthase	[EC:2.5.1.108]	1	1	1	1	1	1	1	2	2	1	1	1	1	1	1	1	1	1	1	2	1	1	1	1	1	1	1	1	1	1	1	1	1	1	1	1	1	1	2	1	1	1	1	1	1	1
K07562	NMD3	60S ribosomal export protein NMD3		1	1	1	1	1	2	1	1	2	1	1	2	1	1	1	1	1	1	1	1	1	1	1	1	1	1	1	1	1	1	1	1	1	1	1	1	1	1	1	1	1	1	1	1	1	1
K07565	NIP7	60S ribosome subunit biogenesis protein NIP7		1	1	1	1	1	1	1	1	1	1	1	1	1	1	1	1	1	1	1	1	1	1	1	1	1	1	1	1	1	1	1	1	1	1	1	1	1	1	1	1	1	1	1	1	1	1
K07566	tsaC, rimN, SUA5, YRDC	L-threonylcarbamoyladenylate synthase	[EC:2.7.7.87]	1	1	1	1	1	1	1	1	1	1	1	1	1	1	1	1	1	1	1	1	1	1	1	1	1	1	1	1	1	1	1	1	1	1	1	1	1	1	1	1	1	1	1	1	1	1
K07573	CSL4, EXOSC1	exosome complex component CSL4		1	1	1	1	1	1	1	1	1	1	1	1	1	1	0	1	1	1	1	1	1	1	1	1	1	1	1	1	1	1	1	1	1	1	0	0	0	1	1	1	1	1	1	2	1	1
K07575	MCTS, TMA20	malignant T-cell-amplified sequence		1	1	1	1	1	1	1	1	1	1	1	1	1	1	1	1	1	1	1	1	1	1	1	1	1	1	1	1	1	1	1	1	1	1	1	1	1	1	1	1	1	1	1	1	1	1
K07605	KRT2	type II keratin, basic		0	0	0	0	0	1	0	0	0	0	0	0	0	0	0	0	1	0	0	0	0	0	0	0	0	0	0	0	0	0	0	0	0	0	0	0	0	0	0	0	0	0	0	0	0	0
K07611	LMNB	lamin B		0	0	0	0	0	0	0	0	0	0	0	0	0	0	0	0	0	0	0	0	0	0	0	0	1	0	1	0	0	0	1	0	1	0	0	0	0	0	0	0	0	0	0	0	0	0
K07648	arcB	two-component system, OmpR family, aerobic respiration control sensor histidine kinase ArcB	[EC:2.7.13.3]	0	0	0	0	0	0	0	0	0	1	0	0	0	0	0	0	0	0	0	0	0	0	0	0	0	0	0	0	0	0	0	0	0	0	0	0	0	0	0	0	0	0	0	0	0	0
K07734	paiB	transcriptional regulator		0	0	0	0	0	1	1	0	0	1	1	1	0	0	0	0	0	0	0	1	0	0	1	1	1	1	1	1	1	1	1	1	1	0	0	0	0	0	0	0	0	0	0	0	0	0
K07739	ELP3, KAT9	elongator complex protein 3 (tRNA carboxymethyluridine synthase)	[EC:2.3.1.311]	1	1	1	1	1	1	1	1	1	1	1	1	1	1	1	1	1	1	1	1	1	0	1	1	1	1	1	1	1	1	1	1	1	1	2	1	1	1	1	1	1	1	1	1	1	1
K07748	NSDHL, ERG26	sterol-4alpha-carboxylate 3-dehydrogenase (decarboxylating)	[EC:1.1.1.170]	3	2	2	2	2	2	3	2	2	2	2	2	2	2	2	3	2	2	2	2	2	2	2	2	2	2	2	2	2	2	2	2	2	3	3	2	2	2	2	3	2	2	2	2	2	2
K07750	MESO1, ERG25	methylsterol monooxygenase	[EC:1.14.18.9]	2	2	3	1	3	2	2	1	1	2	2	1	1	1	2	1	1	1	1	1	1	1	1	1	1	1	1	1	1	1	1	1	1	2	2	2	2	1	1	1	1	1	1	1	1	1
K07752	CPD	carboxypeptidase D	[EC:3.4.17.22]	0	0	0	0	0	0	0	0	0	0	0	0	0	0	0	0	0	0	0	0	0	0	0	0	0	0	0	0	0	0	0	0	0	0	0	0	0	0	0	0	0	0	0	0	1	0
K07756	IP6K, IHPK	inositol-hexakisphosphate 5-kinase	[EC:2.7.4.21]	1	0	1	1	1	1	1	1	1	1	1	1	1	1	1	1	1	1	1	1	1	1	1	1	1	1	1	1	1	1	1	1	1	1	1	2	1	1	1	1	1	1	1	2	1	1
K07765	MBTPS2	S2P endopeptidase	[EC:3.4.24.85]	1	1	1	1	1	1	1	1	0	1	0	1	1	0	1	1	0	0	0	1	0	1	1	1	1	0	1	1	1	1	1	1	1	1	1	1	1	1	1	1	0	1	1	0	0	1
K07766	E3.6.1.52	diphosphoinositol-polyphosphate diphosphatase	[EC:3.6.1.52]	1	1	1	1	0	0	0	0	1	0	1	1	0	1	0	0	0	1	1	1	1	1	1	1	1	1	1	1	1	1	1	1	1	1	1	1	1	0	1	0	1	1	0	0	0	1
K07768	senX3	two-component system, OmpR family, sensor histidine kinase SenX3	[EC:2.7.13.3]	0	0	0	0	0	0	0	0	0	0	0	0	0	0	0	0	0	0	0	0	0	0	0	0	0	0	0	0	0	0	0	0	0	0	0	0	0	0	0	1	0	0	0	0	0	0
K07824	CYP53A1	benzoate 4-monooxygenase	[EC:1.14.14.92]	1	1	1	1	1	1	1	2	1	1	1	1	1	1	1	1	1	1	1	1	1	1	1	1	2	1	1	1	1	1	1	1	1	2	1	1	1	2	1	1	1	1	1	2	2	1
K07827	KRAS, KRAS2	GTPase KRas		4	3	3	3	3	2	3	3	3	4	3	3	3	2	3	3	3	2	2	3	3	2	2	2	2	2	2	2	2	2	2	2	2	3	3	4	4	3	3	2	2	2	3	3	2	3
K07836	RAP1B	Ras-related protein Rap-1B		1	1	1	1	1	1	1	1	1	1	1	1	0	0	1	0	1	0	3	1	1	1	0	0	0	0	0	0	0	0	0	0	0	0	0	0	1	1	1	1	1	1	1	1	1	1
K07870	RHOT1, ARHT1	mitochondrial Rho GTPase 1	[EC:3.6.5.-]	1	1	1	1	1	1	2	2	1	1	1	1	1	1	1	1	1	1	1	1	1	1	1	1	1	1	1	1	1	1	1	1	1	1	2	1	1	1	1	1	1	1	1	1	1	1
K07874	RAB1A	Ras-related protein Rab-1A		1	1	1	1	1	1	1	1	1	1	1	1	1	1	1	1	1	1	1	1	1	1	1	1	1	1	1	1	1	1	1	1	1	1	1	1	1	1	1	1	1	1	1	1	1	1
K07877	RAB2A	Ras-related protein Rab-2A		1	1	1	1	1	1	1	1	1	1	1	1	1	0	1	1	1	1	1	1	1	1	1	1	1	1	1	1	0	1	1	1	1	1	1	1	1	1	1	1	1	1	1	2	1	0
K07878	RAB2B	Ras-related protein Rab-2B		0	0	0	0	0	0	0	0	0	0	0	0	0	1	0	0	0	0	0	0	0	0	0	0	0	0	0	0	0	0	0	0	0	0	0	0	0	0	0	0	0	0	0	0	0	0
K07880	RAB4B	Ras-related protein Rab-4B		1	1	1	1	1	1	1	1	1	1	1	0	1	1	1	0	0	1	1	1	0	1	0	1	1	0	1	0	1	1	1	0	1	1	0	1	1	1	1	1	1	1	0	1	1	1
K07889	RAB5C	Ras-related protein Rab-5C		2	2	2	2	2	2	2	2	2	2	2	2	2	2	2	2	2	2	2	2	2	2	2	2	2	2	2	2	2	2	2	2	2	2	3	2	2	2	2	2	2	2	2	2	2	2
K07893	RAB6A	Ras-related protein Rab-6A		1	1	1	1	1	1	1	1	1	1	1	1	1	1	1	1	1	1	1	1	1	1	1	1	1	1	1	1	1	1	1	1	1	1	1	1	1	1	1	2	1	1	1	1	1	1
K07897	RAB7A	Ras-related protein Rab-7A		2	2	2	2	2	2	2	2	2	2	2	2	2	2	2	2	2	2	2	2	2	2	2	2	2	2	2	2	2	2	2	2	2	2	2	2	2	2	2	1	1	2	2	2	2	2
K07901	RAB8A, MEL	Ras-related protein Rab-8A		1	1	1	1	1	1	2	1	1	1	1	1	1	1	1	1	1	1	1	1	1	1	1	1	1	1	1	1	1	1	1	1	1	1	1	1	1	1	1	1	1	1	1	1	1	1
K07904	RAB11A	Ras-related protein Rab-11A		2	2	1	1	1	1	1	1	1	1	1	1	1	2	1	1	1	1	2	1	1	1	1	1	1	1	1	1	1	1	1	1	1	1	1	1	1	1	1	1	1	1	1	1	1	1
K07910	RAB18	Ras-related protein Rab-18		1	1	1	2	1	1	1	1	2	1	1	1	1	1	1	1	1	1	1	1	1	1	1	0	1	0	1	1	1	1	1	1	1	1	1	1	1	1	1	1	1	1	1	1	1	1
K07936	RAN	GTP-binding nuclear protein Ran		1	1	1	1	1	1	1	1	1	1	1	1	1	1	1	1	1	1	1	2	1	1	1	1	1	1	1	1	1	1	1	1	1	1	1	1	1	1	1	1	1	1	1	1	1	1
K07937	ARF1_2	ADP-ribosylation factor 1\/2		1	1	1	1	1	1	1	1	1	2	1	1	1	1	1	1	1	1	1	1	1	1	1	1	1	1	1	1	1	1	1	1	1	1	1	1	1	1	1	1	1	1	1	1	1	1
K07941	ARF6	ADP-ribosylation factor 6		1	1	1	1	1	1	1	1	1	1	1	1	1	1	1	1	1	1	1	1	1	1	1	1	1	1	1	1	1	1	1	1	1	1	1	1	1	1	1	1	1	1	1	1	1	1
K07942	ARL1	ADP-ribosylation factor-like protein 1		1	0	1	1	1	1	1	1	1	1	1	1	1	1	1	1	1	1	1	1	1	1	1	1	1	1	1	1	1	1	1	1	1	1	1	1	1	1	1	1	1	1	1	1	1	1
K07943	ARL2	ADP-ribosylation factor-like protein 2		2	1	1	1	1	1	1	1	1	1	1	1	1	1	1	1	1	1	1	1	1	1	1	1	1	1	0	1	0	1	1	1	1	1	1	2	1	1	1	1	0	1	1	1	1	1
K07952	ARFRP1	ADP-ribosylation factor related protein 1		2	2	1	1	1	1	1	1	1	1	1	1	1	1	1	1	0	1	1	1	1	1	1	1	1	1	1	1	1	1	1	1	1	1	1	1	1	1	1	1	1	0	0	1	1	1
K07953	SAR1	GTP-binding protein SAR1	[EC:3.6.5.-]	1	1	1	1	1	1	1	1	1	1	1	1	1	1	1	1	1	1	1	1	1	1	1	1	1	1	1	1	1	1	1	1	1	1	1	1	1	2	1	1	1	1	1	1	1	1
K07955	ARL8	ADP-ribosylation factor-like protein 8		1	1	1	1	1	1	1	1	1	1	1	1	1	1	1	1	1	1	1	1	1	1	1	1	1	1	1	1	1	1	1	1	1	2	1	1	1	2	1	1	1	1	1	1	1	1
K07962	ARL13B, ARL2L1	ADP-ribosylation factor-like protein 13B		0	0	0	0	1	0	0	0	0	0	0	0	0	0	0	0	0	0	0	0	0	0	0	0	0	0	0	0	0	0	0	0	0	0	0	0	0	0	0	0	0	0	0	0	0	0
K07973	GNG	guanine nucleotide-binding protein subunit gamma, fungi		1	1	1	0	0	1	0	1	0	1	1	1	1	1	1	1	1	1	1	1	1	1	1	1	0	0	1	1	1	1	0	1	1	1	1	1	1	0	0	0	0	0	0	1	0	1
K07975	K07975	Rho family, other		0	0	0	0	0	0	0	0	0	0	0	0	0	0	0	0	0	0	0	0	0	0	0	0	0	0	0	0	0	0	0	0	0	0	0	0	0	0	1	1	1	1	0	1	1	1
K07984	SH3BP2	SH3-domain binding protein 2		0	0	0	0	0	0	0	0	0	0	0	0	0	0	0	0	0	0	0	1	0	0	0	0	0	0	0	0	0	0	0	0	0	0	0	0	0	0	0	0	0	0	0	0	0	0
K08007	EZR, VIL2	ezrin		0	0	0	0	0	0	0	1	0	0	0	0	0	0	0	0	0	0	0	0	0	0	0	0	0	0	0	0	0	0	0	0	0	0	0	0	0	0	0	0	0	0	0	0	0	0
K08008	NOX1, MOX1	NADPH oxidase 1		2	1	1	0	1	1	1	1	1	1	1	1	1	1	1	1	1	2	1	1	1	1	1	1	1	1	1	1	1	1	1	2	1	1	1	2	3	1	1	0	1	1	1	1	1	1
K08010	NCF2, P67PHOX	neutrophil cytosolic factor 2		0	0	0	0	0	0	0	1	0	0	0	0	1	0	1	0	1	0	0	0	0	0	0	0	1	0	0	0	0	0	0	0	0	0	0	0	0	0	0	0	0	0	0	0	0	1
K08011	NCF1, P47PHOX	neutrophil cytosolic factor 1		0	0	0	0	0	0	0	0	0	0	0	0	0	0	0	0	0	1	1	0	0	1	0	0	0	0	0	0	0	0	0	0	0	0	0	0	0	0	0	0	0	0	0	0	0	0
K08018	RAPGEF2, PDZGEF1	Rap guanine nucleotide exchange factor 2		0	0	0	0	0	0	0	0	0	0	0	0	0	0	0	0	0	0	0	0	0	0	0	0	0	0	0	0	0	0	0	0	0	0	0	0	0	0	0	1	0	0	0	0	0	0
K08031	PAX6	paired box protein 6		0	0	0	0	0	0	0	0	0	0	1	0	0	0	0	0	0	0	0	0	0	0	0	0	0	0	0	0	0	1	0	0	0	0	0	0	0	0	0	0	0	0	0	0	0	0
K08035	FOXA2, HNF3B	forkhead box protein A2, hepatocyte nuclear factor 3-beta		0	0	0	0	0	1	0	0	0	0	0	0	0	0	0	0	0	0	0	0	0	0	0	0	0	0	0	0	0	0	0	0	0	0	0	0	0	0	0	0	0	0	0	0	0	0
K08036	TCF1, HNF1A	transcription factor 1, hepatocyte nuclear factor 1-alpha		0	0	0	0	0	0	0	0	0	0	0	0	0	0	0	0	0	0	0	0	0	0	0	0	0	0	0	0	0	0	0	0	0	0	0	0	0	0	0	0	0	0	0	1	0	0
K08038	FOXA3, HNF3G	forkhead box protein A3, hepatocyte nuclear factor 3-gamma		0	0	0	0	0	0	0	1	1	0	0	0	0	0	0	0	0	0	0	0	0	0	0	0	0	0	0	0	0	0	0	0	0	0	0	0	0	0	0	0	0	0	0	0	0	0
K08045	ADCY5	adenylate cyclase 5	[EC:4.6.1.1]	0	0	0	0	0	0	0	0	0	0	0	0	0	0	0	0	0	1	0	0	0	0	0	0	0	0	0	0	0	0	0	0	0	0	0	0	0	0	0	0	0	0	0	0	0	0
K08052	NF1	neurofibromin 1		0	0	0	0	0	0	0	0	0	0	0	0	0	0	0	0	0	0	1	0	0	0	0	0	0	0	0	0	0	0	0	0	0	0	0	0	0	0	0	0	0	0	0	0	0	0
K08054	CANX	calnexin		1	1	1	1	1	1	3	1	1	1	1	1	1	1	1	1	1	1	1	1	1	1	1	1	1	1	1	1	1	1	1	1	1	1	1	1	1	1	1	1	1	1	1	1	1	1
K08057	CALR	calreticulin		1	1	0	0	0	0	0	0	0	0	0	0	0	0	0	0	0	0	0	0	0	0	0	0	0	0	0	0	0	0	0	0	0	0	0	0	0	0	0	0	0	0	0	1	0	0
K08060	CIITA	MHC class II transactivator	[EC:2.7.11.1]	0	0	0	0	0	0	0	0	0	0	0	0	0	0	0	0	0	0	0	0	0	0	0	0	0	0	0	0	0	0	0	0	0	0	0	0	0	0	0	0	1	0	0	0	0	0
K08064	NFYA, HAP2	nuclear transcription factor Y, alpha		1	1	1	1	1	1	1	1	1	1	1	1	1	1	1	1	1	1	1	1	1	1	1	1	1	1	1	1	1	1	1	1	1	1	1	1	1	1	1	1	1	1	1	1	1	1
K08065	NFYB, HAP3	nuclear transcription Y subunit beta		1	1	1	1	1	1	1	1	1	1	1	1	1	1	1	1	1	1	1	1	1	1	1	1	1	1	1	1	1	1	1	1	1	1	1	1	0	1	1	1	1	1	1	1	1	1
K08066	NFYC, HAP5	nuclear transcription factor Y, gamma		1	1	1	1	1	1	1	1	1	1	1	0	1	1	1	1	1	1	1	1	1	0	1	1	1	1	1	1	1	1	1	1	1	1	1	1	0	1	1	1	1	1	1	1	1	1
K08073	PNKP	bifunctional polynucleotide phosphatase\/kinase	[EC:3.1.3.32 2.7.1.78]	2	2	2	2	3	3	3	3	3	3	2	4	3	3	3	3	3	2	2	2	1	2	3	2	4	3	4	4	4	3	3	4	3	1	1	1	1	1	2	1	2	2	2	5	2	3
K08098	PIGZ, SMP3	GPI mannosyltransferase 4	[EC:2.4.1.-]	1	1	1	1	1	2	1	2	1	1	1	1	1	1	1	1	1	1	1	1	1	1	1	1	1	1	1	1	1	1	1	1	1	1	1	2	2	1	1	1	1	1	1	1	1	1
K08119	ECM2	extracellular matrix protein 2		0	0	0	0	0	0	0	0	0	0	0	0	0	0	0	0	0	0	0	0	0	0	0	0	0	0	0	0	0	0	0	0	0	0	0	0	1	0	0	0	0	0	0	1	0	0
K08120	ASPN	asporin		1	0	0	0	0	0	0	0	0	0	0	0	0	0	0	0	0	0	0	0	0	0	0	0	0	0	0	0	0	0	0	0	0	0	0	0	0	0	0	0	0	0	0	0	0	0
K08139	HXT	MFS transporter, SP family, sugar:H+ symporter		7	8	3	5	6	11	11	3	3	9	9	3	5	3	5	5	5	4	5	4	4	4	5	5	5	4	7	5	5	5	5	5	5	4	4	4	3	7	5	5	5	5	5	5	5	5
K08141	MAL	MFS transporter, SP family, general alpha glucoside:H+ symporter		1	4	7	4	2	2	4	1	0	2	2	0	2	1	1	0	0	1	1	2	2	3	3	3	2	3	2	3	3	3	2	3	2	0	0	1	1	2	2	1	1	1	1	2	1	1
K08142	SLC2A3, GLUT3	MFS transporter, SP family, solute carrier family 2 (facilitated glucose transporter), member 3		0	0	1	2	0	0	0	0	0	0	0	0	0	0	0	0	0	0	0	0	0	0	0	0	0	0	0	0	0	0	0	0	0	0	0	0	0	1	0	0	0	0	0	0	1	0
K08149	SLC2A12, GLUT12	MFS transporter, SP family, solute carrier family 2 (facilitated glucose transporter), member 12		0	0	0	0	0	0	1	0	0	0	0	0	0	0	0	0	0	0	0	0	0	0	0	0	0	0	0	0	0	0	0	0	1	0	0	0	0	0	0	0	0	0	0	0	0	0
K08150	SLC2A13, ITR	MFS transporter, SP family, solute carrier family 2 (myo-inositol transporter), member 13		7	6	2	2	2	4	4	1	3	3	4	2	2	2	2	2	2	3	2	2	2	2	3	3	3	3	2	3	2	2	3	3	3	2	2	2	2	2	3	2	2	2	2	2	2	2
K08157	TPO1	MFS transporter, DHA1 family, multidrug resistance protein		1	1	0	0	1	1	1	2	1	2	3	1	1	1	0	1	1	1	2	2	2	2	2	2	2	2	2	2	2	2	2	2	2	2	2	2	2	2	1	1	1	1	1	1	1	1
K08158	MDR1, FLR1, CAF5	MFS transporter, DHA1 family, multidrug resistance protein		4	7	4	3	8	7	6	2	5	7	8	4	3	2	3	3	3	4	4	6	2	3	3	3	3	3	3	3	3	3	5	5	3	1	1	1	1	3	3	4	3	3	3	3	3	3
K08176	PHO84	MFS transporter, PHS family, inorganic phosphate transporter		1	1	1	1	1	2	2	2	1	2	2	1	1	1	1	1	1	1	2	1	1	1	1	2	2	2	2	2	2	2	2	1	1	1	1	1	1	1	1	1	1	1	1	2	1	1
K08178	JEN	MFS transporter, SHS family, lactate transporter		1	1	1	1	1	1	1	1	1	1	2	1	1	1	1	1	1	2	1	1	1	1	1	1	1	1	1	1	1	1	1	1	1	1	1	1	1	1	1	1	0	1	1	1	1	1
K08192	DAL5	MFS transporter, ACS family, DAL5 transporter family protein		44	52	25	25	33	34	34	26	17	31	35	36	24	23	34	25	23	26	27	36	15	26	22	22	19	22	19	21	19	20	22	24	19	17	17	18	19	20	21	20	23	21	19	21	18	16
K08197	ARN	MFS transporter, SIT family, siderophore-iron:H+ symporter		1	1	3	3	2	2	8	1	1	5	3	2	2	1	2	2	2	1	1	3	1	1	2	2	2	2	2	2	2	2	2	2	2	1	1	1	1	1	1	1	1	1	1	1	1	1
K08228	SLC43A1	MFS transporter, LAT3 family, solute carrier family 43, member 1		0	0	0	0	0	0	0	0	0	0	0	0	0	0	0	0	0	0	0	0	0	0	0	0	0	0	0	0	0	0	0	0	0	0	0	0	0	0	0	0	1	0	0	0	0	0
K08254	E3.2.1.59	glucan endo-1,3-alpha-glucosidase	[EC:3.2.1.59]	2	2	0	0	2	2	1	1	2	1	0	1	0	0	0	0	0	0	0	1	1	0	1	1	0	1	1	0	1	1	1	1	1	1	0	1	1	0	0	0	1	1	1	1	0	0
K08266	MLST8, GBL	target of rapamycin complex subunit LST8		1	1	1	1	1	1	1	1	1	1	1	1	1	1	1	1	1	1	1	1	1	1	1	1	1	1	1	1	1	1	1	1	1	1	1	1	1	1	1	1	1	1	1	1	1	1
K08267	RICTOR	rapamycin-insensitive companion of mTOR		1	1	1	2	1	1	1	1	2	1	1	1	1	1	1	1	1	1	1	1	1	0	1	1	1	1	1	1	1	1	1	1	1	1	1	1	1	1	2	1	1	1	1	1	1	1
K08269	ULK2, ATG1	serine\/threonine-protein kinase ULK2	[EC:2.7.11.1]	1	1	1	1	1	1	1	1	1	1	2	1	1	1	1	1	1	1	1	1	1	1	1	1	1	1	1	1	1	1	1	1	1	1	1	1	1	1	1	1	1	1	1	1	1	1
K08272	CAB39, MO25	calcium binding protein 39		1	1	1	1	1	1	1	1	1	1	1	1	1	1	1	1	1	1	1	1	1	1	1	1	1	1	1	1	1	1	1	1	1	1	1	1	1	1	1	1	1	1	1	2	1	1
K08281	pncA	nicotinamidase\/pyrazinamidase	[EC:3.5.1.19 3.5.1.-]	0	0	0	0	0	0	0	0	0	0	0	0	0	0	0	0	0	0	0	0	0	0	0	0	0	0	0	0	0	0	0	0	0	0	0	0	0	0	3	0	1	1	0	0	0	0
K08284	MID1	calcium channel MID1		1	1	1	1	1	1	1	1	1	1	1	1	1	1	1	1	1	1	1	1	1	1	1	1	1	1	1	1	1	1	1	1	1	1	1	1	1	1	1	1	1	1	1	0	0	1
K08286	E2.7.11.-	protein-serine\/threonine kinase	[EC:2.7.11.-]	6	7	7	6	7	7	9	8	7	7	7	8	7	8	8	8	7	7	8	8	7	6	7	7	7	7	7	7	7	7	7	7	7	7	8	7	7	7	7	7	7	7	7	8	6	6
K08287	E2.7.12.1	dual-specificity kinase	[EC:2.7.12.1]	1	1	1	1	1	1	1	1	1	1	1	1	1	1	1	1	1	1	1	1	1	1	1	1	1	1	1	1	1	1	1	1	1	1	1	1	1	1	1	1	1	1	1	1	1	1
K08291	GRK4_5_6	G protein-coupled receptor kinase	[EC:2.7.11.16]	0	0	0	0	0	1	0	0	0	0	0	0	0	0	0	0	0	0	0	0	0	0	0	0	0	0	0	0	0	0	0	0	0	0	0	0	0	0	0	0	0	0	0	0	0	0
K08294	MKK1_2	mitogen-activated protein kinase kinase	[EC:2.7.12.2]	1	1	1	1	1	1	1	1	1	1	1	1	1	1	1	1	1	1	1	1	1	1	1	1	1	1	1	1	1	1	1	1	1	1	1	1	1	1	1	1	1	1	1	1	1	1
K08311	nudH	putative (di)nucleoside polyphosphate hydrolase	[EC:3.6.1.-]	0	0	0	0	0	0	0	0	0	0	0	0	0	0	0	1	0	0	0	0	0	0	0	0	0	0	0	0	0	0	0	0	0	0	0	0	0	0	0	0	0	0	0	0	0	0
K08330	ATG11	autophagy-related protein 11		1	1	1	1	1	1	1	1	1	1	1	1	1	1	1	1	1	1	1	1	1	1	1	0	1	1	1	1	1	1	1	1	1	1	1	1	1	1	1	1	1	1	2	1	1	1
K08331	ATG13	autophagy-related protein 13		1	1	1	1	1	1	0	1	1	1	1	1	1	0	1	1	1	0	0	1	0	0	1	1	1	1	1	1	1	1	1	1	1	1	1	1	1	0	1	1	1	1	0	1	1	1
K08332	VAC8	vacuolar protein 8		1	0	1	1	1	1	1	2	1	1	1	1	1	1	1	1	1	1	2	1	1	1	1	1	1	1	1	1	1	1	1	1	1	1	1	1	1	1	1	1	1	1	1	1	1	1
K08333	PIK3R4, VPS15	phosphoinositide-3-kinase, regulatory subunit 4	[EC:2.7.11.1]	1	1	1	1	1	1	1	1	1	1	1	1	1	1	1	1	1	1	1	1	1	1	1	1	1	2	1	1	1	1	1	1	1	1	1	1	1	1	1	1	1	1	1	1	1	1
K08334	BECN, VPS30, ATG6	beclin		1	1	1	1	1	1	1	1	1	1	1	2	1	1	1	1	1	1	1	1	1	1	1	1	1	1	1	1	1	1	1	1	1	2	1	1	2	1	1	1	1	1	1	1	1	1
K08336	ATG12	ubiquitin-like protein ATG12		1	1	1	1	1	1	1	1	1	1	1	1	1	1	1	1	1	1	1	1	1	1	1	1	1	1	1	1	1	1	1	1	1	1	1	1	1	1	1	1	1	1	1	1	1	1
K08337	ATG7	ubiquitin-like modifier-activating enzyme ATG7		1	1	1	1	1	1	1	2	1	4	1	1	1	1	1	1	1	1	1	1	1	0	1	1	1	1	1	1	1	1	1	1	1	1	1	1	1	2	1	1	1	1	1	1	1	1
K08339	ATG5	autophagy-related protein 5		1	1	1	0	1	1	1	1	1	1	1	1	1	2	1	1	1	1	1	1	1	1	0	2	1	2	1	2	1	1	1	3	1	1	1	1	1	1	1	1	1	1	1	2	1	1
K08341	GABARAP, ATG8, LC3	GABA(A) receptor-associated protein		1	1	1	1	1	1	1	1	1	1	1	2	1	1	1	1	1	1	1	1	1	1	1	1	1	1	1	1	1	1	1	1	1	1	1	1	1	1	1	1	1	1	1	1	1	1
K08342	ATG4	cysteine protease ATG4	[EC:3.4.22.-]	1	1	1	1	1	1	1	1	1	1	1	1	1	1	1	1	1	1	1	1	1	1	1	1	1	1	1	1	1	1	1	1	1	1	2	1	1	1	1	1	1	1	1	1	1	1
K08343	ATG3	ubiquitin-like-conjugating enzyme ATG3		1	1	1	1	1	1	1	1	1	1	1	1	1	1	1	2	2	1	1	1	1	1	1	1	1	1	1	1	1	1	1	1	1	1	1	1	1	1	1	1	1	1	1	2	1	1
K08399	LGR6	leucine-rich repeat-containing G protein-coupled receptor 6		0	0	0	0	0	0	0	0	0	0	0	0	0	0	0	0	0	0	0	0	0	0	0	0	0	0	0	0	0	0	0	0	0	0	0	0	0	0	0	0	0	0	1	0	0	0
K08404	GPR17	G protein-coupled receptor 17		0	0	0	0	0	0	0	0	0	0	0	0	0	0	0	0	0	0	0	0	0	0	0	0	0	0	0	0	0	0	0	0	0	0	0	0	0	0	0	0	0	1	0	0	0	0
K08462	ADGRA3, GPR125	adhesion G protein-coupled receptor A3		0	1	0	0	0	0	0	0	0	0	0	0	0	0	0	0	0	0	0	0	0	0	0	0	0	0	0	0	0	0	0	0	0	0	0	0	0	0	0	0	0	0	0	0	0	0
K08467	GPR157	G protein-coupled receptor 157		0	0	0	0	0	0	0	0	0	0	0	0	0	0	0	0	0	0	0	0	0	0	0	0	0	0	0	0	0	0	0	0	0	0	0	0	0	0	0	1	0	0	0	0	1	0
K08468	GPRC5A	G protein-coupled receptor family C group 5 member A		0	0	0	0	0	0	0	0	0	0	0	0	0	0	0	0	0	0	0	0	0	0	0	0	0	0	0	0	0	0	0	0	0	0	0	0	0	0	0	0	1	0	0	0	0	0
K08486	STX1B_2_3	syntaxin 1B\/2\/3		4	3	2	3	2	2	2	2	2	2	2	2	2	2	2	2	3	4	4	2	3	3	3	3	2	2	2	2	2	2	4	5	2	2	2	3	3	3	2	2	3	3	3	3	3	2
K08489	STX16	syntaxin 16		1	1	0	1	1	1	1	1	1	0	1	1	1	1	1	1	1	1	1	1	1	1	1	1	1	1	0	0	0	1	1	1	1	0	0	0	0	1	1	1	1	1	1	1	0	1
K08490	STX5	syntaxin 5		1	1	1	2	1	1	1	1	2	1	1	1	1	1	1	1	1	1	1	1	1	1	1	1	1	1	1	1	1	1	1	1	1	1	1	1	1	1	1	1	1	1	1	1	1	1
K08491	STX17	syntaxin 17		0	0	0	0	0	0	0	0	0	0	0	0	0	0	0	0	0	0	0	0	0	0	0	0	1	0	1	0	1	0	1	0	1	0	0	0	0	0	0	0	0	0	0	0	0	0
K08492	STX18	syntaxin 18		1	1	1	1	1	1	1	1	1	1	1	1	1	1	1	1	1	1	1	1	1	1	1	1	1	1	1	1	1	1	1	1	1	1	1	1	1	1	1	1	1	1	1	1	1	1
K08493	VTI1	vesicle transport through interaction with t-SNAREs 1		2	2	2	3	2	2	2	2	2	2	2	1	2	2	2	2	2	2	2	2	2	2	2	2	2	2	2	2	2	2	2	2	2	2	2	2	2	2	2	2	2	2	2	2	2	2
K08495	GOSR1, GOS1	golgi SNAP receptor complex member 1		1	1	1	1	1	1	1	1	1	1	1	1	1	1	1	1	1	1	1	1	1	1	1	1	1	1	1	1	1	1	1	1	1	1	1	1	1	1	1	1	1	1	1	1	1	1
K08496	GOSR2, BOS1	golgi SNAP receptor complex member 2		1	1	1	1	1	1	1	1	1	1	1	1	1	1	1	1	1	1	1	1	1	1	1	1	1	1	1	1	1	1	1	1	1	1	1	1	1	1	1	1	1	1	2	1	2	1
K08497	SEC20	protein transport protein SEC20		0	0	1	1	0	1	1	0	1	0	1	1	1	0	0	1	0	1	0	0	1	1	0	0	0	0	0	0	0	0	0	0	0	0	0	0	0	0	1	0	1	0	1	0	0	0
K08498	STX6	syntaxin 6		0	0	0	0	0	0	0	0	0	0	0	0	0	0	1	0	0	0	1	0	0	0	0	0	1	0	0	0	0	0	1	0	1	0	0	0	0	0	0	0	0	0	0	0	1	0
K08502	VAM7	regulator of vacuolar morphogenesis		1	1	1	1	1	1	1	1	1	1	1	1	1	1	1	1	1	1	1	1	1	1	1	1	0	0	1	1	1	1	1	1	1	1	1	1	1	1	1	1	1	1	1	1	1	1
K08504	BET1	blocked early in transport 1		1	1	1	1	1	1	0	1	1	1	1	1	1	1	1	1	1	1	1	1	1	1	1	1	1	1	1	1	1	1	1	1	1	1	1	1	1	1	1	1	1	1	1	1	1	1
K08507	USE1	unconventional SNARE in the endoplasmic reticulum protein 1		0	1	0	0	0	0	0	0	0	0	1	0	0	0	0	0	0	0	0	0	0	0	0	0	0	0	0	0	0	0	0	0	0	0	0	0	0	0	0	0	0	0	0	0	0	0
K08513	VAMP4	vesicle-associated membrane protein 4		1	1	1	1	1	1	1	1	1	1	1	1	1	1	1	1	1	1	1	1	1	1	1	1	1	1	1	1	1	1	1	1	1	1	1	1	0	1	1	1	0	1	1	1	1	1
K08515	VAMP7	vesicle-associated membrane protein 7		1	1	1	1	1	1	1	1	1	1	1	1	1	1	1	1	1	1	1	1	1	1	1	1	1	1	1	1	1	1	1	1	1	1	1	1	1	1	1	1	1	1	1	1	1	1
K08516	YKT6	synaptobrevin homolog YKT6		1	1	1	1	1	1	1	1	1	1	1	1	1	1	1	1	1	1	1	1	1	1	1	1	1	1	1	1	1	1	1	1	1	1	1	1	1	1	1	1	1	1	1	1	1	1
K08517	SEC22	vesicle transport protein SEC22		1	1	1	1	1	1	1	1	1	1	1	1	1	1	1	1	1	1	1	1	1	1	1	1	1	1	1	1	1	1	1	1	1	1	1	1	1	1	1	1	1	1	1	1	1	1
K08518	STXBP5, SRO7_77	syntaxin-binding protein 5		1	1	1	1	1	1	1	1	1	1	1	1	1	1	1	1	1	1	1	1	1	1	1	1	1	1	1	1	1	1	1	1	1	1	1	1	1	1	1	1	1	1	1	1	1	1
K08527	RARA, NR1B1	retinoic acid receptor alpha		0	0	0	0	0	0	0	0	0	1	0	0	0	0	0	0	0	0	0	0	0	0	0	0	0	0	0	0	0	0	0	0	0	0	0	0	0	0	0	0	0	0	0	0	0	0
K08536	NR1H3, LXRA	liver X receptor alpha		0	0	0	0	0	0	0	0	0	0	0	0	0	0	0	0	0	0	0	0	0	0	0	0	0	0	0	0	0	0	0	0	0	0	0	0	1	0	0	0	0	0	0	0	0	0
K08576	CAPN7	calpain-7	[EC:3.4.22.-]	1	1	1	2	1	1	1	1	1	1	1	1	1	1	1	1	1	1	1	1	1	1	1	1	1	1	1	1	1	1	1	1	1	2	2	1	1	2	1	1	1	1	1	1	1	1
K08592	SENP1	sentrin-specific protease 1	[EC:3.4.22.68]	1	1	1	1	1	1	2	1	1	1	1	1	2	1	2	1	1	1	1	1	1	1	1	1	1	1	1	1	1	1	1	1	1	1	1	1	1	1	1	1	1	1	1	1	1	1
K08596	SENP7	sentrin-specific protease 7	[EC:3.4.22.68]	0	0	0	0	0	0	0	0	0	0	0	0	0	0	0	1	1	0	0	0	0	0	0	0	0	0	0	0	0	0	0	0	0	0	0	0	0	0	0	0	0	1	0	0	0	0
K08601	CYLD, USLP2	ubiquitin carboxyl-terminal hydrolase CYLD	[EC:3.4.19.12]	0	0	0	0	0	1	0	0	0	0	0	0	0	0	0	0	0	0	0	0	0	0	0	0	0	0	0	0	0	0	0	0	0	0	0	0	0	0	0	0	0	0	0	0	0	0
K08617	ADAMTS1	a disintegrin and metalloproteinase with thrombospondin motifs 1	[EC:3.4.24.-]	0	0	0	0	0	0	0	0	0	0	0	0	0	0	0	0	0	0	0	0	0	0	0	0	0	0	0	0	0	0	0	0	0	0	0	0	0	0	0	0	1	0	0	0	0	0
K08621	ADAMTS6	a disintegrin and metalloproteinase with thrombospondin motifs 6	[EC:3.4.24.-]	0	0	0	0	0	0	0	1	0	0	0	0	0	0	0	0	0	0	0	0	0	0	0	0	0	0	0	0	0	0	0	0	0	0	0	0	0	0	0	0	0	0	0	0	0	0
K08624	ADAMTS9	a disintegrin and metalloproteinase with thrombospondin motifs 9	[EC:3.4.24.-]	0	0	0	0	0	0	0	0	0	0	0	0	0	0	0	0	0	1	0	0	0	0	0	0	0	0	0	0	0	0	0	0	0	0	0	0	0	0	0	0	0	0	0	1	0	0
K08647	PAPPA2	pappalysin-2	[EC:3.4.24.-]	0	0	0	0	0	0	0	0	0	0	0	1	0	0	0	0	0	0	0	0	0	0	0	0	0	0	0	0	0	0	0	0	0	0	0	0	0	0	0	0	0	0	0	0	0	0
K08654	PCSK5	proprotein convertase subtilisin\/kexin type 5	[EC:3.4.21.-]	18	12	3	0	5	3	15	6	5	7	10	4	1	2	2	1	0	2	1	0	0	0	1	0	1	1	1	1	2	2	1	1	1	0	0	0	0	0	0	0	0	0	0	0	0	0
K08658	RCE1, FACE2	prenyl protein peptidase	[EC:3.4.22.-]	1	1	1	1	1	1	1	1	1	1	1	1	1	1	1	1	1	1	1	1	1	1	1	1	1	1	1	1	1	1	1	1	1	1	1	1	1	1	1	1	1	1	1	1	1	1
K08672	PCSK6	proprotein convertase subtilisin\/kexin type 6	[EC:3.4.21.-]	0	0	0	0	0	0	0	0	0	0	0	0	0	0	0	0	0	0	0	0	0	0	0	0	0	0	0	0	0	1	0	0	0	0	0	0	0	0	0	0	0	0	0	0	0	0
K08675	PRSS15, PIM1	ATP-dependent Lon protease	[EC:3.4.21.53]	1	1	1	1	1	1	1	1	1	2	1	1	1	1	1	1	1	1	1	1	1	1	1	1	1	1	1	1	1	1	1	1	1	1	1	1	1	1	1	1	1	1	1	1	1	1
K08678	UXS1, uxs	UDP-glucuronate decarboxylase	[EC:4.1.1.35]	2	1	1	1	1	1	1	1	1	1	1	1	1	2	1	1	1	1	1	1	1	1	1	1	1	1	1	1	1	1	1	1	1	1	1	1	1	1	1	1	1	1	1	1	1	1
K08681	pdxT, pdx2	pyridoxal 5'-phosphate synthase pdxT subunit	[EC:4.3.3.6]	2	2	1	1	1	1	1	1	0	1	1	1	1	1	1	1	1	1	1	1	1	1	1	1	1	1	1	1	1	1	1	1	1	1	1	1	1	1	1	1	1	1	1	1	1	1
K08711	PDR, CDR1	ATP-binding cassette, subfamily G (WHITE), member 2, PDR		10	10	3	3	8	9	13	5	4	10	10	6	7	5	5	5	5	5	4	10	4	3	5	5	4	5	4	5	4	5	5	5	4	5	6	5	5	3	4	3	3	5	4	6	3	3
K08726	EPHX2	soluble epoxide hydrolase \/ lipid-phosphate phosphatase	[EC:3.3.2.10 3.1.3.76]	1	1	1	1	1	1	1	1	1	1	1	1	1	1	1	1	1	1	1	1	1	1	1	1	1	1	1	1	1	1	1	1	1	1	1	0	0	1	1	1	1	1	1	1	1	1
K08734	MLH1	DNA mismatch repair protein MLH1		1	1	1	1	1	1	1	1	1	1	1	1	1	1	1	1	1	1	1	1	1	1	1	1	1	1	1	1	1	1	1	1	1	1	1	1	1	1	1	1	1	1	1	2	1	1
K08735	MSH2	DNA mismatch repair protein MSH2		1	1	1	1	1	1	1	1	1	1	1	1	1	1	1	1	1	1	1	1	1	1	1	1	1	1	1	1	1	1	1	1	1	1	1	1	1	1	1	1	1	1	1	2	1	1
K08736	MSH3	DNA mismatch repair protein MSH3		1	1	1	1	1	1	1	1	1	1	1	1	1	1	1	1	1	1	1	1	1	1	1	1	1	1	1	1	1	1	1	1	1	1	1	1	1	2	1	1	2	1	1	1	1	1
K08737	MSH6	DNA mismatch repair protein MSH6		1	1	1	1	1	1	1	1	1	1	1	1	1	1	1	1	1	1	1	1	1	1	1	1	1	1	1	1	1	1	1	1	1	1	1	1	1	1	1	2	1	1	1	1	1	1
K08738	CYC	cytochrome c		1	1	1	0	1	0	1	1	0	1	1	1	1	1	1	1	1	1	1	0	1	1	1	0	0	1	0	1	0	1	1	1	1	1	1	0	0	1	0	0	0	1	0	1	0	0
K08739	MLH3	DNA mismatch repair protein MLH3		1	1	1	1	1	1	1	1	1	1	1	1	1	1	1	1	1	1	1	1	1	1	1	1	1	1	1	1	1	1	1	1	1	1	1	1	1	1	1	1	1	1	1	1	1	1
K08740	MSH4	DNA mismatch repair protein MSH4		1	1	1	1	1	1	1	1	1	1	1	1	1	1	1	1	1	1	1	1	1	1	1	1	1	1	1	1	1	1	1	1	1	1	1	1	1	1	1	1	1	1	1	1	1	1
K08741	MSH5	DNA mismatch repair protein MSH5		1	1	1	1	1	1	1	1	1	1	1	1	1	1	1	1	1	1	1	1	1	1	1	1	1	1	1	1	1	1	1	1	1	1	1	1	1	1	1	1	2	2	2	2	1	2
K08742	SIAH2	E3 ubiquitin-protein ligase SIAH2	[EC:2.3.2.27]	0	0	0	0	0	0	1	0	0	0	0	0	0	0	1	0	0	0	0	0	0	0	0	0	0	0	0	0	0	0	1	0	1	0	0	0	0	0	0	0	0	0	0	1	0	0
K08744	CRLS	cardiolipin synthase (CMP-forming)	[EC:2.7.8.41]	1	1	1	1	1	1	1	1	1	1	1	1	1	1	1	1	1	1	1	1	1	1	1	1	1	1	1	1	1	1	1	1	1	1	1	1	1	1	1	1	1	1	1	1	1	1
K08762	DBI, ACBP	diazepam-binding inhibitor (GABA receptor modulator, acyl-CoA-binding protein)		1	1	2	1	1	1	1	1	1	1	1	1	1	1	1	1	0	1	1	1	1	1	1	1	1	1	1	1	1	1	1	1	1	1	1	1	1	1	1	1	1	1	1	1	1	1
K08764	SCP2, SCPX	sterol carrier protein 2	[EC:2.3.1.176]	2	2	1	1	1	2	1	2	0	1	1	1	1	1	1	1	1	1	1	1	1	1	1	1	1	1	0	0	1	1	1	1	1	1	1	1	1	1	1	1	1	1	1	1	1	1
K08766	CPT2	carnitine O-palmitoyltransferase 2	[EC:2.3.1.21]	0	0	0	0	0	1	0	0	0	0	0	0	0	0	0	0	0	0	0	0	0	0	0	0	0	0	0	0	0	0	0	0	0	0	0	0	0	0	0	0	0	0	0	0	0	0
K08770	UBC	ubiquitin C		0	1	1	0	0	0	0	0	0	0	0	1	0	1	0	0	0	0	0	1	0	0	2	0	2	0	2	0	2	1	2	0	2	1	0	0	1	0	0	1	1	0	0	3	0	1
K08773	RALBP1	RalA-binding protein 1		1	1	2	1	1	1	1	1	1	1	1	1	1	1	1	1	1	1	1	1	1	1	1	1	2	1	2	1	2	2	2	1	2	1	1	1	1	1	1	1	1	1	1	1	1	2
K08775	BRCA2, FANCD1	breast cancer 2 susceptibility protein		1	1	1	1	1	1	1	1	1	1	1	1	1	1	1	1	1	1	1	1	1	1	1	1	1	1	1	1	1	1	1	1	1	1	1	1	1	1	1	1	1	1	1	1	1	1
K08776	NPEPPS	puromycin-sensitive aminopeptidase	[EC:3.4.11.14]	0	0	0	0	0	2	0	0	0	0	0	0	0	0	0	0	0	0	0	0	0	0	0	0	0	0	0	0	0	0	0	0	0	0	0	0	0	0	0	0	0	0	0	0	0	0
K08783	ECM14	extracellular matrix protein 14	[EC:3.4.17.-]	1	1	1	1	1	0	1	0	1	1	0	1	0	0	1	0	0	0	0	0	0	1	0	0	1	0	1	0	1	0	1	0	1	0	0	1	1	0	0	1	1	1	1	1	0	0
K08789	MAST	microtubule-associated serine\/threonine kinase	[EC:2.7.11.1]	0	0	1	0	0	1	0	0	0	0	0	0	0	0	0	0	0	0	1	0	0	0	1	1	0	1	0	1	1	0	0	1	0	0	0	0	0	0	0	1	1	0	0	0	1	2
K08793	STK32, YANK	serine\/threonine kinase 32	[EC:2.7.11.1]	1	1	1	2	1	1	1	1	1	1	1	1	1	1	1	1	1	1	1	1	1	1	1	1	1	1	1	1	1	1	2	1	1	1	1	1	1	2	1	1	1	1	1	1	1	1
K08794	CAMK1	calcium\/calmodulin-dependent protein kinase I	[EC:2.7.11.17]	4	3	3	3	3	3	3	3	3	3	3	3	3	4	3	3	3	5	3	3	3	3	3	3	4	3	3	3	3	3	3	3	3	3	3	3	3	3	3	3	3	3	3	3	3	3
K08796	BRSK	BR serine\/threonine kinase	[EC:2.7.11.1]	0	0	1	1	0	0	0	0	0	0	1	0	0	0	0	0	0	0	0	0	0	0	1	0	0	0	0	0	0	0	0	0	0	0	1	0	0	0	1	0	1	1	0	2	1	0
K08798	MARK	MAP\/microtubule affinity-regulating kinase	[EC:2.7.11.1]	1	1	1	1	1	1	1	1	1	0	1	0	0	1	0	0	0	1	1	1	0	1	0	0	0	0	0	0	0	0	0	0	0	0	1	1	1	1	1	1	2	1	1	1	1	1
K08804	STK17	serine\/threonine kinase 17	[EC:2.7.11.1]	0	0	0	0	0	0	0	0	0	1	0	0	0	0	0	0	0	0	0	0	0	0	0	0	0	0	0	0	0	0	0	0	0	0	0	0	0	0	0	0	0	0	0	0	0	0
K08809	SPEG	striated muscle-specific serine\/threonine protein kinase	[EC:2.7.11.1]	0	0	0	0	1	1	0	0	0	0	0	0	0	0	0	0	0	1	0	0	0	0	0	0	0	0	0	0	0	1	0	0	0	0	0	0	0	0	1	0	0	0	0	0	0	0
K08816	VRK	vaccinia related kinase	[EC:2.7.11.1]	0	0	0	0	0	0	0	0	0	0	0	0	0	0	0	0	0	0	0	0	0	0	0	0	1	0	0	0	0	1	0	0	0	0	0	0	0	0	0	0	0	0	0	0	0	0
K08818	CDC2L	cell division cycle 2-like	[EC:2.7.11.22]	1	1	1	1	1	3	1	1	1	1	1	1	1	1	1	1	1	1	1	1	1	1	1	1	2	1	1	1	2	2	1	1	1	1	1	1	1	1	1	1	1	1	1	1	1	1
K08819	CDK12_13	cyclin-dependent kinase 12\/13	[EC:2.7.11.22 2.7.11.23]	0	0	0	0	0	0	0	1	0	0	0	0	0	0	0	0	0	0	0	0	0	0	0	0	0	0	0	0	0	0	0	0	0	0	0	0	0	0	0	0	0	0	0	1	0	2
K08821	CDK14, PFTK1	cyclin-dependent kinase 14	[EC:2.7.11.22]	0	1	0	0	0	0	0	0	0	0	0	0	0	0	0	0	0	0	0	0	0	0	0	0	0	0	0	0	0	0	0	0	0	0	0	0	0	0	0	0	0	0	0	0	0	0
K08824	CDKL	cyclin-dependent kinase-like	[EC:2.7.11.22]	0	0	0	0	0	0	0	0	1	1	1	0	0	0	0	0	0	0	0	0	0	0	0	0	0	0	0	0	0	0	0	0	0	0	0	0	0	0	0	0	0	0	0	0	0	0
K08825	DYRK1	dual specificity tyrosine-phosphorylation-regulated kinase 1	[EC:2.7.12.1]	0	0	0	0	0	0	1	0	0	0	0	0	0	0	0	0	0	0	0	0	0	0	0	0	0	0	0	0	0	0	0	0	0	0	0	0	0	0	0	0	0	0	0	0	0	0
K08826	HIPK	homeodomain interacting protein kinase	[EC:2.7.11.1]	1	0	0	0	0	0	0	0	0	0	0	0	0	0	0	0	0	0	0	0	0	0	0	0	0	0	0	0	0	0	0	0	0	0	0	0	0	0	0	0	0	0	0	0	0	0
K08827	PRPF4B	serine\/threonine-protein kinase PRP4	[EC:2.7.11.1]	1	1	1	1	1	2	1	1	1	1	1	1	1	1	1	1	1	1	1	1	1	1	1	1	1	1	1	1	1	1	1	1	1	1	1	1	1	1	1	1	1	1	2	1	1	1
K08829	MAK	male germ cell-associated kinase	[EC:2.7.11.22]	0	0	0	0	0	0	0	0	0	0	0	0	0	0	0	0	0	0	0	0	0	0	1	1	0	1	0	1	0	1	0	1	0	0	0	0	0	0	0	0	0	0	0	0	0	0
K08832	SRPK3, STK23	serine\/threonine-protein kinase SRPK3	[EC:2.7.11.1]	1	1	1	2	1	3	1	4	1	2	1	1	1	1	1	1	1	1	1	1	1	1	1	1	1	1	1	1	1	1	1	1	1	1	1	1	1	1	1	1	1	1	1	1	1	1
K08834	MYO3, DFNB30	myosin III	[EC:2.7.11.1]	0	0	0	0	0	0	0	0	0	1	0	0	0	0	0	0	0	0	0	0	0	0	0	0	0	0	0	0	0	0	0	0	0	0	0	0	0	0	0	0	0	0	0	0	0	0
K08835	OXSR1, STK39	serine\/threonine-protein kinase OSR1\/STK39	[EC:2.7.11.1]	1	1	1	2	1	1	1	1	1	1	1	1	1	1	1	1	1	1	1	1	1	1	1	1	1	1	1	1	1	0	1	1	1	1	1	1	1	1	1	1	1	1	1	1	1	1
K08838	STK24_25_MST4	serine\/threonine-protein kinase 24\/25\/MST4	[EC:2.7.11.1]	2	2	2	4	3	2	2	2	2	2	2	2	2	2	2	2	2	2	2	2	3	2	3	3	2	3	3	3	3	2	2	3	2	2	3	2	2	2	2	2	3	2	2	2	2	2
K08840	TNIK	TRAF2 and NCK interacting kinase	[EC:2.7.11.1]	0	0	0	0	0	0	0	0	0	0	0	0	0	0	0	0	0	0	0	0	0	0	0	0	1	0	2	0	2	1	1	0	1	0	0	0	0	0	0	0	0	0	0	0	0	0
K08844	LRRK2	leucine-rich repeat kinase 2	[EC:2.7.11.1]	0	0	0	0	0	0	0	0	0	0	0	0	0	0	0	0	0	0	0	1	0	0	0	0	0	0	0	0	0	0	0	0	0	0	0	0	0	0	0	0	0	0	0	0	0	0
K08848	RIPK4	receptor-interacting serine\/threonine-protein kinase 4	[EC:2.7.11.1]	0	0	0	0	0	0	0	0	0	0	0	0	0	0	0	0	0	0	0	0	0	0	0	0	0	0	1	0	1	0	0	0	0	0	0	0	0	0	0	0	0	0	0	0	0	0
K08850	AURKX	aurora kinase, other	[EC:2.7.11.1]	1	1	0	0	1	1	1	1	1	1	1	1	1	1	1	1	1	1	1	1	1	0	1	1	1	1	1	1	1	1	1	1	1	1	1	1	1	1	1	2	1	1	1	2	1	1
K08851	TP53RK, PRPK, BUD32	TP53 regulating kinase and related kinases	[EC:2.7.11.1]	1	1	1	1	1	1	1	1	1	1	1	1	1	0	1	1	1	1	1	1	1	1	1	1	1	1	1	1	1	2	1	1	1	1	1	1	1	2	1	1	1	1	1	2	1	1
K08852	ERN1	serine\/threonine-protein kinase\/endoribonuclease IRE1	[EC:2.7.11.1 3.1.26.-]	1	1	1	1	1	1	1	1	1	1	1	2	1	1	1	1	1	1	1	1	1	1	1	1	1	1	1	1	1	1	1	1	1	1	1	1	1	1	1	1	1	1	1	1	1	1
K08853	AAK	AP2-associated kinase	[EC:2.7.11.1]	1	1	2	1	1	1	1	1	1	1	1	1	1	1	1	1	1	1	1	1	1	1	1	1	1	1	1	1	1	1	1	1	1	1	1	1	1	1	2	1	1	1	2	1	1	1
K08855	GAK	cyclin G-associated kinase	[EC:2.7.11.1]	0	0	0	0	0	0	0	0	0	1	0	0	0	0	0	0	0	0	0	0	0	0	0	0	0	0	0	0	0	0	0	0	0	0	0	0	0	0	0	0	0	0	0	0	0	0
K08856	STK16	serine\/threonine kinase 16	[EC:2.7.11.1]	1	1	1	1	1	1	1	1	1	1	1	1	1	2	1	1	1	0	1	1	2	1	1	1	1	1	1	1	1	1	1	1	1	1	1	1	1	1	1	1	1	1	1	1	1	1
K08866	TTK, MPS1	serine\/threonine-protein kinase TTK\/MPS1	[EC:2.7.12.1]	1	1	1	1	1	1	1	2	1	1	1	1	1	1	2	1	1	1	1	1	1	1	1	1	1	1	1	1	1	1	1	1	1	1	1	1	1	1	1	1	1	1	1	1	1	1
K08867	WNK, PRKWNK	WNK lysine deficient protein kinase	[EC:2.7.11.1]	0	0	0	0	0	0	0	1	0	0	0	0	0	1	0	0	0	0	0	0	0	0	0	0	0	0	0	0	0	0	0	0	0	0	0	0	0	1	0	0	0	1	0	0	0	0
K08869	ADCK, ABC1	aarF domain-containing kinase		4	4	5	4	4	4	5	4	4	4	4	4	4	4	4	4	4	5	4	4	4	4	4	4	4	4	4	4	4	4	4	4	4	4	4	4	3	4	4	4	4	4	4	4	5	4
K08870	TWF	twinfilin		1	0	1	1	1	1	1	1	1	1	1	1	1	1	1	1	1	1	1	1	1	1	1	1	1	1	1	0	1	1	1	1	1	1	1	1	1	1	1	1	1	1	1	1	1	1
K08871	BRD2	bromodomain-containing protein 2		0	0	0	1	0	0	0	0	0	0	0	0	1	0	0	0	0	0	0	0	0	0	0	0	0	0	0	0	0	0	0	0	0	0	0	0	0	0	0	0	0	0	0	0	0	0
K08873	SMG1	serine\/threonine-protein kinase SMG1	[EC:2.7.11.1]	0	0	0	1	0	1	0	0	0	0	0	0	0	0	0	0	0	0	0	0	0	0	0	0	0	0	0	0	0	0	0	0	0	0	0	0	0	0	0	0	0	0	0	0	0	0
K08874	TRRAP	transformation\/transcription domain-associated protein		1	1	1	1	1	1	1	1	1	1	1	1	1	2	1	1	2	1	5	1	1	3	1	1	1	1	1	1	1	1	1	1	1	1	1	1	1	1	1	1	1	1	1	2	1	3
K08876	SCYL1	SCY1-like protein 1		1	1	1	1	1	1	1	1	1	1	1	1	1	2	1	1	1	1	1	1	1	1	1	1	1	1	1	1	1	1	1	1	1	1	1	1	1	1	1	1	1	2	1	1	1	2
K08879	HSPB8	heat shock protein beta-8		0	0	0	0	0	0	0	0	0	0	0	0	0	0	0	0	0	0	0	1	0	0	0	0	0	0	0	0	0	0	0	0	0	0	0	0	0	0	0	0	0	0	0	0	0	0
K08883	TRIM33, TIF1G	tripartite motif-containing protein 33	[EC:2.3.2.27]	0	0	0	0	0	0	0	0	0	0	0	0	0	0	0	0	0	0	0	0	0	0	1	1	0	0	0	0	0	0	0	0	0	0	0	0	0	0	0	0	0	0	0	0	0	0
K08886	TNK2, ACK1	activated CDC42 kinase 1	[EC:2.7.10.2 2.7.11.1]	0	0	0	0	0	0	0	0	0	0	0	0	0	0	1	0	0	0	0	0	0	0	0	1	1	0	1	1	1	1	1	1	1	0	0	0	0	0	0	0	0	0	0	0	0	1
K08900	BCS1	mitochondrial chaperone BCS1		1	1	1	1	1	1	1	2	1	1	1	1	1	1	1	1	1	1	1	1	1	1	1	1	2	1	1	1	1	1	2	1	2	1	1	1	1	1	1	1	1	1	1	2	1	1
K08955	YME1	ATP-dependent metalloprotease	[EC:3.4.24.-]	1	1	1	1	1	1	1	1	1	1	1	1	1	1	1	1	1	1	1	1	1	1	0	1	1	1	1	1	1	1	1	1	1	1	1	1	1	1	0	1	1	2	1	1	1	1
K08956	AFG3	AFG3 family protein	[EC:3.4.24.-]	1	1	2	1	1	1	2	1	1	1	1	2	1	1	1	1	2	1	2	1	1	1	1	1	1	1	1	1	1	1	1	1	1	1	1	1	1	1	1	1	1	2	1	1	1	1
K08963	mtnA	methylthioribose-1-phosphate isomerase	[EC:5.3.1.23]	2	2	1	1	1	2	2	1	1	1	1	1	1	1	1	1	1	1	1	1	1	1	1	1	1	1	1	1	1	1	1	1	1	1	1	1	1	1	1	1	1	1	1	1	1	1
K08964	mtnB	methylthioribulose-1-phosphate dehydratase	[EC:4.2.1.109]	1	1	1	1	1	1	2	1	1	1	1	1	1	1	1	1	0	1	1	1	1	1	1	1	1	1	1	1	1	1	1	1	1	1	1	1	1	1	1	1	1	1	1	1	1	1
K08967	mtnD, mtnZ, ADI1	1,2-dihydroxy-3-keto-5-methylthiopentene dioxygenase	[EC:1.13.11.53 1.13.11.54]	1	1	1	1	1	1	1	1	1	2	1	1	1	1	1	1	1	1	1	1	1	1	1	1	1	1	1	1	1	1	1	1	1	1	1	1	1	1	1	1	1	1	1	1	1	1
K08968	msrC	L-methionine (R)-S-oxide reductase	[EC:1.8.4.14]	1	1	1	1	1	1	1	1	1	1	1	1	1	1	1	1	1	1	1	1	1	1	1	1	1	1	1	1	1	1	1	1	1	1	1	1	1	1	1	1	1	1	1	1	1	1
K08991	MUS81	crossover junction endonuclease MUS81	[EC:3.1.22.-]	1	1	1	2	1	1	1	2	1	1	1	1	1	1	1	1	1	1	1	1	1	1	1	1	1	1	1	1	2	1	1	1	1	1	1	1	1	1	1	1	1	1	1	1	1	1
K08994	yneE, BEST	ion channel-forming bestrophin family protein		6	6	3	3	3	3	7	4	3	4	5	4	4	3	4	4	4	3	3	4	2	4	3	3	3	3	3	3	3	3	3	3	3	4	3	4	4	2	3	3	3	3	3	4	3	3
K08997	SELENOO, selO	protein adenylyltransferase	[EC:2.7.7.108]	0	0	0	0	0	1	1	0	1	0	1	0	1	0	1	1	0	0	0	0	0	0	1	1	1	1	1	0	1	1	1	1	1	1	1	0	1	0	0	0	0	0	1	0	0	0
K09008	NDUFAF3	NADH dehydrogenase [ubiquinone] 1 alpha subcomplex assembly factor 3		1	1	1	1	1	1	1	0	1	1	1	1	1	1	0	1	1	1	1	1	1	1	1	1	1	1	1	1	1	1	1	1	1	1	1	1	1	1	1	0	0	0	1	1	1	1
K09022	ridA, tdcF, RIDA	2-iminobutanoate\/2-iminopropanoate deaminase	[EC:3.5.99.10]	1	0	1	1	2	2	2	2	1	3	3	2	2	1	2	2	2	1	1	2	1	1	2	2	2	2	2	2	2	3	2	2	2	1	2	1	1	2	0	1	1	1	1	1	1	1
K09034	BATF	ATF-like basic leucine zipper transcriptional factor		0	0	0	1	0	0	1	1	0	0	1	0	0	0	1	0	0	1	1	1	0	0	1	0	1	0	1	1	1	1	1	1	1	1	1	0	1	0	1	1	0	0	1	1	1	1
K09036	MAFB	transcription factor MAFB		0	0	0	0	0	0	0	0	0	0	0	0	0	0	0	0	0	0	0	0	0	0	0	0	1	0	0	0	0	0	1	0	1	0	0	0	0	0	0	0	0	0	0	0	0	0
K09043	YAP	AP-1-like transcription factor		3	3	4	3	3	4	4	3	3	3	3	3	2	1	3	2	2	3	3	3	3	2	3	2	3	2	3	3	3	3	3	3	3	4	3	4	4	2	2	2	2	2	2	2	2	2
K09047	CREB5, CREBPA	cyclic AMP-responsive element-binding protein 5		1	1	0	0	0	0	0	0	1	0	0	0	0	0	0	0	0	0	0	0	0	0	0	0	0	0	0	0	0	0	0	0	0	0	0	0	0	0	0	0	0	1	0	0	0	0
K09048	CREB3	cyclic AMP-responsive element-binding protein 3		0	0	1	0	0	0	0	1	0	0	0	0	0	0	0	0	0	0	0	0	0	0	0	0	0	0	0	0	0	0	0	0	0	0	0	1	1	0	0	1	0	0	0	0	0	0
K09049	ATF6B, CREBL1	cyclic AMP-dependent transcription factor ATF-6 beta		0	0	0	0	0	0	0	0	1	0	0	0	0	0	0	0	0	0	0	0	0	0	0	0	0	0	0	0	0	0	0	0	0	0	0	0	0	0	0	0	0	0	0	0	0	0
K09051	SKO1, ATF1, PCR1	ATF\/CREB family transcription factor		2	2	1	1	1	1	1	1	1	1	1	2	1	2	1	1	1	1	1	1	1	1	1	1	1	1	1	1	1	1	1	1	1	1	1	1	1	1	1	1	1	1	2	1	1	1
K09078	NEUROD2	neurogenic differentiation factor 2		0	0	0	0	0	0	0	0	0	0	0	1	0	0	0	0	0	0	0	0	0	0	0	0	0	0	0	0	0	0	0	0	0	0	0	0	0	0	0	0	0	0	0	0	0	0
K09087	HES2_6_7	hairy and enhancer of split 2\/6\/7		0	0	0	0	0	0	0	0	0	0	0	0	1	0	0	0	0	0	0	0	0	0	0	0	0	0	0	0	0	0	0	0	0	0	0	0	0	0	0	0	0	0	0	0	0	0
K09091	HEY	hairy and enhancer of split related with YRPW motif		0	0	1	0	0	0	0	0	0	1	0	0	0	0	0	0	0	1	0	0	0	0	0	0	0	0	0	0	0	0	0	0	0	0	0	0	0	0	0	0	0	0	0	0	0	0
K09096	HIF3A	hypoxia-inducible factor 3 alpha		0	0	0	0	0	0	0	0	0	0	0	0	0	0	0	0	0	0	0	0	0	0	0	0	0	0	0	0	0	0	0	0	0	0	0	1	1	0	0	0	0	0	0	0	0	0
K09098	NPAS1_3	neuronal PAS domain-containing protein 1\/3		0	0	0	0	0	0	0	0	0	0	0	0	0	0	0	0	0	0	0	0	0	0	0	0	1	0	1	0	0	0	0	0	1	0	0	0	0	0	0	0	0	0	0	0	0	0
K09100	SIM	single-minded		0	0	0	0	0	0	0	0	0	0	0	0	0	0	0	0	0	0	0	0	0	0	0	0	0	0	0	0	0	0	0	0	0	0	0	0	0	0	0	1	0	0	0	0	0	0
K09106	USF	upstream stimulatory factor		0	0	0	0	0	0	0	0	0	0	0	0	0	0	0	0	0	0	1	0	0	0	0	0	0	0	0	0	0	0	0	0	0	0	0	0	0	0	0	0	0	0	0	0	0	0
K09115	MNT, ROX	MAX-binding protein		0	0	0	0	0	0	0	0	0	0	0	0	0	0	0	0	0	0	0	0	0	0	0	0	0	0	0	0	0	0	0	0	0	0	0	0	0	0	0	0	0	0	0	0	1	0
K09117	K09117	uncharacterized protein		0	1	0	0	0	0	0	1	0	0	1	1	0	0	0	0	0	0	0	0	0	0	0	0	0	0	0	0	0	0	0	0	0	0	0	0	0	0	0	0	0	0	0	0	0	0
K09140	TSR3	rRNA small subunit aminocarboxypropyltransferase	[EC:2.5.1.157]	1	1	1	2	1	1	1	1	1	1	1	1	1	1	1	1	1	1	1	1	1	1	1	1	1	1	1	1	1	1	1	1	1	1	1	1	1	1	1	1	1	1	1	1	1	1
K09142	SPOUT1	methyltransferase	[EC:2.1.1.-]	0	0	1	1	0	0	0	0	0	0	0	0	0	0	0	0	0	0	0	0	0	0	0	0	0	0	0	0	0	0	0	0	0	0	0	0	0	0	0	0	0	0	0	0	0	0
K09169	NFIB	nuclear factor I\/B		0	0	0	0	0	0	0	0	0	0	0	0	0	0	0	0	0	0	0	0	1	0	0	0	0	0	0	0	0	0	0	0	0	0	0	0	0	0	0	0	0	0	0	0	0	0
K09173	RFX1_2_3	regulatory factor X 1\/2\/3		0	1	0	0	1	1	1	0	1	1	0	0	0	0	0	0	0	0	0	0	0	0	0	0	0	0	0	0	0	0	0	0	0	1	0	1	0	0	0	0	0	0	0	0	0	0
K09174	RFX4	regulatory factor X 4		0	1	0	0	0	0	0	0	0	0	1	0	0	0	0	0	0	0	0	0	0	0	0	0	0	0	0	0	0	0	0	0	0	0	0	0	0	0	0	0	0	0	0	0	0	0
K09175	RFX7	DNA-binding protein RFX7		0	0	0	0	0	0	0	0	0	0	0	0	0	0	0	0	0	0	0	0	0	0	1	1	0	1	0	1	0	0	0	1	0	0	0	0	0	0	0	0	0	0	0	0	0	0
K09183	GATA4	GATA-binding protein 4		0	0	0	0	0	0	0	0	1	0	0	0	0	0	0	0	0	0	0	0	0	0	0	0	0	0	0	0	0	0	0	0	0	0	0	0	0	0	0	0	0	0	0	0	0	0
K09184	GATAF	GATA-binding protein, other eukaryote		3	2	2	3	3	3	3	3	3	3	3	3	3	3	3	3	3	3	3	3	3	3	2	2	3	2	3	3	3	3	3	3	3	3	3	3	3	3	3	3	3	3	3	3	3	3
K09186	MLL1	[histone H3]-lysine4 N-trimethyltransferase MLL1	[EC:2.1.1.354]	0	0	0	0	0	0	0	0	0	0	0	0	0	0	0	0	0	0	0	0	0	0	0	0	0	0	0	0	0	0	0	0	0	0	0	0	0	0	0	0	0	0	0	1	0	0
K09187	MLL2, ALR	[histone H3]-lysine4 N-trimethyltransferase MLL2	[EC:2.1.1.354]	0	0	0	0	0	0	0	0	0	0	0	0	0	0	0	0	0	0	0	0	0	0	0	0	0	0	0	0	0	1	0	0	0	1	0	0	0	0	0	1	0	0	0	0	2	1
K09188	MLL3	[histone H3]-lysine4 N-trimethyltransferase MLL3	[EC:2.1.1.354]	0	0	0	0	0	0	0	1	0	0	0	0	0	1	0	0	0	0	0	0	0	0	0	0	0	0	0	0	0	0	0	0	0	0	0	0	0	0	0	0	0	0	0	0	0	1
K09189	MLL5	[histone H3]-lysine4 N-trimethyltransferase MLL5	[EC:2.1.1.354]	0	1	0	0	0	0	1	0	0	0	0	0	0	0	0	0	0	0	0	0	0	0	0	0	0	0	0	0	0	0	0	0	0	0	0	0	0	0	0	1	1	0	0	0	1	0
K09191	GTF3A	general transcription factor IIIA		1	1	1	1	1	1	1	1	1	1	1	1	1	1	1	1	1	1	1	1	1	1	1	1	1	1	1	1	1	1	1	1	1	1	1	1	1	1	1	1	1	1	1	1	1	1
K09198	SP8	transcription factor Sp8		0	0	0	0	0	0	0	0	0	0	0	0	0	0	0	0	0	0	0	0	0	0	0	0	0	0	0	0	0	0	0	0	0	0	0	0	0	0	0	0	0	0	1	0	0	0
K09203	EGR1	early growth response protein 1		0	0	0	0	0	0	0	0	0	0	0	0	0	0	0	1	0	0	0	0	0	0	0	0	0	0	0	0	0	0	0	0	0	0	0	1	1	0	0	0	0	1	0	0	1	0
K09205	KLF8_12	krueppel-like factor 8\/12		0	0	0	0	0	0	0	0	0	0	0	0	0	0	0	0	0	0	0	0	0	0	0	0	0	0	0	0	0	0	0	0	0	0	0	0	1	0	0	0	0	0	0	0	0	1
K09208	KLF9S, BTEB	krueppel-like factor 9\/13\/14\/16		1	0	0	0	0	0	0	0	1	1	0	1	0	0	0	0	1	0	0	0	1	1	0	0	0	0	0	0	0	1	0	0	0	0	0	0	0	0	0	0	0	0	0	0	0	0
K09209	KLF10_11, TIEG	krueppel-like factor 10\/11		0	0	0	0	0	0	0	0	0	0	0	0	0	0	1	0	0	0	0	0	0	0	0	0	0	0	1	0	0	0	0	0	0	0	0	0	0	0	0	0	0	0	1	0	0	0
K09221	MZF1	myeloid zinc finger protein 1		0	0	0	0	0	0	0	0	0	0	0	0	0	0	0	0	0	0	0	0	0	0	0	0	0	0	0	0	0	0	0	0	0	0	0	0	0	1	0	0	0	0	0	0	0	0
K09223	GFI1	growth factor independent 1		0	0	0	0	0	0	0	0	0	0	0	0	0	0	0	0	0	0	0	0	0	0	0	1	0	0	0	0	0	0	0	0	0	0	0	0	0	0	0	0	0	0	0	0	0	0
K09224	ZIC1	zinc finger protein ZIC 1		0	0	0	0	0	1	0	0	0	0	0	0	0	0	0	0	0	0	0	0	0	0	0	0	0	0	0	0	0	0	0	0	0	0	0	0	0	0	0	0	0	0	0	0	0	0
K09228	KRAB	KRAB domain-containing zinc finger protein		2	0	0	0	1	0	0	2	0	0	0	0	0	0	0	0	0	0	0	0	0	0	1	1	1	0	0	2	1	1	0	1	1	0	0	0	0	0	0	0	1	1	0	2	0	2
K09232	GLIS1_3	zinc finger protein GLIS1\/3		0	0	0	0	0	0	0	0	0	0	0	0	0	0	0	0	0	0	1	0	0	0	0	0	0	0	0	1	0	0	0	1	0	0	0	0	0	0	0	0	0	0	0	0	0	0
K09236	TSHZ	teashirt		0	0	0	0	0	0	0	0	0	1	0	0	0	0	0	0	0	1	0	0	0	0	0	0	0	0	0	0	0	0	0	0	0	0	0	0	0	0	0	0	0	0	0	0	0	0
K09239	HIVEP	human immunodeficiency virus type I enhancer-binding protein		0	0	0	0	1	1	0	0	0	0	0	0	0	0	0	0	0	0	0	0	0	0	1	0	0	1	0	1	0	0	0	1	0	0	0	0	0	0	0	0	0	0	0	0	0	0
K09241	GAL4	transcriptional regulatory protein GAL4		0	0	0	0	1	1	1	0	0	1	1	0	1	1	1	1	1	2	2	1	2	2	1	1	1	1	1	1	1	1	1	1	1	0	0	0	0	0	0	0	0	0	0	0	0	0
K09250	CNBP	cellular nucleic acid-binding protein		2	2	2	2	2	2	2	2	2	2	4	2	3	2	2	2	1	2	2	2	1	2	2	1	3	2	3	2	3	2	3	2	3	2	2	2	2	2	2	2	2	2	2	2	2	2
K09252	FAEB	feruloyl esterase	[EC:3.1.1.73]	1	2	1	3	3	3	4	1	1	2	5	2	3	2	2	2	2	3	2	2	1	2	1	1	1	1	1	1	1	1	1	1	1	0	0	0	0	1	1	1	1	1	1	1	1	1
K09261	MEF2B	MADS-box transcription enhancer factor 2B		0	0	0	0	0	0	0	0	0	0	0	1	0	0	0	0	0	0	0	0	0	0	0	0	0	0	0	0	0	0	0	0	0	0	0	0	0	0	0	0	0	0	0	0	0	0
K09262	MEF2D	MADS-box transcription enhancer factor 2D		0	0	0	0	1	0	0	0	0	0	0	0	0	0	0	0	0	0	0	0	0	0	0	0	0	0	0	0	0	0	0	0	0	0	0	0	0	0	0	0	0	0	0	0	0	0
K09265	RLM1	transcription factor RLM1		1	1	1	0	1	1	0	1	0	0	0	0	1	0	1	1	1	1	1	1	0	1	1	1	1	1	1	1	1	1	1	1	1	0	0	0	0	0	1	1	1	1	1	1	1	0
K09267	SOX1S	transcription factor SOX1\/3\/14\/21 (SOX group B)		0	0	1	0	0	0	0	0	0	0	1	0	0	0	0	0	0	0	0	0	0	0	0	0	0	0	0	0	0	0	0	0	0	0	0	0	0	0	0	0	0	0	0	0	0	0
K09269	SOX5_6_13	transcription factor SOX5\/6\/13 (SOX group D)		0	0	0	0	0	0	0	1	0	0	0	0	0	0	0	0	0	0	0	0	0	0	0	0	0	0	0	0	0	0	0	0	0	0	0	0	0	0	0	0	0	0	0	0	0	0
K09271	SOX15_30	transcription factor SOX15\/30		0	0	0	0	1	1	0	0	0	0	0	0	0	0	0	0	0	0	0	0	0	0	0	0	0	0	0	0	0	0	0	0	0	0	0	0	0	0	0	0	0	0	0	0	0	0
K09272	SSRP1, POB3	FACT complex subunit SSRP1\/POB3		1	1	1	1	1	2	1	4	1	2	1	3	2	1	2	1	1	1	1	1	1	1	1	1	1	1	1	1	2	1	1	1	1	3	2	2	2	2	1	1	1	1	1	1	1	1
K09273	UBTF	upstream-binding transcription factor		1	0	0	0	1	0	0	0	0	0	0	0	0	0	0	0	0	0	0	0	0	0	0	0	0	0	0	0	0	0	0	0	0	0	0	0	0	0	0	0	0	1	0	0	0	0
K09277	YBX2	Y-box-binding protein 2		0	0	0	0	1	0	0	0	0	0	0	0	0	0	0	0	0	0	0	0	0	0	0	0	0	0	0	0	0	0	0	0	0	0	0	0	0	0	0	0	0	0	0	0	0	0
K09283	HMGA2	high mobility group AT-hook protein 2		0	0	0	0	0	0	0	0	0	0	0	0	0	0	0	0	0	0	1	0	0	1	0	0	0	0	0	0	0	0	0	0	0	0	0	0	0	0	0	0	0	0	0	0	0	0
K09288	CCDC6, PTC	coiled-coil domain-containing protein 6		0	0	0	0	0	0	0	0	0	0	0	1	0	0	0	0	0	0	0	0	1	0	1	1	0	1	0	1	0	0	0	1	0	0	0	0	0	0	0	0	0	0	0	0	0	0
K09291	TPR, MLP1, MLP2	nucleoprotein TPR		1	1	2	1	1	1	1	1	1	1	1	1	1	1	1	1	1	1	1	1	1	1	1	2	1	1	1	1	1	1	1	1	1	1	1	1	1	1	1	1	1	1	1	1	2	1
K09298	HOX_13	homeobox protein HoxA\/B\/C\/D13		0	0	1	0	0	0	0	0	0	0	0	0	1	0	1	0	0	0	0	0	0	0	0	0	0	0	0	0	0	0	0	0	0	0	0	0	0	0	0	0	0	0	0	0	0	0
K09299	ZEB1	zinc finger homeobox protein 1		0	0	0	0	0	1	0	0	0	0	0	0	0	0	0	0	0	0	0	0	0	0	0	0	0	0	0	1	0	0	0	0	0	1	0	0	0	0	0	0	0	0	0	0	0	0
K09303	HOX_3	homeobox protein HoxA\/B\/D3		0	0	0	0	0	0	0	0	0	0	1	0	0	0	0	0	0	0	0	0	0	0	0	0	0	0	0	0	0	0	0	0	0	0	0	0	0	1	0	0	0	0	0	0	0	0
K09310	GSH	homeobox protein GSH		0	1	0	0	0	0	0	0	0	0	0	0	0	0	0	0	0	0	0	0	0	0	0	0	0	0	0	0	0	0	0	0	0	0	0	0	0	0	0	0	0	0	0	0	0	0
K09313	CUTL	homeobox protein cut-like		1	1	1	1	1	1	1	1	1	1	2	1	1	2	1	1	1	1	1	1	1	1	1	1	2	1	1	1	1	1	2	1	1	1	1	1	1	1	1	1	1	1	1	1	1	1
K09326	OTX1	homeobox protein OTX1		0	0	0	0	0	0	0	0	0	0	0	0	0	0	0	0	0	0	0	0	0	0	0	0	0	0	0	0	0	0	0	0	0	0	0	0	0	0	0	0	0	0	0	1	0	0
K09329	PRRX, PMX	paired mesoderm homeobox protein		0	0	0	0	0	0	0	0	0	0	0	0	0	0	0	0	0	0	0	0	0	0	0	0	0	0	0	0	0	1	0	0	0	0	0	0	0	0	0	0	0	0	0	0	0	0
K09330	PHOX2, PMX2	paired mesoderm homeobox protein 2		0	0	0	0	0	0	0	0	0	0	0	0	0	0	0	0	0	1	0	0	0	0	0	0	0	0	0	0	0	0	0	0	0	0	0	1	0	0	1	0	0	0	0	0	0	0
K09337	CRX	cone-rod homeobox protein		0	0	0	0	0	0	0	0	0	0	0	0	0	0	0	0	0	0	0	0	0	0	0	0	0	0	0	0	0	0	0	0	0	0	0	0	0	0	0	0	0	0	0	0	1	0
K09349	NKX5, HMX	homeobox protein Nkx-5		0	0	0	0	0	0	0	0	0	0	0	0	0	0	0	0	0	0	0	0	0	0	1	0	0	0	0	0	0	0	0	0	0	0	0	0	0	0	0	0	0	0	0	0	0	0
K09361	BARX	BarH-like homeobox		0	0	0	0	0	0	0	0	0	0	0	0	0	0	0	0	0	0	0	0	0	0	0	0	0	0	0	0	0	0	0	0	0	0	0	0	0	0	0	1	0	0	0	0	0	0
K09364	POU2F, OTF	POU domain transcription factor, class 2		0	0	0	0	0	0	0	0	1	0	0	0	0	0	0	1	1	0	0	0	0	0	0	0	0	0	0	0	0	0	0	0	0	0	0	0	0	1	0	0	0	0	0	0	0	0
K09365	POU3F, OTF	POU domain transcription factor, class 3		0	0	0	0	0	0	0	0	0	0	0	0	0	0	0	0	0	0	0	0	0	0	0	0	0	0	0	0	0	1	0	0	0	0	0	0	0	0	0	0	0	0	0	0	0	0
K09371	LMX1	LIM homeobox transcription factor 1		0	0	1	0	0	0	0	0	0	0	0	1	0	0	0	0	0	0	0	0	0	0	1	0	0	0	0	0	0	0	0	0	0	0	0	0	0	0	0	0	0	0	0	0	0	0
K09372	LHX1	LIM homeobox protein 1		0	0	0	0	0	1	0	0	0	0	0	0	0	0	0	0	0	0	0	0	0	0	1	1	0	0	0	1	0	0	0	1	0	0	0	0	0	0	0	0	0	0	0	0	0	0
K09377	CSRP	cysteine and glycine-rich protein		0	0	0	0	0	0	0	1	0	1	0	1	1	1	1	1	1	1	1	0	1	0	1	1	2	0	1	1	0	1	1	0	1	1	1	1	1	1	0	0	1	1	0	1	1	0
K09378	ZFHX3, ATBF1	zinc finger homeobox protein 3		0	0	0	0	0	0	0	1	0	0	0	0	0	0	0	0	1	0	0	0	0	0	0	0	0	0	0	0	0	1	0	0	0	0	0	0	0	0	0	0	0	0	0	0	0	0
K09380	ZFHX4	zinc finger homeobox protein 4		0	1	0	0	0	0	0	0	0	0	0	0	0	0	0	0	0	0	0	0	0	0	0	0	0	0	0	0	0	0	0	0	0	0	0	0	1	1	0	0	0	0	0	0	0	0
K09381	PAX3_7	paired box protein 3\/7		3	0	0	0	0	0	0	0	1	0	0	0	0	0	0	0	0	0	1	0	0	0	0	0	0	0	0	0	0	1	0	0	0	0	0	0	0	0	0	0	0	0	0	0	0	0
K09387	FOXA1, HNF3A	forkhead box protein A1, hepatocyte nuclear factor 3-alpha		0	0	0	0	0	0	1	0	0	0	0	0	0	0	0	0	0	0	0	0	0	0	0	0	0	0	0	0	0	0	0	0	0	0	0	0	0	0	0	0	0	0	0	0	0	0
K09395	FOXB	forkhead box protein B		1	0	0	0	0	0	0	0	0	0	0	0	0	0	0	0	0	0	0	0	0	0	0	0	0	0	0	0	0	0	0	0	0	0	0	0	0	0	0	0	0	0	0	0	0	0
K09396	FOXC	forkhead box protein C		0	0	0	0	0	0	0	1	0	1	0	0	0	0	0	0	0	0	0	0	0	0	0	0	0	1	0	1	0	1	0	1	0	0	0	0	0	0	0	0	0	0	0	0	0	1
K09397	FOXD	forkhead box protein D		0	0	0	0	0	0	0	0	0	0	0	0	0	1	0	0	0	0	0	0	1	1	0	0	0	0	0	0	0	0	0	0	0	0	0	0	0	0	0	0	0	0	0	0	0	0
K09398	FOXE	forkhead box protein E		0	0	0	0	0	0	0	0	0	0	0	0	0	0	0	0	0	0	1	0	0	0	0	0	0	0	0	0	0	0	0	0	0	0	0	0	0	0	0	0	0	0	0	0	0	0
K09399	FOXF	forkhead box protein F		0	0	0	0	0	0	0	0	0	0	0	0	0	0	0	0	0	0	0	0	0	0	0	0	0	0	0	0	0	0	0	0	0	0	0	0	0	1	0	0	0	0	0	0	0	0
K09401	FOXI	forkhead box protein I		2	2	2	3	1	0	0	0	0	0	1	0	1	1	0	1	1	0	0	0	0	0	0	0	0	0	0	0	0	0	0	0	0	0	0	0	0	1	0	0	0	1	1	0	1	1
K09402	FOXJ1	forkhead box protein J1		0	0	0	0	0	0	0	0	1	0	0	0	0	0	0	0	0	0	0	0	0	0	0	0	0	0	0	0	0	0	0	0	0	0	0	0	0	0	0	0	0	0	0	1	0	0
K09403	FOXJ2_3	forkhead box protein J2\/3		0	0	0	0	0	0	0	0	0	0	0	0	1	0	1	1	1	0	0	0	0	0	2	1	1	1	1	1	1	1	1	1	1	0	0	0	0	0	0	0	0	1	0	0	0	0
K09404	FOXK	forkhead box protein K		0	0	0	0	0	0	1	0	0	0	1	0	0	0	0	0	0	0	0	1	1	0	0	0	0	0	0	0	0	0	0	0	0	1	1	1	1	1	1	1	0	1	0	2	0	0
K09405	FOXL	forkhead box protein L		0	1	0	0	0	0	0	0	0	0	0	0	0	0	0	0	0	0	0	0	0	0	0	0	0	0	0	0	0	0	0	0	0	0	0	0	0	1	0	1	0	0	1	0	1	0
K09414	HSF1	heat shock transcription factor 1		0	2	0	0	2	1	1	0	0	1	2	0	0	0	1	0	0	0	0	0	1	0	0	0	0	0	0	0	0	0	0	0	0	0	0	0	0	0	0	0	2	1	1	0	0	1
K09415	HSF2	heat shock transcription factor 2		0	0	0	0	0	0	0	0	0	0	0	0	0	0	0	0	0	1	0	0	0	0	1	0	1	1	1	1	1	0	1	1	1	0	0	0	0	0	0	0	0	0	0	0	0	0
K09416	HSF3	heat shock transcription factor 3		1	0	1	0	0	0	1	1	0	0	0	0	0	0	1	0	0	0	1	0	0	0	0	0	0	0	0	0	0	0	0	0	0	0	0	0	0	0	0	0	0	0	0	0	0	0
K09417	HSF4	heat shock transcription factor 4		1	2	0	0	0	0	1	0	0	0	0	0	1	0	1	0	0	0	0	0	0	0	0	0	0	0	0	0	0	0	0	0	0	0	0	1	1	0	0	1	0	1	1	0	0	0
K09419	HSFF	heat shock transcription factor, other eukaryote		1	1	1	0	0	0	1	0	0	0	2	1	2	2	2	1	2	2	2	1	3	2	3	3	3	3	3	3	3	2	3	3	3	0	1	0	0	2	2	2	0	2	2	1	1	0
K09420	MYB, C-MYB	transcriptional activator Myb		1	1	1	0	0	0	0	1	0	0	0	1	0	0	0	0	0	0	0	0	0	0	0	0	2	1	2	1	1	1	2	1	2	0	0	0	0	0	0	0	1	1	1	0	0	0
K09421	MYBL1, A-MYB	myb-related protein A		1	0	0	0	0	0	0	0	0	1	0	1	0	0	0	0	0	0	0	1	0	0	0	0	0	0	0	1	0	0	0	1	0	0	0	0	0	0	1	0	0	0	0	0	0	1
K09422	MYBP	transcription factor MYB, plant		4	3	1	3	1	0	0	3	1	1	0	1	0	0	0	1	0	0	1	1	0	0	1	1	1	1	1	1	1	1	1	1	1	2	2	1	1	1	1	1	1	1	1	1	1	0
K09431	ETV1	ets translocation variant 1		0	0	0	0	0	0	1	0	0	0	0	0	0	0	0	0	0	0	0	0	0	0	0	0	0	0	0	0	0	0	0	0	0	0	0	0	0	0	0	0	0	0	0	0	0	0
K09433	ETV3	ETS translocation variant 3		0	0	0	0	0	0	0	0	0	0	0	0	1	0	0	0	0	0	0	0	0	0	0	0	0	0	0	0	0	0	0	0	0	0	0	0	0	0	0	0	0	0	0	0	0	0
K09445	IRF4	interferon regulatory factor 4		0	0	0	0	0	1	0	0	0	0	0	0	0	0	0	0	0	0	0	0	0	0	0	0	0	0	0	0	0	0	0	0	0	0	0	0	0	0	0	0	0	0	0	0	0	0
K09448	TEAD	transcriptional enhancer factor		1	1	1	1	1	1	1	1	1	2	2	1	1	1	1	1	1	0	1	1	1	1	1	1	1	1	1	1	1	1	1	1	1	1	1	1	1	1	1	1	1	1	1	1	1	1
K09453	SNAPC4	snRNA-activating protein complex subunit 4		0	0	0	0	0	0	0	0	0	0	0	0	0	0	0	0	0	1	0	0	1	0	0	0	0	0	0	0	0	0	0	0	0	0	0	0	0	0	0	0	0	0	0	0	0	0
K09456	aidB	putative acyl-CoA dehydrogenase		0	0	0	0	0	0	0	0	0	0	0	0	0	0	0	0	0	0	0	0	0	0	0	1	1	0	1	1	1	1	1	1	1	0	0	0	0	0	0	0	0	0	0	0	0	0
K09467	MIG	zinc-finger protein CreA\/MIG		1	1	1	1	1	1	1	1	0	1	1	1	1	1	1	1	1	1	1	1	1	1	1	1	1	1	1	1	1	1	1	1	1	1	1	1	1	1	1	1	1	1	1	1	1	1
K09478	ACADSB	short-chain 2-methylacyl-CoA dehydrogenase	[EC:1.3.8.5]	1	1	1	1	1	1	1	1	1	1	1	1	1	1	1	1	1	1	1	1	1	1	1	1	1	1	1	1	1	1	1	1	1	1	1	1	1	1	1	1	1	1	1	2	1	1
K09481	SEC61B, SBH2	protein transport protein SEC61 subunit beta		1	1	1	1	1	1	1	1	1	1	1	1	1	1	1	0	1	1	1	1	1	1	1	0	1	1	1	1	1	1	1	1	1	1	0	1	1	1	1	1	0	0	1	1	0	1
K09484	QUTB, QA-3	quinate dehydrogenase	[EC:1.1.1.24]	1	2	1	0	2	2	2	1	1	2	2	1	1	1	1	1	1	1	1	1	1	1	1	1	1	1	1	1	1	2	1	1	1	0	0	1	1	1	1	1	1	1	1	1	1	1
K09485	HSP110	heat shock protein 110kDa		0	0	0	0	0	0	0	0	0	0	0	0	0	0	0	0	0	0	0	0	0	0	0	0	0	0	1	0	0	0	0	0	0	0	0	0	0	0	0	0	0	0	0	0	0	0
K09486	HYOU1	hypoxia up-regulated 1		1	1	1	1	1	1	1	1	1	1	1	1	1	1	1	1	1	1	1	1	1	1	2	1	2	1	2	2	3	1	4	2	2	1	1	1	1	1	1	1	1	1	1	2	1	1
K09487	HSP90B, TRA1	heat shock protein 90kDa beta		1	1	1	1	1	1	1	1	1	3	1	1	1	1	1	2	2	1	1	1	1	1	1	1	1	1	1	1	1	1	1	1	1	1	1	1	1	0	1	1	1	1	1	1	1	1
K09489	HSPA4	heat shock 70kDa protein 4		1	1	1	1	1	1	1	2	1	1	1	1	1	1	1	1	1	1	1	1	1	1	1	1	1	1	2	1	1	1	1	1	1	2	1	1	0	1	1	1	1	1	1	1	1	1
K09490	HSPA5, BIP	endoplasmic reticulum chaperone BiP	[EC:3.6.4.10]	2	2	1	1	2	2	2	1	1	1	1	1	1	2	1	1	1	1	1	2	1	1	2	2	2	1	2	2	2	2	2	2	2	1	1	1	1	1	1	1	1	1	1	1	1	1
K09493	CCT1, TCP1	T-complex protein 1 subunit alpha		1	1	1	1	1	1	1	1	1	1	1	1	1	2	1	1	1	1	1	1	1	1	1	1	1	1	1	1	1	1	1	1	1	1	1	1	1	1	1	1	1	1	1	1	1	1
K09494	CCT2	T-complex protein 1 subunit beta		1	1	1	1	1	1	1	1	1	1	1	2	2	1	1	1	1	1	1	1	1	1	1	1	1	1	1	1	1	1	1	1	1	1	1	1	1	1	1	1	1	1	1	1	1	1
K09495	CCT3, TRIC5	T-complex protein 1 subunit gamma		2	1	1	1	2	1	1	1	1	1	1	1	1	1	1	1	1	1	1	1	1	1	2	1	2	2	2	1	2	1	2	2	2	1	1	1	1	1	1	1	1	1	1	1	1	1
K09496	CCT4	T-complex protein 1 subunit delta		1	1	1	1	0	0	0	0	0	0	0	1	1	1	1	1	1	1	1	1	1	1	1	1	1	1	1	0	1	1	1	1	1	1	1	1	1	1	1	1	1	1	1	1	1	1
K09497	CCT5	T-complex protein 1 subunit epsilon		1	1	1	1	1	1	2	2	2	1	1	1	2	1	1	1	1	1	1	1	1	1	1	1	1	1	1	1	1	1	2	2	1	2	2	2	2	2	1	1	2	2	2	1	1	1
[truncated: 2,757 more rows]
