# Supplementary material for: ﻿Whole-genome based phylogeny and comparative genomics of Sporidiobolales and related taxa of Basidiomycetes
Source: IMA Fungus. 2025 May 13;16:e141626. doi: 10.3897/imafungus.16.141626 (PMC12093110; doi:10.3897/imafungus.16.141626)
Supplement: Supplementary material 1 — Images for supplemenatl explanation and tables of full BUSCO tables, KEGG-OGs, taxon-specific genes and accession numbers [file imafungus-16-e141626-s001.zip › Supplements/TableS1_referenceGenomes.xlsx]

## Sheet: referenceassemblies
Table S1. Summary of reference genomes used in this study
Species	Strains	References	Assembly genomes					Genes
			Total assembly size (bp)	No. of contigs	Average length (bp)	Max length (bp)	N50	No. of genes	Total amino acids
Rhodotorula toruloides	NP11	Zhu et al. 2012	20223942	94	215148	1534859	574942	8140	4345328
Rhodotorula toruloides	IFO 0559	Zhang et al. 2016	21148033	48	440584	1753464	1391811	8165	4408431
Rhodotorula toruloides	IFO 0880	Coragetti et al. 2018	20683845	30	689462	2216085	1390799	8490	4242678
Rhodotorula toruloides	IFO 1236	Zhang et al. 2016	20452897	223	91717	1211322	283411	7479	4230538
Rhodotorula toruloides	ATCC204091	Paul et al. 2014	20478880	29	706168	2200242	1200628	7374	4039759
Rhodotorula taiwanensis	MD 1149	Tkavc et al. 2018	19568495	180	108714	946164	388693	7014	3860687
Rhodotorula graminis	WP1	Firrincieli et al. 2015	21013998	26	808231	2366775	1420730	7283	3649275
Leucosporidiellum creatinivorum	UCDFST 62-1032	Mondo et al. 2017	26329764	177	148756	1516574	301033	9854	4553234
Microbotryum intermedium	1389 BM 12 12	Branco et al. 2017	23461035	24	977543	2982376	1644950	8142	4426264
Microbotryum lychnidis-dioicae	p1A1 Lamole	Perlin et al. 2015	26138885	1231	21233.9	867920	185029	7819	4206594
