# Supplementary material for: ﻿Whole-genome based phylogeny and comparative genomics of Sporidiobolales and related taxa of Basidiomycetes
Source: IMA Fungus. 2025 May 13;16:e141626. doi: 10.3897/imafungus.16.141626 (PMC12093110; doi:10.3897/imafungus.16.141626)
Supplement: Supplementary material 1 — Images for supplemenatl explanation and tables of full BUSCO tables, KEGG-OGs, taxon-specific genes and accession numbers [file imafungus-16-e141626-s001.zip › Supplements/TableS16_AccessionNos.xlsx]

## Sheet: Sheet1
Table S11. Accession numbers of deposited sequences
Species	Strain	GenBank Accession				JCM website
		BioProject	BioSample	SRA	Assembly
R. araucariae	JCM3770T	PRJDB17412	SAMD00735278	DRR528466	BAABUV010000001-BAABUV010000815
R. babjevae	JCM9279T	PRJDB17412	SAMD00735279	DRR528467	BAABUW010000001-BAABUW010000369
R. dairenensis	JCM3774T	PRJDB17412	SAMD00735280	DRR528468	BAABUX010000001-BAABUX010000534
R. glutinis	JCM8208T	PRJDB17412	SAMD00735281	DRR528469	BAABUY010000001-BAABUY010000544
R. graminis	JCM3775T	PRJDB17412	SAMD00735282	DRR528470	BAABUZ010000001-BAABUZ010000362
R. mucilaginosa	JCM8115T	PRJDB17412	SAMD00735283	DRR528471	BAABVA010000001-BAABVA010000343
R. pacifica	JCM10908T	PRJDB17412	SAMD00735284	DRR528472	BAABVB010000001-BAABVB010000102
R. paludigena	JCM10292T	PRJDB17412	SAMD00735285	DRR528473	BAABVC010000001-BAABVC010000177
R. sphaerocarpa	JCM8202T	PRJDB17412	SAMD00735286	DRR528474	BAABVD010000001-BAABVD010000221
R. toruloides	JCM10020	PRJDB3686	SAMD00028406	DRR032556 DRR037046	BCIY01000001-BCIY01000088	https://www.jcm.riken.jp/cgi-bin/nbrp/nbrp_download.cgi?JCM=10020
R. toruloides	JCM10021	PRJDB3687	SAMD00028407	DRR032557 DRR037047	BCIZ01000001-BCIZ01000078	https://www.jcm.riken.jp/cgi-bin/nbrp/nbrp_download.cgi?JCM=10021
R. toruloides	JCM10049	PRJDB3688	SAMD00028408	DRR032558 DRR037048	BCJA01000001-BCJA01000053	https://www.jcm.riken.jp/cgi-bin/nbrp/nbrp_download.cgi?JCM=10049
R. toruloides	JCM24501	PRJDB3691	SAMD00028412	DRR032562 DRR037052	BCJE01000001-BCJE01000038	https://www.jcm.riken.jp/cgi-bin/nbrp/nbrp_download.cgi?JCM=24501
R. toruloides	NBRC10512	PRJDB17412	SAMD00735287	DRR528475	BAABVE010000001-BAABVE010000324
R. toruloides	NBRC10513	PRJDB17412	SAMD00735288	DRR528476	BAABVF010000001-BAABVF010000155
Rhodos. azoricus	JCM11251T	PRJDB17412	SAMD00735271	DRR528459	BAABUO010000001-BAABUO010000300
Rhodos. lusitaniae	JCM8547T	PRJDB17412	SAMD00735272	DRR528460	BAABUP010000001-BAABUP010000510
Rhodos. microsporus	JCM6882T	PRJDB17412	SAMD00735273	DRR528461	BAABUQ010000001-BAABUQ010000608
Rhodos. nylandii	JCM10213T	PRJDB17412	SAMD00735274	DRR528462	BAABUR010000001-BAABUR010000726
Rhodos. odoratus	JCM11641T	PRJDB17412	SAMD00735277	DRR528465	BAABUS010000001-BAABUS010000911
Rhodos. poonsookiae	JCM10207T	PRJDB17412	SAMD00735275	DRR528463	BAABUT010000001-BAABUT010000374
Rhodos. ruineniae	JCM8097	PRJDB17412	SAMD00735276	DRR528464	BAABUU010000001-BAABUU010000409
S. blumeae	JCM10212T	PRJDB17412	SAMD00735289	DRR528477	BAABVG010000001-BAABVG010000814
S. carnicolor	JCM3766T	PRJDB17412	SAMD00735290	DRR528478	BAABVH010000001-BAABVH010000526
S. johnsonii	JCM1840T	PRJDB17412	SAMD00735291	DRR528479	BAABVI010000001-BAABVI010000422
S. johnsonii	JCM5296	PRJDB17412	SAMD00735292	DRR528480	BAABVJ010000001-BAABVJ010000815
S. koalae	JCM15063T	PRJDB17412	SAMD00735293	DRR528481	BAABVK010000001-BAABVK010000157
S. pararoseus	JCM3765	PRJDB17412	SAMD00735294	DRR528482	BAABVL010000001-BAABVL010000463
S. pararoseus	JCM5350T	PRJDB17412	SAMD00735295	DRR528483	BAABVM010000001-BAABVM010000938
S. phaffii	JCM11491T	PRJDB17412	SAMD00735296	DRR528484	BAABVN010000001-BAABVN010000463
S. roseus	JCM5353T	PRJDB17412	SAMD00735297	DRR528485	BAABVO010000001-BAABVO010001591
S. ruberrimus	JCM16303	PRJDB17412	SAMD00735298	DRR528486	BAABVP010000001-BAABVP010000275
S. salmoneus	JCM6883	PRJDB17412	SAMD00735299	DRR528487	BAABVQ010000001-BAABVQ010000264
S. salmonicolor	JCM1841T	PRJDB17412	SAMD00735300	DRR528488	BAABVR010000001-BAABVR010000785
S. salmonicolor	JCM21900	PRJDB17412	SAMD00735301	DRR528489	BAABVS010000001-BAABVS010001018
L. creatinivora	JCM10699	PRJDB3719	SAMD00031911	DRR037280 DRR042676 DRR042698	BCKL01000001-BCKL01000122	https://www.jcm.riken.jp/cgi-bin/nbrp/nbrp_download.cgi?JCM=10699
