# Supplementary material for: ﻿Whole-genome based phylogeny and comparative genomics of Sporidiobolales and related taxa of Basidiomycetes
Source: IMA Fungus. 2025 May 13;16:e141626. doi: 10.3897/imafungus.16.141626 (PMC12093110; doi:10.3897/imafungus.16.141626)
Supplement: Supplementary material 1 — Images for supplemenatl explanation and tables of full BUSCO tables, KEGG-OGs, taxon-specific genes and accession numbers [file imafungus-16-e141626-s001.zip › Supplements/TableS15.ModuleComparison.xlsx]

## Sheet: Sheet1
Table S15. Numbers of components of KEGG modules
Modules	Description	Leucosporidium_creatinivorum_JCM10699	Leucosporidium_creatinivorum_UCDFST_62-1032_JGI	Microbotryum_intermedium_1389_BM1212_JGI	Microbotryum_lychnidis-dioicae_p1A1_Lamole_JGI	Rhodotorula_araucariae_JCM3770	Rhodotorula_babjevae_JCM9279	Rhodotorula_dairenensis_JCM3774	Rhodotorula_glutinis_JCM8208	Rhodotorula_graminis_JCM3775	Rhodotorula_graminis_WP1_JGI	Rhodotorula_mucilaginosa_JCM8115	Rhodotorula_pacifica_JCM10908	Rhodotorula_paludigena_JCM10292	Rhodotorula_sphaerocarpa_JCM8202	Rhodotorula_taiwanensis_MD1149_JGI	Rhodotorula_toruloides_IFO0880_JGI	Rhodotorula_toruloides_ATCC204091_JGI	Rhodotorula_toruloides_IFO0559_JGI	Rhodotorula_toruloides_IFO1236_JGI	Rhodotorula_toruloides_JCM10020	Rhodotorula_toruloides_JCM10021	Rhodotorula_toruloides_JCM10049	Rhodotorula_toruloides_JCM24501	Rhodotorula_toruloides_NBRC10512	Rhodotorula_toruloides_NBRC10513	Rhodotorula_toruloides__NP11_JGI	Rhodosporidiobolus_azoricus_JCM11251	Rhodosporidiobolus_lusitaniae_JCM8547	Rhodosporidiobolus_microsporus_JCM6882	Rhodosporidiobolus_nylandii_JCM10213	Rhodosposiriobolus_odoratus_JCM11641	Rhodosporidiobolus_poonsookiae_JCM10207	Rhodosporidiobolus_ruineniae_JCM8097	Sporobolomyces_salmonicolor_JCM1841	Sporobolomyces_salmonicolor_JCM21900	Sporobolomyces_johnsonii_JCM1840	Sporobolomyces_johnsonii_JCM5296	Sporobolomyces_blumeae_JCM10212	Sporobolomyces_carnicolor_JCM3766	Sporobolomyces_koalae_JCM15063	Sporobolomyces_pararoseus_JCM3765	Sporobolomyces_pararoseus_JCM5350	Sporobolomyces_phaffii_JCM11491	Sporobolomyces_roseus_JCM5353	Sporobolomyces_ruberrimus_JCM16303	Sporobolomyces_salmoneus_JCM6883	Correlation coefficient
																																																Sporidiobolales vs other	Leucosporidiales vs other
M00001	Glycolysis_(Embden-Meyerhof_pathway),_glucose_=>_pyruvate	11	11	11	11	10	10	10	10	10	10	10	10	11	11	10	11	11	10	11	10	11	10	11	10	11	10	10	11	10	11	9	11	11	10	10	10	10	11	11	11	11	11	10	10	11	11	-0.297455	0.205496
M00002	Glycolysis,_core_module_involving_three-carbon_compounds	7	7	7	7	6	6	6	6	6	6	6	6	7	7	6	7	7	6	7	6	7	6	7	6	7	6	6	7	6	7	6	7	7	6	6	6	6	7	7	7	7	7	6	6	7	7	-0.308607	0.213201
M00003	Gluconeogenesis,_oxaloacetate_=>_fructose-6P	9	9	9	9	8	8	8	8	8	8	8	8	9	9	8	9	9	8	9	8	9	8	9	8	9	8	8	9	8	9	7	9	9	8	8	8	9	9	9	9	9	9	8	8	9	9	-0.284831	0.196775
M00004	Pentose_phosphate_pathway_(Pentose_phosphate_cycle)	9	9	9	9	9	9	9	9	9	9	9	9	9	9	9	9	9	9	9	9	9	9	9	9	9	9	9	9	9	9	9	9	9	9	9	9	9	9	9	9	9	9	9	9	9	9	N/A	N/A
M00005	PRPP_biosynthesis,_ribose_5P_=>_PRPP	1	1	1	1	1	1	1	1	1	1	1	1	1	1	1	1	1	1	1	1	1	1	1	1	1	1	1	1	1	1	1	1	1	1	1	1	1	1	1	1	1	1	1	1	1	1	N/A	N/A
M00006	Pentose_phosphate_pathway,_oxidative_phase,_glucose_6P_=>_ribulose_5P	4	4	4	4	4	4	4	4	4	4	4	4	4	4	4	4	4	4	4	4	4	4	4	4	4	4	4	4	4	4	4	4	4	4	4	4	4	4	4	4	4	4	4	4	4	4	N/A	N/A
M00007	Pentose_phosphate_pathway,_non-oxidative_phase,_fructose_6P_=>_ribose_5P	4	4	4	4	4	4	4	4	4	4	4	4	4	4	4	4	4	4	4	4	4	4	4	4	4	4	4	4	4	4	4	4	4	4	4	4	4	4	4	4	4	4	4	4	4	4	N/A	N/A
M00008	Entner-Doudoroff_pathway,_glucose-6P_=>_glyceraldehyde-3P_+_pyruvate	3	3	3	3	3	3	3	3	3	3	3	3	3	3	3	3	3	3	3	3	3	3	3	3	3	3	3	3	3	3	3	3	3	3	3	3	3	3	3	3	3	3	3	3	3	3	N/A	N/A
M00009	Citrate_cycle_(TCA_cycle,_Krebs_cycle)	15	15	15	15	15	16	16	15	16	16	15	15	15	15	15	15	15	15	15	15	15	15	15	15	15	15	15	15	15	15	15	16	15	15	15	15	15	15	15	15	15	15	15	15	15	15	0.10777	-0.0744529
M00010	Citrate_cycle,_first_carbon_oxidation,_oxaloacetate_=>_2-oxoglutarate	4	4	4	4	4	4	4	4	4	4	4	4	4	4	4	4	4	4	4	4	4	4	4	4	4	4	4	4	4	4	4	4	4	4	4	4	4	4	4	4	4	4	4	4	4	4	N/A	N/A
M00011	Citrate_cycle,_second_carbon_oxidation,_2-oxoglutarate_=>_oxaloacetate	11	11	11	11	11	12	12	11	12	12	11	11	11	11	11	11	11	11	11	11	11	11	11	11	11	11	11	11	11	11	11	12	11	11	11	11	11	11	11	11	11	11	11	11	11	11	0.10777	-0.0744529
M00012	Glyoxylate_cycle	5	5	5	5	5	6	5	5	6	6	5	5	5	5	5	5	5	5	5	5	5	5	5	5	5	5	5	5	5	5	5	6	5	5	5	5	5	5	5	5	5	5	5	5	5	5	0.0952381	-0.0657952
M00013	Malonate_semialdehyde_pathway,_propanoyl-CoA_=>_acetyl-CoA	5	5	4	5	5	5	5	5	5	5	5	5	5	5	5	5	5	5	5	5	5	5	5	5	5	5	5	5	5	5	5	5	5	5	5	5	5	5	5	5	5	5	5	5	5	5	0.483046	0.0317821
M00014	Glucuronate_pathway_(uronate_pathway)	5	5	5	5	4	4	4	4	4	4	4	4	4	4	4	4	4	4	4	4	4	4	4	4	4	4	4	4	4	4	4	5	4	4	4	4	4	4	3	4	4	4	4	4	4	4	-0.803837	0.55533
M00015	Proline_biosynthesis,_glutamate_=>_proline	3	3	3	3	3	3	3	3	3	3	3	3	3	3	3	3	3	3	3	3	3	3	3	3	3	3	3	3	3	3	3	3	3	3	3	3	3	3	3	3	3	3	3	3	3	3	N/A	N/A
M00016	Lysine_biosynthesis,_succinyl-DAP_pathway,_aspartate_=>_lysine	3	3	2	2	2	2	2	2	2	2	2	3	2	2	2	3	2	3	3	3	3	3	3	3	3	3	2	2	3	3	2	2	3	3	3	2	3	2	2	2	2	2	2	2	2	2	-0.0545013	0.254152
M00017	Methionine_biosynthesis,_aspartate_=>_homoserine_=>_methionine	6	6	6	6	6	6	6	6	6	6	6	6	6	6	6	6	6	6	6	6	6	6	6	6	6	6	6	6	6	6	6	6	6	6	6	6	6	6	6	6	6	6	6	6	6	6	N/A	N/A
M00018	Threonine_biosynthesis,_aspartate_=>_homoserine_=>_threonine	5	5	5	5	5	5	5	5	5	5	5	5	5	5	5	5	5	5	5	5	5	5	5	5	5	5	5	5	5	5	5	5	5	5	5	5	5	5	5	5	5	5	5	5	5	5	N/A	N/A
M00019	Valine/isoleucine_biosynthesis,_pyruvate_=>_valine_/_2-oxobutanoate_=>_isoleucine	5	5	5	5	5	5	5	5	5	5	5	5	5	5	5	5	5	5	5	5	5	5	5	5	5	5	5	5	5	5	5	5	5	5	5	5	5	5	5	5	5	5	5	5	5	5	N/A	N/A
M00020	Serine_biosynthesis,_glycerate-3P_=>_serine	2	2	2	2	2	2	2	2	2	2	2	2	2	2	2	2	2	2	2	2	2	2	2	2	2	2	2	2	2	2	2	2	2	2	2	2	2	2	2	2	2	2	2	2	2	2	N/A	N/A
M00021	Cysteine_biosynthesis,_serine_=>_cysteine	2	2	2	2	2	2	1	2	2	2	1	1	2	1	1	2	2	2	2	2	2	2	2	2	2	2	2	2	2	2	2	2	2	2	2	2	2	1	1	1	1	1	1	1	1	1	-0.204124	0.141019
M00022	Shikimate_pathway,_phosphoenolpyruvate_+_erythrose-4P_=>_chorismate	5	5	5	4	5	5	5	5	5	5	5	5	5	4	5	5	4	5	5	5	6	5	5	5	4	5	5	5	5	5	4	5	5	4	4	5	5	5	5	5	5	5	5	5	5	5	0.0931535	0.0702055
M00023	Tryptophan_biosynthesis,_chorismate_=>_tryptophan	5	5	5	5	5	5	5	5	5	5	5	5	5	5	5	5	5	5	5	5	5	5	5	5	5	5	5	5	5	5	5	5	5	5	5	5	5	5	5	6	5	5	5	5	5	5	0.0460044	-0.0317821
M00024	Phenylalanine_biosynthesis,_chorismate_=>_phenylpyruvate_=>_phenylalanine	3	3	3	3	3	3	3	3	3	3	3	3	3	3	3	3	3	3	3	3	3	3	3	3	3	3	4	3	3	3	3	3	3	3	3	3	3	3	3	3	3	3	3	3	3	3	0.0460044	-0.0317821
M00025	Tyrosine_biosynthesis,_chorismate_=>_HPP_=>_tyrosine	4	4	4	4	4	4	4	4	4	4	4	4	4	4	4	4	4	4	4	4	4	4	4	4	4	4	4	4	4	4	4	4	4	4	4	4	4	4	4	4	4	4	4	4	4	4	N/A	N/A
M00026	Histidine_biosynthesis,_PRPP_=>_histidine	9	10	9	9	9	9	9	9	9	9	9	9	9	9	9	9	9	9	9	9	9	9	9	9	9	9	9	9	9	9	9	9	9	9	9	9	9	9	9	9	9	9	9	9	9	9	-0.483046	0.699206
M00027	GABA_(gamma-Aminobutyrate)_shunt	4	4	4	4	4	4	4	4	4	4	4	4	4	4	4	4	4	4	4	4	4	4	4	4	4	4	4	4	4	4	4	4	4	4	4	4	3	4	4	4	4	4	4	4	4	4	-0.0460044	0.0317821
M00028	Ornithine_biosynthesis,_glutamate_=>_ornithine	5	5	5	5	5	5	5	4	5	4	5	5	5	5	5	5	5	5	5	5	5	5	5	5	5	5	5	5	5	5	5	5	5	5	5	5	5	5	5	5	4	5	5	5	5	5	-0.0815139	0.0563138
M00029	Urea_cycle	4	3	4	4	4	4	4	4	4	4	4	4	4	4	4	4	4	4	4	4	4	4	4	4	4	4	4	4	4	4	4	4	4	4	4	4	4	4	4	4	4	4	4	4	4	4	0.483046	-0.699206
M00030	Lysine_biosynthesis,_AAA_pathway,_2-oxoglutarate_=>_2-aminoadipate_=>_lysine	8	8	8	8	8	8	8	8	8	8	8	8	8	8	8	8	8	8	8	8	8	8	8	8	8	8	8	8	8	8	8	8	8	8	8	8	8	8	8	8	8	8	8	8	8	8	N/A	N/A
M00032	Lysine_degradation,_lysine_=>_saccharopine_=>_acetoacetyl-CoA	8	8	7	8	8	8	8	8	8	8	8	8	8	8	8	8	8	8	8	8	7	8	7	8	8	8	8	8	8	8	8	8	8	8	8	8	8	8	8	8	8	8	8	8	8	8	0.230956	0.0563138
M00033	Ectoine_biosynthesis,_aspartate_=>_ectoine	2	2	2	2	2	2	2	2	2	2	2	2	2	2	2	2	2	2	2	2	2	2	2	2	2	2	2	2	2	2	2	2	2	2	2	2	2	2	2	2	2	2	2	2	2	2	N/A	N/A
M00034	Methionine_salvage_pathway	8	7	7	7	8	8	8	8	8	7	8	8	8	8	8	8	8	8	8	8	8	8	8	8	8	8	8	8	8	8	8	8	8	8	8	8	8	8	8	8	8	8	8	8	8	8	0.72619	-0.312527
M00035	Methionine_degradation	4	4	4	4	4	4	4	4	4	4	4	4	4	4	4	4	4	4	4	4	4	4	4	4	4	4	4	4	4	4	4	4	4	4	4	4	4	4	3	4	3	3	4	3	4	4	-0.0952381	0.0657952
M00036	Leucine_degradation,_leucine_=>_acetoacetate_+_acetyl-CoA	11	11	11	11	11	11	11	11	11	11	11	11	11	11	10	11	11	10	10	11	11	10	11	11	11	11	11	11	11	11	11	11	11	11	11	11	11	11	11	11	11	11	11	11	11	11	-0.0952381	0.0657952
M00037	Melatonin_biosynthesis,_animals,_tryptophan_=>_serotonin_=>_melatonin	1	1	1	1	1	1	1	1	1	1	1	1	1	1	1	1	1	1	1	1	1	1	1	1	1	1	1	1	1	1	1	1	1	1	1	1	1	1	1	1	1	1	1	0	1	1	-0.0460044	0.0317821
M00038	Tryptophan_metabolism,_tryptophan_=>_kynurenine_=>_2-aminomuconate	5	5	4	4	5	5	5	5	5	5	4	5	5	5	5	5	5	5	5	5	5	5	5	5	5	5	5	5	5	5	5	5	5	5	5	5	5	5	5	5	4	4	4	5	5	5	0.338648	0.0825723
M00039	Monolignol_biosynthesis,_phenylalanine/tyrosine_=>_monolignol	2	2	2	2	2	2	2	4	2	2	2	2	2	2	2	2	2	2	2	2	2	2	2	2	2	2	2	2	2	1	1	2	2	2	2	2	2	2	2	2	2	2	2	2	2	2	0	0
M00040	Tyrosine_biosynthesis,_chorismate_=>_arogenate_=>_tyrosine	2	2	2	2	2	2	2	2	2	2	2	2	2	2	2	2	2	2	2	2	2	2	2	2	2	2	2	2	2	2	2	2	2	2	2	2	2	2	2	2	2	2	2	2	2	2	N/A	N/A
M00042	Catecholamine_biosynthesis,_tyrosine_=>_dopamine_=>_noradrenaline_=>_adrenaline	1	1	1	1	1	1	1	1	1	1	1	1	1	1	1	1	1	1	1	1	1	1	1	1	1	1	1	1	1	1	1	1	1	1	1	1	1	1	1	1	1	1	1	0	1	1	-0.0460044	0.0317821
M00044	Tyrosine_degradation,_tyrosine_=>_homogentisate	4	4	2	2	3	3	3	3	3	3	3	3	4	3	3	4	4	4	4	4	4	4	4	4	4	4	3	4	3	3	3	4	4	3	3	3	3	3	3	3	3	3	3	3	3	3	0.181708	0.259435
M00045	Histidine_degradation,_histidine_=>_N-formiminoglutamate_=>_glutamate	0	0	0	0	0	0	0	0	0	0	0	0	0	0	0	0	0	0	0	0	0	0	0	0	0	0	0	0	0	0	0	0	0	0	0	0	0	0	0	0	0	0	0	0	1	0	0.0460044	-0.0317821
M00046	Pyrimidine_degradation,_uracil_=>_beta-alanine,_thymine_=>_3-aminoisobutanoate	1	1	0	0	1	1	0	1	1	1	0	1	1	0	1	1	1	1	1	1	1	1	1	1	1	1	1	0	1	1	1	1	1	0	0	0	0	0	1	1	1	1	0	0	0	1	0.131223	0.141019
M00048	De_novo_purine_biosynthesis,_PRPP_+_glutamine_=>_IMP	9	9	9	8	9	9	9	9	9	9	9	9	9	9	9	9	9	9	9	9	9	9	9	9	9	9	9	9	9	9	9	9	9	9	9	9	9	9	9	9	9	9	9	9	9	9	0.483046	0.0317821
M00049	Adenine_ribonucleotide_biosynthesis,_IMP_=>_ADP,ATP	6	6	6	6	6	6	6	6	6	6	6	6	6	6	6	6	6	6	6	6	6	6	6	6	6	6	6	6	6	6	5	6	6	6	6	6	6	6	6	6	6	6	6	6	6	6	-0.0460044	0.0317821
M00050	Guanine_ribonucleotide_biosynthesis,_IMP_=>_GDP,GTP	4	4	4	4	4	4	4	4	4	4	4	4	4	4	4	4	4	4	4	4	4	4	4	4	4	4	4	4	4	4	4	4	4	4	4	4	4	4	4	4	4	4	4	4	4	4	N/A	N/A
M00051	De_novo_pyrimidine_biosynthesis,_glutamine_(+_PRPP)_=>_UMP	9	8	8	8	9	9	10	9	9	9	9	9	9	9	9	9	8	9	8	9	9	9	8	9	9	9	9	9	9	9	9	9	9	9	9	9	9	9	9	9	9	9	9	9	9	9	0.528262	-0.222681
M00052	Pyrimidine_ribonucleotide_biosynthesis,_UMP_=>_UDP/UTP,CDP/CTP	3	2	3	3	3	3	3	3	3	3	3	3	3	3	3	3	3	3	3	3	3	3	3	3	3	3	3	3	3	3	3	3	3	3	3	3	3	3	3	3	3	3	3	3	3	3	0.483046	-0.699206
M00053	Deoxyribonucleotide_biosynthesis,_ADP/GDP/CDP/UDP_=>_dATP/dGTP/dCTP/dUTP	3	3	3	3	3	3	3	3	3	3	3	3	3	3	3	3	3	3	3	3	3	3	3	3	3	3	3	3	3	3	3	3	3	3	3	3	3	3	3	3	3	3	3	3	3	3	N/A	N/A
M00055	N-glycan_precursor_biosynthesis	14	14	13	13	14	14	13	14	14	14	13	14	12	14	12	14	14	14	14	14	14	14	14	14	14	14	14	14	14	14	14	14	14	14	14	14	14	14	14	14	14	13	14	13	14	13	0.15525	0.0983162
M00056	O-glycan_biosynthesis,_mucin_type_core	0	0	0	0	0	0	0	0	0	0	0	0	0	0	0	0	0	0	0	0	0	0	0	0	0	0	0	0	0	0	0	0	0	0	0	0	0	0	0	0	2	0	2	1	0	2	0.0921971	-0.0636943
M00057	Glycosaminoglycan_biosynthesis,_linkage_tetrasaccharide	1	1	0	0	1	1	1	0	1	1	1	1	1	1	1	1	1	1	1	1	1	0	0	1	1	1	0	0	0	0	0	1	0	0	0	0	0	0	0	0	0	0	0	0	0	0	-0.0134304	0.222681
M00058	Glycosaminoglycan_biosynthesis,_chondroitin_sulfate_backbone	0	0	0	0	0	0	0	0	0	0	0	0	0	0	0	0	0	0	0	0	0	0	1	0	0	0	0	0	0	0	0	0	0	0	0	0	0	0	0	0	0	0	0	0	0	0	0.0460044	-0.0317821
M00059	Glycosaminoglycan_biosynthesis,_heparan_sulfate_backbone	3	2	1	2	2	3	2	0	0	1	3	2	1	0	3	3	2	3	3	3	3	2	3	3	3	3	0	0	0	0	1	0	0	1	1	0	1	0	1	1	1	1	0	1	0	1	-0.14869	0.193593
M00060	KDO2-lipid_A_biosynthesis,_Raetz_pathway,_LpxL-LpxM_type	0	0	0	0	0	0	0	0	0	0	0	0	0	0	0	0	0	0	0	0	0	0	0	0	0	0	0	0	0	0	0	1	0	0	0	0	0	0	0	0	0	0	0	0	0	0	0.0460044	-0.0317821
M00063	CMP-3-deoxy-D-manno-octulosonate_biosynthesis,_ribulose-5P_=>_CMP-KDO	1	1	1	1	1	1	1	1	1	1	1	1	1	1	1	1	1	1	1	1	1	1	1	1	1	1	1	1	1	1	1	1	1	1	1	1	1	1	1	1	1	1	1	1	1	1	N/A	N/A
M00065	GPI-anchor_biosynthesis,_core_oligosaccharide	16	15	15	15	14	15	14	15	15	15	13	14	13	13	14	15	12	14	14	13	12	13	13	15	14	15	13	14	15	15	15	15	15	14	15	14	13	15	15	14	14	14	13	15	14	14	-0.362484	0.308601
M00066	Lactosylceramide_biosynthesis	1	1	1	1	1	1	1	1	1	1	1	1	1	1	1	1	1	1	1	1	1	1	1	1	1	1	1	1	1	1	1	1	1	1	1	1	1	1	1	1	1	1	1	1	1	1	N/A	N/A
M00072	N-glycosylation_by_oligosaccharyltransferase	6	5	6	6	5	5	4	5	5	5	5	5	5	5	4	5	4	5	4	5	4	5	5	5	5	5	5	5	5	5	6	5	5	6	6	5	6	6	6	5	6	5	6	6	6	5	-0.295872	0.1157
M00073	N-glycan_precursor_trimming	4	4	3	3	4	4	4	4	4	4	4	4	4	4	4	4	4	4	4	4	4	4	4	4	4	4	4	4	4	4	4	4	4	4	4	4	4	4	4	4	4	4	4	4	4	4	0.690849	0.0454545
M00074	N-glycan_biosynthesis,_high-mannose_type	6	5	2	3	6	7	5	7	5	5	5	5	5	5	5	5	4	5	4	4	5	4	5	4	5	5	6	5	5	4	5	5	5	6	5	6	6	5	5	4	5	5	5	5	5	4	0.331649	0.138537
M00075	N-glycan_biosynthesis,_complex_type	1	1	1	1	1	1	1	1	1	1	1	1	1	1	1	1	1	2	1	2	1	1	1	2	2	2	1	2	2	2	1	1	1	0	1	2	1	1	1	1	1	1	1	1	1	1	0.124065	-0.0857099
M00078	Heparan_sulfate_degradation	0	0	0	0	0	0	0	0	0	0	0	0	0	0	0	0	0	0	0	0	0	0	0	0	0	0	0	0	0	0	1	0	0	0	0	0	0	0	0	0	0	0	0	0	0	0	0.0460044	-0.0317821
M00079	Keratan_sulfate_degradation	1	1	1	1	1	1	1	1	1	1	1	1	1	1	1	1	1	1	1	1	1	1	1	1	1	1	1	1	1	1	2	1	1	1	1	1	1	1	1	1	1	1	1	1	1	1	0.0460044	-0.0317821
M00081	Pectin_degradation	3	3	2	2	0	1	0	0	1	1	0	0	0	0	0	1	1	1	1	1	1	1	1	1	1	1	1	2	2	1	0	1	2	0	0	1	0	0	0	0	0	0	0	0	0	0	-0.663355	0.588407
M00082	Fatty_acid_biosynthesis,_initiation	4	4	4	4	4	4	4	4	4	4	4	4	4	5	4	4	4	4	4	4	4	4	4	4	4	4	4	4	4	4	4	4	4	4	4	4	4	4	4	4	4	4	4	4	4	4	0.0460044	-0.0317821
M00083	Fatty_acid_biosynthesis,_elongation	3	3	3	3	3	3	3	3	3	3	3	3	3	4	3	3	3	3	3	3	3	3	3	3	3	3	3	3	3	3	3	3	3	3	3	3	3	3	3	3	3	3	3	3	3	3	0.0460044	-0.0317821
M00085	Fatty_acid_elongation_in_mitochondria	4	4	3	4	4	4	4	4	4	4	4	4	4	3	4	4	4	4	4	3	3	3	4	4	4	4	4	4	4	4	4	4	4	4	4	4	4	4	4	4	4	4	4	4	4	4	0.140101	0.0744529
M00086	beta-Oxidation,_acyl-CoA_synthesis	1	1	1	1	1	1	1	1	1	1	1	1	1	1	1	1	1	1	1	1	1	1	1	1	1	1	1	1	1	1	1	1	1	1	1	1	1	1	1	1	1	2	1	1	1	1	0.0460044	-0.0317821
M00087	beta-Oxidation	6	7	6	6	6	6	6	6	6	6	6	6	6	6	6	6	6	6	6	5	5	5	6	6	6	6	6	6	6	6	6	6	6	6	6	6	6	6	6	6	6	6	6	6	6	6	-0.31053	0.397276
M00088	Ketone_body_biosynthesis,_acetyl-CoA_=>_acetoacetate/3-hydroxybutyrate/acetone	3	3	3	3	3	3	3	3	3	3	3	3	3	3	3	3	3	3	3	3	3	2	3	3	3	3	3	3	3	3	3	3	3	3	3	3	3	3	3	3	3	3	3	3	3	3	-0.0460044	0.0317821
M00089	Triacylglycerol_biosynthesis	5	5	5	5	4	5	4	6	5	5	5	5	5	5	5	5	5	5	5	5	5	5	5	5	5	5	5	5	5	5	5	5	5	5	5	5	5	5	5	5	5	5	5	5	5	5	-0.026366	0.018215
M00090	Phosphatidylcholine_(PC)_biosynthesis,_choline_=>_PC	2	1	2	2	2	1	1	1	1	1	1	1	2	1	1	2	2	1	2	1	2	1	1	1	2	1	2	2	2	2	2	2	2	1	1	1	1	2	1	2	2	2	2	2	2	2	-0.127953	-0.0186097
M00091	Phosphatidylcholine_(PC)_biosynthesis,_PE_=>_PC	2	1	2	2	2	2	2	2	2	2	2	2	2	2	2	2	2	2	2	2	2	2	2	2	2	2	2	2	2	2	2	2	2	2	2	2	2	2	2	2	2	2	2	2	2	2	0.483046	-0.699206
M00092	Phosphatidylethanolamine_(PE)_biosynthesis,_ethanolamine_=>_PE	1	1	1	1	1	1	1	1	1	1	1	1	1	1	1	1	1	1	1	1	1	1	1	1	1	1	1	1	1	1	1	1	1	1	1	1	1	1	1	1	1	1	1	2	1	1	0.0460044	-0.0317821
M00093	Phosphatidylethanolamine_(PE)_biosynthesis,_PA_=>_PS_=>_PE	3	3	3	3	3	3	2	3	3	3	3	3	3	3	3	3	3	3	3	3	3	3	3	3	3	3	3	3	3	3	3	3	3	3	3	3	3	3	3	3	3	3	3	3	3	3	-0.0460044	0.0317821
M00094	Ceramide_biosynthesis	4	4	4	4	4	4	4	4	4	4	4	4	4	4	4	4	4	4	4	4	4	4	4	4	4	4	4	4	4	4	4	4	4	4	4	4	4	4	4	4	4	4	4	4	4	4	N/A	N/A
M00095	C5_isoprenoid_biosynthesis,_mevalonate_pathway	6	5	6	6	6	6	6	6	6	6	6	6	6	6	6	6	6	6	6	6	6	6	6	6	6	6	6	6	6	6	6	6	6	6	6	6	6	6	6	6	6	5	5	6	6	6	0.230956	-0.375426
M00096	C5_isoprenoid_biosynthesis,_non-mevalonate_pathway	1	1	1	1	1	1	1	1	1	1	1	1	1	1	1	1	1	1	1	1	1	1	1	1	1	1	1	1	1	1	1	1	1	1	1	2	1	1	1	1	1	1	1	1	1	1	0.0460044	-0.0317821
M00098	Acylglycerol_degradation	3	3	3	3	3	3	3	3	3	3	3	3	3	4	3	3	3	3	3	3	3	3	3	3	3	3	3	3	3	3	3	3	3	3	3	3	3	3	3	3	3	3	3	3	3	3	0.0460044	-0.0317821
M00099	Sphingosine_biosynthesis	4	4	4	4	4	4	4	4	4	4	4	4	4	4	4	4	4	4	4	4	4	4	4	4	4	4	4	4	4	4	4	4	4	4	4	4	4	4	4	4	4	4	4	4	4	4	N/A	N/A
M00100	Sphingosine_degradation	2	2	2	2	2	2	2	2	2	2	2	2	2	2	2	2	2	2	2	2	2	2	2	2	2	2	2	2	2	2	2	1	2	2	2	2	2	2	2	2	2	2	2	2	2	2	-0.0460044	0.0317821
M00101	Cholesterol_biosynthesis,_FPP_=>_cholesterol	8	6	8	8	8	8	8	8	8	8	8	8	8	8	8	8	8	8	8	8	8	8	8	8	8	8	8	8	8	8	8	8	8	8	8	9	8	8	8	8	8	8	8	8	8	8	0.448653	-0.633991
M00102	Ergocalciferol_biosynthesis,_FPP_=>_ergosterol/ergocalciferol	12	10	12	12	12	12	12	12	12	12	12	12	12	12	12	12	12	12	11	12	12	12	12	12	12	12	12	12	12	12	12	12	12	12	12	12	12	12	12	12	12	12	12	12	12	12	0.415183	-0.616682
M00104	Bile_acid_biosynthesis,_cholesterol_=>_cholate/chenodeoxycholate	3	2	3	2	2	2	2	2	2	2	2	2	2	2	2	2	2	2	2	1	1	2	2	2	2	2	2	2	2	2	1	3	2	2	2	2	2	2	2	2	2	2	2	2	2	2	-0.427247	0.295163
M00107	Steroid_hormone_biosynthesis,_cholesterol_=>_pregnenolone_=>_progesterone	0	0	0	0	0	0	0	0	0	0	1	0	0	0	0	0	0	0	0	0	0	0	0	0	0	0	0	0	0	0	0	0	0	0	0	0	0	0	0	0	0	0	0	0	0	0	0.0460044	-0.0317821
M00113	Jasmonic_acid_biosynthesis	2	2	2	2	2	2	2	2	2	2	2	2	2	2	2	2	2	2	2	2	2	2	2	2	2	2	2	2	2	2	2	2	2	2	2	2	2	2	2	2	2	2	2	2	2	2	N/A	N/A
M00114	Ascorbate_biosynthesis,_plants,_fructose-6P_=>_ascorbate	3	3	3	3	3	3	3	3	3	3	3	3	3	3	3	3	3	3	3	3	3	3	3	3	3	3	3	3	3	3	3	3	3	3	3	3	3	3	3	3	3	3	3	3	3	3	N/A	N/A
M00115	NAD_biosynthesis,_aspartate_=>_quinolinate_=>_NAD	3	3	3	3	3	3	3	3	3	3	3	3	3	3	3	3	3	3	3	3	3	3	3	3	3	3	3	3	3	3	3	3	3	3	3	3	3	3	3	3	3	3	3	3	3	3	N/A	N/A
M00116	Menaquinone_biosynthesis,_chorismate_(+_polyprenyl-PP)_=>_menaquinol	0	0	0	0	0	0	0	0	0	0	0	0	0	0	0	0	0	1	0	1	0	1	1	1	0	1	0	0	0	0	0	0	0	0	0	0	0	0	0	0	0	0	0	0	0	0	0.119523	-0.0825723
M00117	Ubiquinone_biosynthesis,_prokaryotes,_chorismate_(+_polyprenyl-PP)_=>_ubiquinol	1	2	1	1	1	1	1	1	1	1	1	1	1	1	1	1	1	2	1	2	1	2	2	2	1	2	1	1	1	1	1	1	2	1	1	1	1	1	1	1	1	1	1	2	1	1	-0.0422789	0.163567
M00118	Glutathione_biosynthesis,_glutamate_=>_glutathione	2	2	2	2	2	2	2	2	2	2	2	2	2	2	2	2	2	2	2	2	2	2	2	2	2	2	2	2	2	2	2	2	2	2	2	2	2	2	2	2	2	2	2	2	2	2	N/A	N/A
M00119	Pantothenate_biosynthesis,_valine/L-aspartate_=>_pantothenate	4	4	4	4	4	4	4	4	4	4	4	4	4	4	3	4	4	4	4	4	4	4	4	4	4	4	4	4	4	4	4	4	4	4	4	4	4	4	4	4	4	4	4	4	4	4	-0.0460044	0.0317821
M00120	Coenzyme_A_biosynthesis,_pantothenate_=>_CoA	4	4	4	4	4	4	4	5	4	4	5	4	4	4	4	4	4	4	4	4	4	4	4	4	4	4	4	4	4	4	4	4	4	4	4	4	4	4	4	4	4	4	4	4	4	4	0.0657952	-0.0454545
M00121	Heme_biosynthesis,_plants_and_bacteria,_glutamate_=>_heme	8	8	8	8	7	8	7	8	8	8	8	8	8	8	8	7	7	7	6	8	8	8	8	8	8	8	7	8	8	8	8	7	8	8	8	8	8	7	8	8	6	7	7	7	7	7	-0.201632	0.139297
M00122	Cobalamin_biosynthesis,_cobyrinate_a,c-diamide_=>_cobalamin	0	0	1	0	0	0	0	0	0	0	0	0	0	0	0	0	0	0	0	0	0	0	0	0	0	0	0	0	0	0	0	0	0	0	0	0	0	0	0	0	0	0	0	0	0	0	-0.483046	-0.0317821
M00123	Biotin_biosynthesis,_pimeloyl-ACP/CoA_=>_biotin	3	3	3	3	3	3	3	3	3	3	3	3	3	3	3	3	3	3	3	2	3	2	3	3	3	3	3	3	3	3	3	3	3	3	3	3	3	3	3	3	3	3	3	3	3	3	-0.0657952	0.0454545
M00124	Pyridoxal-P_biosynthesis,_erythrose-4P_=>_pyridoxal-P	2	2	2	2	2	2	2	2	2	2	2	2	2	2	2	2	2	2	2	2	1	2	1	2	2	2	2	2	2	2	2	2	2	2	2	2	2	2	2	2	2	2	2	2	2	2	-0.0657952	0.0454545
M00125	Riboflavin_biosynthesis,_plants_and_bacteria,_GTP_=>_riboflavin/FMN/FAD	3	2	3	2	4	3	3	3	3	3	3	3	3	3	3	3	2	3	3	3	3	3	3	3	3	3	3	3	3	3	3	3	3	5	3	3	3	3	3	3	3	3	3	3	3	3	0.370006	-0.255619
M00126	Tetrahydrofolate_biosynthesis,_GTP_=>_THF	6	6	5	4	6	6	7	6	6	6	6	5	6	5	6	6	5	5	5	6	5	6	6	6	6	6	6	6	6	5	6	5	6	6	6	6	6	6	6	6	6	6	6	6	6	6	0.324169	0.0914091
M00128	Ubiquinone_biosynthesis,_eukaryotes,_4-hydroxybenzoate_+_polyprenyl-PP_=>_ubiquinone	7	7	7	7	7	7	7	7	7	7	7	7	7	7	7	7	7	7	7	7	7	7	7	7	7	7	7	7	7	7	7	7	7	7	7	7	7	7	7	7	7	7	7	7	7	7	N/A	N/A
M00129	Ascorbate_biosynthesis,_animals,_glucose-1P_=>_ascorbate	5	5	5	5	5	5	4	5	5	5	4	4	5	4	3	4	4	4	4	4	4	4	4	4	4	4	5	5	5	4	5	6	5	5	5	5	5	4	4	4	4	4	4	4	4	4	-0.302407	0.208918
M00130	Inositol_phosphate_metabolism,_PI=>_PIP2_=>_Ins(1,4,5)P3_=>_Ins(1,3,4,5)P4	5	5	5	5	5	5	5	5	5	4	4	3	5	3	4	5	5	5	5	5	5	5	5	5	5	5	5	5	5	5	5	5	4	5	5	5	5	4	5	5	5	4	5	5	5	6	-0.112548	0.077754
M00131	Inositol_phosphate_metabolism,_Ins(1,3,4,5)P4_=>_Ins(1,3,4)P3_=>_myo-inositol	1	1	1	1	1	1	1	1	1	1	1	1	1	1	1	1	1	1	1	1	1	1	1	1	1	1	1	1	1	1	1	1	1	1	1	1	1	1	1	1	1	1	1	1	1	1	N/A	N/A
M00132	Inositol_phosphate_metabolism,_Ins(1,3,4)P3_=>_phytate	2	2	2	2	2	2	2	2	2	2	2	2	2	2	2	2	2	2	2	2	2	2	2	2	2	2	2	2	2	2	2	2	2	2	2	2	2	2	2	2	2	2	2	2	2	2	N/A	N/A
M00133	Polyamine_biosynthesis,_arginine_=>_agmatine_=>_putrescine_=>_spermidine	2	1	1	1	1	2	2	2	2	2	2	2	2	2	2	2	1	2	1	2	2	2	2	2	2	2	2	2	2	2	1	2	2	2	2	2	2	2	2	2	2	2	2	2	2	2	0.513637	-0.206456
M00134	Polyamine_biosynthesis,_arginine_=>_ornithine_=>_putrescine	2	2	2	2	2	2	2	2	2	2	2	2	2	2	2	2	2	2	2	2	2	2	2	2	2	2	2	2	2	2	2	2	2	2	2	2	2	2	2	2	2	2	2	2	2	2	N/A	N/A
M00135	GABA_biosynthesis,_eukaryotes,_putrescine_=>_GABA	2	2	2	2	2	2	2	2	2	2	2	2	2	2	2	2	2	2	2	2	2	2	1	2	2	2	2	2	2	2	2	2	2	2	2	2	2	2	2	2	2	2	2	2	2	2	-0.0460044	0.0317821
M00137	Flavanone_biosynthesis,_phenylalanine_=>_naringenin	2	2	2	2	2	2	2	2	2	2	2	2	2	2	2	2	2	2	2	2	2	2	2	2	2	2	2	2	2	1	1	2	2	2	2	2	2	2	2	2	2	2	2	2	2	2	-0.0657952	0.0454545
M00140	C1-unit_interconversion,_prokaryotes	1	1	1	1	1	1	2	1	1	1	1	1	1	1	1	1	1	1	1	1	1	1	1	1	1	1	1	1	1	1	1	1	1	1	1	1	1	1	1	1	1	1	1	1	1	1	0.0460044	-0.0317821
M00141	C1-unit_interconversion,_eukaryotes	2	1	2	2	2	2	2	2	2	2	2	2	2	2	2	2	2	2	2	2	2	2	2	2	2	2	2	2	2	2	2	2	2	2	2	2	2	2	2	2	2	2	2	2	2	2	0.483046	-0.699206
M00142	NADH:ubiquinone_oxidoreductase,_mitochondria	0	0	0	0	0	0	0	0	0	0	0	0	0	0	0	0	5	0	0	0	0	0	0	0	0	0	0	0	0	0	0	0	0	0	0	0	0	0	0	0	3	4	0	2	0	0	0.0903245	-0.0624006
M00143	NADH_dehydrogenase_(ubiquinone)_Fe-S_protein/flavoprotein_complex,_mitochondria	10	9	10	10	10	10	10	10	10	10	9	10	9	10	9	10	10	9	10	10	10	10	10	10	10	10	10	10	10	10	9	9	10	10	10	10	10	10	10	10	10	10	10	10	10	10	0.0840498	-0.206456
M00144	NADH:quinone_oxidoreductase,_prokaryotes	0	0	0	0	0	0	0	0	0	0	0	0	0	0	0	0	1	0	0	0	0	0	0	0	0	0	1	0	0	0	0	0	0	0	0	0	0	0	0	0	0	0	0	0	0	0	0.0657952	-0.0454545
M00145	NAD(P)H:quinone_oxidoreductase,_chloroplasts_and_cyanobacteria	0	0	1	0	0	0	0	0	0	0	0	0	0	0	0	0	1	0	0	1	0	0	0	1	0	1	0	0	0	0	0	0	0	0	0	0	0	0	0	0	0	0	0	0	0	0	-0.140101	-0.0744529
M00146	NADH_dehydrogenase_(ubiquinone)_1_alpha_subcomplex	8	7	8	8	8	8	8	8	8	8	8	8	8	8	7	8	8	8	8	8	8	8	8	8	8	8	8	8	8	7	8	8	8	8	8	8	8	8	8	8	8	7	7	9	8	8	0.143542	-0.251221
M00147	NADH_dehydrogenase_(ubiquinone)_1_beta_subcomplex	3	4	3	3	3	3	2	3	3	3	3	3	3	3	3	4	3	4	4	3	3	3	4	2	3	4	2	3	4	4	1	3	4	4	4	4	3	3	3	2	3	3	3	3	3	3	-0.0570876	0.121902
M00148	Succinate_dehydrogenase_(ubiquinone)	4	4	4	4	4	4	4	4	4	4	4	4	4	4	4	4	4	4	4	4	4	4	4	4	4	4	4	4	4	4	4	4	4	4	4	4	4	4	4	4	4	4	4	4	4	4	N/A	N/A
M00149	Succinate_dehydrogenase,_prokaryotes	0	0	0	0	0	0	1	0	0	0	0	0	0	0	0	0	0	0	0	0	0	0	0	0	0	0	0	0	0	0	0	0	0	0	0	0	0	0	0	0	0	0	0	0	0	0	0.0460044	-0.0317821
M00151	Cytochrome_bc1_complex_respiratory_unit	2	2	2	2	2	2	2	2	2	2	2	2	2	2	2	2	3	3	2	2	2	2	2	2	2	2	2	2	2	2	2	2	2	2	2	2	2	2	2	2	3	3	2	3	2	3	0.119523	-0.0825723
M00152	Cytochrome_bc1_complex	7	6	7	7	6	6	6	6	6	7	6	6	6	7	6	7	7	7	5	7	7	6	6	6	6	7	5	6	6	5	5	6	5	5	5	6	6	6	5	6	7	7	6	7	6	7	-0.267173	0.10739
M00154	Cytochrome_c_oxidase	10	8	9	8	9	9	8	9	9	9	9	8	9	9	9	9	12	11	9	9	9	9	9	9	9	9	9	9	9	9	8	8	9	9	9	9	9	10	10	8	12	13	8	11	10	10	0.141472	-0.0477818
M00156	Cytochrome_c_oxidase,_cbb3-type	0	0	0	0	0	0	1	0	0	0	0	0	1	0	0	0	0	0	0	0	0	0	0	0	0	0	0	0	0	0	0	0	0	0	0	0	0	0	0	0	0	0	0	0	0	0	0.0657952	-0.0454545
M00157	F-type_ATPase,_prokaryotes_and_chloroplasts	0	0	0	0	0	0	0	0	0	0	0	0	0	0	0	0	0	0	0	0	0	0	0	0	0	0	0	1	0	0	0	0	0	0	0	0	0	0	1	0	0	1	0	0	0	0	0.0815139	-0.0563138
M00158	F-type_ATPase,_eukaryotes	12	11	11	11	11	11	11	11	11	11	10	12	11	11	10	12	12	12	11	11	12	10	11	11	11	12	11	11	11	11	11	11	11	11	11	11	11	12	11	10	12	12	11	12	12	11	-0.0416667	0.123366
M00160	V-type_ATPase,_eukaryotes	13	12	13	13	13	12	13	13	13	13	13	13	13	13	12	13	10	12	12	11	13	11	13	13	12	13	13	13	13	12	13	13	13	13	13	13	9	13	12	11	13	13	13	12	13	13	-0.0802111	-0.0052775
M00161	Photosystem_II	0	0	0	0	0	0	0	0	0	0	0	0	1	0	0	0	0	0	0	0	0	0	0	0	0	0	0	0	0	0	0	0	0	0	0	0	0	0	0	0	0	0	0	0	0	0	0.0460044	-0.0317821
M00165	Reductive_pentose_phosphate_cycle_(Calvin_cycle)	8	8	8	8	8	8	8	8	8	8	8	8	8	8	8	8	8	8	8	8	8	8	8	8	8	8	8	8	8	8	7	8	8	8	8	8	8	8	8	8	8	8	8	8	8	8	-0.0460044	0.0317821
M00168	CAM_(Crassulacean_acid_metabolism),_dark	1	1	1	1	1	2	1	1	2	2	1	1	1	1	1	1	1	1	1	1	1	1	1	1	1	1	1	1	1	1	1	2	1	2	1	1	1	1	1	1	1	1	1	1	1	1	0.10777	-0.0744529
M00169	CAM_(Crassulacean_acid_metabolism),_light	0	1	1	1	1	1	1	1	1	1	1	1	1	1	1	1	1	1	1	1	1	1	1	1	1	1	1	1	1	1	1	1	1	1	1	1	0	1	1	1	1	1	1	1	1	1	0.312527	-0.477273
M00170	C4-dicarboxylic_acid_cycle,_phosphoenolpyruvate_carboxykinase_type	3	3	3	3	3	3	3	3	3	3	3	3	3	3	3	3	3	3	3	3	3	3	3	3	3	3	3	3	3	3	3	3	3	4	3	3	3	3	3	3	3	3	3	3	3	3	0.0460044	-0.0317821
M00171	C4-dicarboxylic_acid_cycle,_NAD_-_malic_enzyme_type	4	4	4	4	4	4	4	4	4	4	4	4	4	4	4	4	4	4	4	4	4	4	4	4	4	4	4	4	4	4	4	4	4	5	4	4	4	4	4	4	4	4	4	4	4	4	0.0460044	-0.0317821
M00172	C4-dicarboxylic_acid_cycle,_NADP_-_malic_enzyme_type	0	1	1	1	1	1	1	1	1	1	1	1	1	1	1	1	1	1	1	1	1	1	1	1	1	1	1	1	1	1	1	1	1	2	1	1	0	1	1	1	1	1	1	1	1	1	0.276844	-0.400729
M00173	Reductive_citrate_cycle_(Arnon-Buchanan_cycle)	4	4	4	4	4	5	5	4	5	5	4	4	4	4	4	4	4	4	4	4	4	4	4	4	4	4	4	4	4	4	4	5	4	5	4	4	4	4	6	4	4	4	4	5	4	4	0.134727	-0.0930758
M00176	Assimilatory_sulfate_reduction,_sulfate_=>_H2S	6	6	4	6	6	6	6	6	6	6	6	6	6	6	6	6	6	6	6	6	6	6	6	6	6	6	6	6	6	6	6	6	6	6	6	6	6	6	6	6	6	6	6	6	6	6	0.483046	0.0317821
M00307	Pyruvate_oxidation,_pyruvate_=>_acetyl-CoA	4	4	4	4	4	4	4	4	4	4	4	4	4	4	3	5	5	5	5	5	5	5	4	5	5	5	4	4	4	4	4	4	4	4	4	4	4	4	5	4	4	4	4	5	4	4	0.155431	-0.10738
M00308	Semi-phosphorylative_Entner-Doudoroff_pathway,_gluconate_=>_glycerate-3P	2	2	2	2	2	2	2	2	2	2	2	2	2	2	2	2	2	2	2	2	2	2	2	2	2	2	2	2	2	2	2	2	2	2	2	2	2	2	2	2	2	2	2	2	2	2	N/A	N/A
M00338	Cysteine_biosynthesis,_homocysteine_+_serine_=>_cysteine	2	2	2	2	2	2	2	2	2	2	2	2	2	2	2	2	2	2	2	2	2	2	2	2	2	2	2	2	2	2	2	2	2	2	2	2	2	2	2	2	2	2	2	2	2	2	N/A	N/A
M00344	Formaldehyde_assimilation,_xylulose_monophosphate_pathway	4	4	3	3	3	3	3	3	3	3	4	4	4	4	4	3	3	3	3	3	3	3	3	3	3	3	4	4	4	3	2	4	4	3	3	3	3	3	3	3	3	3	3	3	3	3	-0.169562	0.341663
M00345	Formaldehyde_assimilation,_ribulose_monophosphate_pathway	2	2	2	2	2	2	2	2	2	2	2	2	2	2	2	2	2	2	2	2	2	2	2	2	2	2	2	2	2	2	1	2	2	2	2	2	2	2	2	2	2	2	2	2	2	2	-0.0460044	0.0317821
M00346	Formaldehyde_assimilation,_serine_pathway	3	3	3	3	3	4	3	3	4	4	3	3	3	3	3	3	3	3	3	3	3	3	3	3	3	3	3	3	3	3	3	4	3	4	3	3	3	3	3	3	3	3	3	3	3	3	0.10777	-0.0744529
M00357	Methanogenesis,_acetate_=>_methane	2	2	2	2	2	2	2	2	2	2	2	2	2	2	2	2	2	2	2	2	2	2	2	2	2	2	2	2	2	2	2	2	2	2	2	2	2	2	2	2	2	2	2	2	2	2	N/A	N/A
M00364	C10-C20_isoprenoid_biosynthesis,_bacteria	1	1	1	1	1	1	1	1	1	1	1	1	1	1	1	1	1	1	1	1	1	1	1	1	1	1	1	1	1	1	1	1	1	1	1	1	1	1	1	1	1	1	1	1	1	1	N/A	N/A
M00365	C10-C20_isoprenoid_biosynthesis,_archaea	1	1	1	1	1	1	1	1	1	1	1	1	1	1	1	1	1	1	1	1	1	1	1	1	1	1	1	1	1	1	1	1	1	1	1	1	1	1	1	1	1	1	1	1	1	1	N/A	N/A
M00366	C10-C20_isoprenoid_biosynthesis,_plants	2	2	2	2	2	2	2	2	2	2	2	2	2	2	1	2	2	2	2	2	2	2	2	2	2	2	2	2	2	2	2	2	2	2	2	2	2	2	2	2	2	2	2	2	2	2	-0.0460044	0.0317821
M00367	C10-C20_isoprenoid_biosynthesis,_non-plant_eukaryotes	3	3	3	3	3	3	3	3	3	3	3	3	3	3	2	3	3	3	3	3	3	3	3	3	3	3	3	3	3	3	3	3	3	3	3	3	3	3	3	3	3	3	3	3	3	3	-0.0460044	0.0317821
M00368	Ethylene_biosynthesis,_methionine_=>_ethylene	1	1	1	1	1	1	1	1	1	1	1	1	1	1	1	1	1	1	1	1	1	1	1	1	1	1	1	1	1	1	1	1	1	1	1	1	1	1	1	1	1	1	1	1	1	1	N/A	N/A
M00373	Ethylmalonyl_pathway	1	1	1	1	1	1	1	1	1	1	1	1	1	1	1	1	1	1	1	1	1	1	1	1	1	1	1	1	1	1	1	1	1	1	1	1	1	1	1	2	1	1	2	1	1	1	0.0657952	-0.0454545
M00374	Dicarboxylate-hydroxybutyrate_cycle	1	1	1	1	1	2	2	1	2	2	1	1	1	1	1	1	1	1	1	1	1	1	1	1	1	1	1	1	1	1	1	2	1	2	1	1	1	1	2	1	1	1	1	1	1	1	0.130744	-0.0903245
M00375	Hydroxypropionate-hydroxybutylate_cycle	1	1	1	1	1	1	1	1	1	1	1	1	1	1	1	1	1	1	1	1	1	1	1	1	1	1	1	1	1	1	1	1	1	1	1	1	1	1	1	1	1	1	1	1	1	1	N/A	N/A
M00376	3-Hydroxypropionate_bi-cycle	1	2	2	1	1	1	2	1	1	1	1	1	1	1	1	1	1	1	1	1	1	1	1	1	1	1	1	1	1	1	1	1	1	1	1	1	1	1	1	2	1	1	2	1	1	1	-0.387972	0.268031
M00377	Reductive_acetyl-CoA_pathway_(Wood-Ljungdahl_pathway)	0	0	0	0	0	0	1	0	0	0	0	0	0	0	0	0	0	0	0	0	0	0	0	0	0	0	0	0	0	0	0	0	0	0	0	0	0	0	0	0	0	0	0	0	0	0	0.0460044	-0.0317821
M00415	Fatty_acid_elongation_in_endoplasmic_reticulum	4	4	4	5	4	4	4	4	4	4	4	4	4	4	4	4	4	4	4	4	4	4	4	4	4	4	4	4	4	4	4	4	4	4	4	4	4	4	4	4	4	4	4	4	4	4	-0.483046	-0.0317821
M00432	Leucine_biosynthesis,_2-oxoisovalerate_=>_2-oxoisocaproate	3	3	3	3	3	3	3	3	3	3	3	3	3	3	3	3	3	3	3	3	3	3	3	3	3	3	3	3	3	3	3	3	3	3	3	3	3	3	3	3	3	3	3	3	3	3	N/A	N/A
M00433	Lysine_biosynthesis,_2-oxoglutarate_=>_2-oxoadipate	4	4	4	4	4	4	4	4	4	4	4	4	4	4	4	4	4	4	4	4	4	4	4	4	4	4	4	4	4	4	4	4	4	4	4	4	4	4	4	4	4	4	4	4	4	4	N/A	N/A
M00525	Lysine_biosynthesis,_acetyl-DAP_pathway,_aspartate_=>_lysine	2	2	2	2	2	2	2	2	2	2	2	2	2	2	2	2	2	2	2	2	2	2	2	2	2	2	2	2	2	2	2	2	2	2	2	2	2	2	2	2	2	2	2	2	2	2	N/A	N/A
M00526	Lysine_biosynthesis,_DAP_dehydrogenase_pathway,_aspartate_=>_lysine	2	2	2	2	2	2	2	2	2	2	2	2	2	2	2	2	2	2	2	2	2	2	2	2	2	2	2	2	2	2	2	2	2	2	2	2	2	2	2	2	2	2	2	2	2	2	N/A	N/A
M00527	Lysine_biosynthesis,_DAP_aminotransferase_pathway,_aspartate_=>_lysine	2	2	2	2	2	2	2	2	2	2	2	2	2	2	2	2	2	2	2	2	2	2	2	2	2	2	2	2	2	2	2	2	2	2	2	2	2	2	2	2	2	2	2	2	2	2	N/A	N/A
M00529	Denitrification,_nitrate_=>_nitrogen	0	0	0	0	0	0	0	0	1	0	0	0	0	0	0	0	0	0	0	0	0	0	0	0	0	0	0	0	0	0	0	0	0	0	0	0	0	0	0	0	0	0	0	0	0	0	0.0460044	-0.0317821
M00530	Dissimilatory_nitrate_reduction,_nitrate_=>_ammonia	0	0	0	0	0	0	0	0	1	0	0	0	0	0	0	0	0	0	0	0	0	0	0	0	0	0	0	0	0	0	0	0	0	0	0	0	0	0	0	0	0	0	0	0	0	0	0.0460044	-0.0317821
M00531	Assimilatory_nitrate_reduction,_nitrate_=>_ammonia	2	2	2	2	2	2	2	2	2	2	0	2	2	2	2	2	2	2	2	2	2	2	2	2	2	2	2	2	2	2	2	2	2	2	2	2	2	0	0	2	0	0	2	2	2	2	-0.10777	0.0744529
M00532	Photorespiration	9	10	8	8	8	8	8	8	8	8	8	8	8	8	8	8	8	8	8	8	8	8	8	8	8	8	8	9	9	8	8	9	9	8	8	8	8	8	8	8	8	8	8	8	8	8	-0.444213	0.691885
M00535	Isoleucine_biosynthesis,_pyruvate_=>_2-oxobutanoate	1	1	1	1	1	1	1	1	1	1	1	1	1	1	1	1	1	1	1	1	1	1	1	1	1	1	1	1	1	1	1	1	1	1	1	1	1	1	1	1	1	1	1	1	1	1	N/A	N/A
M00537	Xylene_degradation,_xylene_=>_methylbenzoate	1	1	1	1	1	1	1	1	1	1	1	1	1	1	1	1	1	1	1	1	1	1	1	1	1	1	1	1	1	1	1	1	1	1	1	1	1	1	1	1	1	1	1	1	1	1	N/A	N/A
M00538	Toluene_degradation,_toluene_=>_benzoate	1	1	1	1	1	1	1	1	1	1	1	1	1	1	1	1	1	1	1	1	1	1	1	1	1	1	1	1	1	1	1	1	1	1	1	1	1	1	1	1	1	1	1	1	1	1	N/A	N/A
M00546	Purine_degradation,_xanthine_=>_urea	5	5	5	5	6	5	5	5	5	5	5	5	5	5	5	5	5	5	6	5	5	5	5	5	5	5	5	5	5	5	4	5	5	5	5	4	4	4	5	5	5	5	5	5	5	5	-0.0374241	0.0258544
M00549	Nucleotide_sugar_biosynthesis,_glucose_=>_UDP-glucose	3	3	3	3	3	3	3	3	3	3	3	3	3	3	2	3	3	3	3	3	3	3	3	3	3	3	3	3	3	3	3	3	3	3	3	3	3	3	3	3	3	3	3	3	3	3	-0.0460044	0.0317821
M00552	D-galactonate_degradation,_De_Ley-Doudoroff_pathway,_D-galactonate_=>_glycerate-3P	3	3	2	2	2	2	2	2	2	2	2	2	2	2	2	2	2	2	2	2	2	2	2	2	2	2	2	2	2	2	2	2	2	2	2	2	2	2	2	2	2	2	2	2	2	2	-0.690849	1
M00554	Nucleotide_sugar_biosynthesis,_galactose_=>_UDP-galactose	2	2	2	2	2	2	2	2	2	2	2	2	2	2	2	2	2	2	2	2	2	2	2	2	2	2	2	2	2	2	2	2	2	2	2	2	2	2	2	2	2	2	2	2	2	2	N/A	N/A
M00555	Betaine_biosynthesis,_choline_=>_betaine	1	1	1	1	1	1	1	1	1	1	1	1	1	1	1	1	1	1	1	1	1	1	0	1	1	1	1	2	1	1	1	1	1	1	1	1	1	1	1	1	1	1	1	1	1	1	0	0
M00565	Trehalose_biosynthesis,_D-glucose_1P_=>_trehalose	1	1	1	1	1	1	1	1	1	1	1	1	1	1	1	1	1	1	1	1	1	1	1	1	1	1	1	1	1	1	1	1	1	1	1	1	1	1	1	1	1	1	1	1	1	1	N/A	N/A
M00568	Catechol_ortho-cleavage,_catechol_=>_3-oxoadipate	1	1	1	1	1	0	0	0	0	0	0	0	1	0	0	1	1	1	1	1	1	1	1	1	1	1	1	1	1	1	0	1	1	1	1	1	1	0	1	1	0	0	1	1	1	1	-0.193696	0.133815
M00570	Isoleucine_biosynthesis,_threonine_=>_2-oxobutanoate_=>_isoleucine	6	6	6	6	6	6	6	6	6	6	6	6	6	6	6	7	7	7	7	7	7	7	7	7	7	7	6	6	6	6	6	6	6	6	6	6	6	6	6	6	6	6	6	6	6	6	0.173009	-0.119523
M00572	Pimeloyl-ACP_biosynthesis,_BioC-BioH_pathway,_malonyl-ACP_=>_pimeloyl-ACP	1	1	1	1	1	1	1	1	1	1	1	1	1	1	1	1	1	1	1	1	1	1	1	1	1	1	1	1	1	1	1	1	1	1	1	1	1	1	1	1	1	1	1	1	1	1	N/A	N/A
M00573	Biotin_biosynthesis,_BioI_pathway,_long-chain-acyl-ACP_=>_pimeloyl-ACP_=>_biotin	2	2	2	2	2	2	2	2	2	2	2	2	2	2	2	2	2	2	2	1	2	1	2	2	2	2	2	2	2	2	2	2	2	2	2	2	2	2	2	2	2	2	2	2	2	2	-0.0657952	0.0454545
M00577	Biotin_biosynthesis,_BioW_pathway,_pimelate_=>_pimeloyl-CoA_=>_biotin	2	2	2	2	2	2	2	2	2	2	2	2	2	2	2	2	2	2	2	1	2	1	2	2	2	2	2	2	2	2	2	2	2	2	2	2	2	2	2	2	2	2	2	2	2	2	-0.0657952	0.0454545
M00579	Phosphate_acetyltransferase-acetate_kinase_pathway,_acetyl-CoA_=>_acetate	1	1	1	1	1	1	1	1	1	1	1	1	1	1	1	1	1	1	1	1	1	1	1	1	1	1	1	1	1	1	1	1	1	1	1	1	1	1	1	1	1	1	1	1	1	1	N/A	N/A
M00580	Pentose_phosphate_pathway,_archaea,_fructose_6P_=>_ribose_5P	1	1	1	1	1	1	1	1	1	1	1	1	1	1	1	1	1	1	1	1	1	1	1	1	1	1	1	1	1	1	1	1	1	1	1	1	1	1	1	1	1	1	1	1	1	1	N/A	N/A
M00596	Dissimilatory_sulfate_reduction,_sulfate_=>_H2S	1	1	1	1	1	1	1	1	1	1	1	1	1	1	1	1	1	1	1	1	1	1	1	1	1	1	1	1	1	1	1	1	1	1	1	1	1	1	1	1	1	1	1	1	1	1	N/A	N/A
M00609	Cysteine_biosynthesis,_methionine_=>_cysteine	1	1	1	1	1	1	1	1	1	1	1	1	1	1	1	1	1	1	1	1	1	1	1	1	1	1	1	1	1	1	1	1	1	1	1	1	1	1	1	1	1	1	1	1	1	1	N/A	N/A
M00615	Nitrate_assimilation	1	1	1	1	1	1	1	1	1	1	0	1	1	1	1	1	1	1	1	1	1	1	1	1	1	1	1	1	1	1	1	1	1	1	1	1	1	1	1	1	1	1	1	1	1	1	-0.0460044	0.0317821
M00620	Incomplete_reductive_citrate_cycle,_acetyl-CoA_=>_oxoglutarate	0	0	0	0	0	1	0	0	1	1	0	0	0	0	0	0	0	0	0	0	0	0	0	0	0	0	0	0	0	0	0	1	0	0	0	0	0	0	0	0	0	0	0	0	0	0	0.0952381	-0.0657952
M00621	Glycine_cleavage_system	3	3	3	3	3	3	3	3	3	3	3	3	3	3	3	3	3	3	3	3	3	3	3	3	3	3	3	3	3	3	3	3	3	3	3	3	3	3	3	3	3	3	3	3	3	3	N/A	N/A
M00630	D-Galacturonate_degradation_(fungi),_D-galacturonate_=>_glycerol	2	2	2	2	1	1	1	1	1	1	1	1	1	1	1	1	1	1	1	1	1	1	1	1	1	1	1	1	1	1	1	1	1	1	1	1	1	1	1	1	1	1	1	1	1	1	-1	0.690849
M00632	Galactose_degradation,_Leloir_pathway,_galactose_=>_alpha-D-glucose-1P	4	4	4	4	4	4	4	4	4	4	4	4	4	4	4	4	4	4	4	4	4	4	4	4	4	4	4	4	4	4	4	4	4	4	4	4	4	4	4	4	4	4	4	4	4	4	N/A	N/A
M00740	Methylaspartate_cycle	2	2	2	2	2	3	2	2	3	3	2	2	2	2	2	2	2	2	2	2	2	2	2	2	2	2	2	2	2	2	2	3	2	2	2	2	2	2	2	2	2	2	2	2	2	2	0.0952381	-0.0657952
M00741	Propanoyl-CoA_metabolism,_propanoyl-CoA_=>_succinyl-CoA	0	0	0	0	0	0	0	0	0	0	0	0	0	0	0	0	0	0	0	0	0	0	0	0	0	0	0	0	0	0	0	0	0	0	0	0	0	0	0	1	0	0	1	0	0	0	0.0657952	-0.0454545
M00804	Complete_nitrification,_comammox,_ammonia_=>_nitrite_=>_nitrate	0	0	0	0	0	0	0	0	1	0	0	0	0	0	0	0	0	0	0	0	0	0	0	0	0	0	0	0	0	0	0	0	0	0	0	0	0	0	0	0	0	0	0	0	0	0	0.0460044	-0.0317821
M00840	Tetrahydrofolate_biosynthesis,_mediated_by_ribA_and_trpF,_GTP_=>_THF	1	1	1	0	1	1	2	1	1	1	1	1	1	1	1	1	0	1	0	1	1	1	1	1	1	1	1	1	1	1	1	1	1	2	1	1	1	1	1	1	1	1	1	1	1	1	0.21413	0.0140887
M00841	Tetrahydrofolate_biosynthesis,_mediated_by_PTPS,_GTP_=>_THF	1	1	1	1	1	1	2	1	1	1	1	1	1	1	1	1	1	1	1	1	1	1	1	1	1	1	1	1	1	1	1	1	1	1	1	1	1	1	1	1	1	1	1	1	1	1	0.0460044	-0.0317821
M00842	Tetrahydrobiopterin_biosynthesis,_GTP_=>_BH4	2	2	1	1	1	2	2	2	2	2	1	1	2	2	2	2	2	2	2	2	1	2	2	2	2	2	1	2	1	2	1	2	1	2	2	2	2	1	2	1	2	2	2	2	1	2	0.148997	0.133815
M00843	L-threo-Tetrahydrobiopterin_biosynthesis,_GTP_=>_L-threo-BH4	2	2	1	1	1	2	2	2	2	2	1	1	2	2	2	2	2	2	2	2	1	2	2	2	2	2	1	2	1	2	1	2	1	2	2	2	2	1	2	1	2	2	2	2	1	2	0.148997	0.133815
M00844	Arginine_biosynthesis,_ornithine_=>_arginine	3	2	3	3	3	3	3	3	3	3	3	3	3	3	3	3	3	3	3	3	3	3	3	3	3	3	3	3	3	3	3	3	3	3	3	3	3	3	3	3	3	3	3	3	3	3	0.483046	-0.699206
M00845	Arginine_biosynthesis,_glutamate_=>_acetylcitrulline_=>_arginine	2	2	2	2	2	2	2	2	2	2	2	2	2	2	2	2	2	2	2	2	2	2	2	2	2	2	2	2	2	2	2	2	2	2	2	2	2	2	2	2	2	2	2	2	2	2	N/A	N/A
M00846	Siroheme_biosynthesis,_glutamyl-tRNA_=>_siroheme	5	5	5	5	4	5	4	5	5	5	5	5	5	5	5	5	5	4	4	5	5	5	5	5	5	5	5	5	5	5	5	5	5	5	5	5	5	4	5	5	4	4	4	4	4	4	-0.173009	0.119523
M00849	C5_isoprenoid_biosynthesis,_mevalonate_pathway,_archaea	4	5	4	4	4	4	4	4	4	4	4	4	4	4	4	4	4	4	4	4	4	4	4	4	4	4	4	4	4	4	4	4	5	4	4	4	4	4	4	4	4	4	4	4	4	4	-0.312527	0.477273
M00854	Glycogen_biosynthesis,_glucose-1P_=>_glycogen/starch	4	4	4	4	4	4	4	4	4	4	4	4	4	4	3	4	4	4	4	4	4	4	4	4	4	4	4	4	4	4	4	4	4	4	4	4	4	4	4	4	4	4	4	4	4	4	-0.0460044	0.0317821
M00855	Glycogen_degradation,_glycogen_=>_glucose-6P	3	3	3	3	3	3	3	3	3	3	3	3	3	3	2	3	3	3	3	3	3	3	3	3	3	3	3	3	3	3	3	3	3	3	3	3	3	3	3	3	3	3	3	3	3	3	-0.0460044	0.0317821
M00861	beta-Oxidation,_peroxisome,_VLCFA	3	3	3	3	3	3	3	3	3	3	3	3	3	3	3	3	3	3	3	2	2	3	3	3	3	3	3	3	3	3	2	3	3	3	3	3	3	3	3	3	3	3	3	3	3	3	-0.0815139	0.0563138
M00862	beta-Oxidation,_peroxisome,_tri/dihydroxycholestanoyl-CoA_=>_choloyl/chenodeoxycholoyl-CoA	1	1	1	1	1	1	1	1	1	1	1	1	1	1	1	1	1	1	1	0	0	1	1	1	1	1	1	1	1	1	0	1	1	1	1	1	1	1	1	1	1	1	1	1	1	1	-0.0815139	0.0563138
M00866	KDO2-lipid_A_biosynthesis,_Raetz_pathway,_non-LpxL-LpxM_type	0	0	0	0	0	0	0	0	0	0	0	0	0	0	0	0	0	0	0	0	0	0	0	0	0	0	0	0	0	0	0	1	0	0	0	0	0	0	0	0	0	0	0	0	0	0	0.0460044	-0.0317821
M00868	Heme_biosynthesis,_animals_and_fungi,_glycine_=>_heme	8	8	8	8	7	8	7	8	8	8	8	8	8	8	8	7	7	7	6	8	8	8	8	8	8	8	7	8	8	8	8	7	8	8	8	8	8	7	7	8	6	7	7	7	7	7	-0.211779	0.146308
M00872	O-glycan_biosynthesis,_mannose_type_(core_M3)	2	2	2	2	2	2	1	2	2	2	1	2	2	1	2	2	2	2	2	2	2	2	2	2	2	2	2	2	2	1	1	2	2	2	2	2	2	1	1	1	1	1	1	2	1	1	-0.193696	0.133815
M00873	Fatty_acid_biosynthesis_in_mitochondria,_animals	3	3	3	3	3	3	3	3	3	3	3	3	3	2	3	3	3	3	3	3	3	3	3	3	3	3	3	3	3	3	3	3	3	3	3	3	3	3	3	3	3	3	3	3	3	3	-0.0460044	0.0317821
M00874	Fatty_acid_biosynthesis_in_mitochondria,_fungi	5	5	5	5	5	5	5	5	5	5	5	5	5	4	5	5	5	5	5	5	5	5	5	5	5	5	5	5	5	5	5	5	5	5	5	5	5	5	5	5	5	5	5	5	5	5	-0.0460044	0.0317821
M00878	Phenylacetate_degradation,_phenylaxetate_=>_acetyl-CoA/succinyl-CoA	1	1	2	1	1	1	1	1	1	1	1	1	1	1	1	1	1	1	1	1	1	1	1	1	1	1	1	1	1	1	1	1	1	1	1	1	1	1	1	1	1	1	1	1	1	1	-0.483046	-0.0317821
M00880	Molybdenum_cofactor_biosynthesis,_GTP_=>_molybdenum_cofactor	2	2	2	2	4	3	3	3	3	3	3	2	2	4	2	3	3	3	4	3	3	3	3	3	3	3	2	4	2	3	4	2	3	3	2	2	2	1	1	3	2	2	1	1	1	2	0.20296	-0.140215
M00881	Lipoic_acid_biosynthesis,_plants_and_bacteria,_octanoyl-ACP_=>_dihydrolipoyl-E2/H	1	1	1	1	1	1	1	1	1	1	1	1	1	1	1	1	1	1	1	1	1	1	1	1	1	1	1	1	1	1	1	1	1	1	1	1	1	1	1	1	1	1	1	1	1	1	N/A	N/A
M00882	Lipoic_acid_biosynthesis,_eukaryotes,_octanoyl-ACP_=>_dihydrolipoyl-H	2	2	2	2	2	2	2	2	2	2	2	2	2	2	2	2	2	2	2	2	2	2	2	2	2	2	2	2	2	2	2	2	2	2	2	2	2	2	2	2	2	2	2	2	2	2	N/A	N/A
M00883	Lipoic_acid_biosynthesis,_animals_and_bacteria,_octanoyl-ACP_=>_dihydrolipoyl-H_=>_dihydrolipoyl-E2	2	2	2	2	2	2	2	2	2	2	2	2	2	2	2	2	2	2	2	2	2	2	2	2	2	2	2	2	2	2	2	2	2	2	2	2	2	2	2	2	2	2	2	2	2	2	N/A	N/A
M00884	Lipoic_acid_biosynthesis,_octanoyl-CoA_=>_dihydrolipoyl-E2	1	1	1	1	1	1	1	1	1	1	1	1	1	1	1	1	1	1	1	1	1	1	1	1	1	1	1	1	1	1	1	1	1	1	1	1	1	1	1	1	1	1	1	1	1	1	N/A	N/A
M00885	Meromycolic_acid_biosynthesis,_initiation_and_elongation_FAS_II_(KasA)	1	1	1	1	1	1	1	1	1	1	1	1	1	1	1	1	1	1	1	1	1	1	1	1	1	1	1	1	1	1	1	1	1	1	1	1	1	1	1	1	1	1	1	1	1	1	N/A	N/A
M00886	Meromycolic_acid_biosynthesis,_initiation_and_elongation_FAS_II_(KasA_and_KasB)	1	1	1	1	1	1	1	1	1	1	1	1	1	1	1	1	1	1	1	1	1	1	1	1	1	1	1	1	1	1	1	1	1	1	1	1	1	1	1	1	1	1	1	1	1	1	N/A	N/A
M00892	UDP-N-acetyl-D-glucosamine_biosynthesis,_eukaryotes,_glucose_=>_UDP-GlcNAc	6	6	6	6	6	6	6	6	6	6	6	6	6	6	6	6	6	6	5	6	6	6	6	6	6	6	6	6	6	6	6	6	6	6	6	6	6	6	6	6	6	6	6	6	6	6	-0.0460044	0.0317821
M00897	Thiamine_biosynthesis,_plants,_AIR_(+_NAD+)_=>_TMP/thiamine/TPP	2	2	1	1	2	2	2	2	2	2	2	2	2	2	2	2	2	2	2	2	2	2	2	2	2	2	2	2	2	2	2	2	2	2	2	2	2	2	2	2	2	2	2	2	2	2	0.690849	0.0454545
M00898	Thiamine_biosynthesis,_pyridoxal-5P_=>_TMP/thiamine/TPP	5	5	3	3	5	5	4	5	5	5	4	4	5	4	4	5	5	5	5	5	5	5	5	5	5	5	5	5	5	5	5	5	5	5	5	5	5	5	5	5	5	5	5	5	5	5	0.502183	0.084389
M00909	UDP-N-acetyl-D-glucosamine_biosynthesis,_prokaryotes,_glucose_=>_UDP-GlcNAc	2	2	2	2	2	2	2	2	2	2	2	2	2	2	2	2	2	2	1	2	2	2	2	2	2	2	2	2	2	2	2	2	2	2	2	2	2	2	2	2	2	2	2	2	2	2	-0.0460044	0.0317821
M00910	Phenylalanine_biosynthesis,_chorismate_=>_arogenate_=>_phenylalanine	1	1	1	1	1	1	1	1	1	1	1	1	1	1	1	1	1	1	1	1	1	1	1	1	1	1	1	1	1	1	1	1	1	1	1	1	1	1	1	1	1	1	1	1	1	1	N/A	N/A
M00911	Riboflavin_biosynthesis,_fungi,_GTP_=>_riboflavin/FMN/FAD	5	5	6	5	6	6	6	6	6	6	6	6	6	6	5	6	5	6	6	6	6	6	6	6	6	6	6	6	6	6	6	6	6	6	6	6	6	6	6	6	6	6	6	6	6	6	0.635844	-0.610514
M00912	NAD_biosynthesis,_tryptophan_=>_quinolinate_=>_NAD	7	7	7	7	7	7	7	7	7	7	7	7	7	7	7	7	7	7	7	7	7	7	7	7	7	7	7	7	7	7	7	7	7	7	7	7	7	7	7	7	7	7	7	7	7	7	N/A	N/A
M00913	Pantothenate_biosynthesis,_2-oxoisovalerate/spermine_=>_pantothenate	4	4	4	4	4	4	4	4	4	4	4	4	4	4	3	4	4	4	4	4	4	4	4	4	4	4	4	4	4	4	4	4	4	4	4	4	4	4	4	4	4	4	4	4	4	4	-0.0460044	0.0317821
M00914	Coenzyme_A_biosynthesis,_archaea,_2-oxoisovalerate_=>_4-phosphopantoate_=>_CoA	2	2	2	2	2	2	2	3	2	2	3	2	2	2	2	2	2	2	2	2	2	2	2	2	2	2	2	2	2	2	2	2	2	2	2	2	2	2	2	2	2	2	2	2	2	2	0.0657952	-0.0454545
M00916	Pyridoxal-P_biosynthesis,_R5P_+_glyceraldehyde-3P_+_glutamine_=>_pyridoxal-P	2	2	2	2	2	2	2	2	2	2	2	2	2	2	2	2	2	2	2	2	2	2	2	2	2	2	2	2	2	2	1	2	2	2	2	2	2	2	2	2	2	2	2	2	2	2	-0.0460044	0.0317821
M00917	Phytosterol_biosynthesis,_squalene_2,3-epoxide_=>_campesterol/sitosterol	4	3	4	4	4	4	4	4	4	4	4	4	4	4	4	4	4	4	4	4	4	4	4	4	4	4	4	4	4	4	4	4	4	4	4	5	4	4	4	4	4	4	4	4	4	4	0.370006	-0.511237
M00918	Aerobactin_biosynthesis,_lysine_=>_aerobactin	0	0	1	1	0	0	0	0	0	0	0	0	0	0	0	0	0	0	0	0	0	0	0	0	0	0	0	0	0	0	0	0	0	0	0	0	0	0	0	0	0	0	0	0	0	0	-0.690849	-0.0454545
M00924	Cobalamin_biosynthesis,_anaerobic,_uroporphyrinogen_III_=>_sirohydrochlorin_=>_cobyrinate_a,c-diamide	1	1	1	1	1	1	1	1	1	1	1	1	1	1	1	1	1	1	1	1	1	1	1	1	1	1	1	1	1	1	1	1	1	1	1	1	1	1	1	1	1	1	1	1	1	1	N/A	N/A
M00925	Cobalamin_biosynthesis,_aerobic,_uroporphyrinogen_III_=>_precorrin_2_=>_cobyrinate_a,c-diamide	0	0	0	1	0	0	0	0	0	0	0	0	0	0	0	1	1	0	0	0	0	0	1	0	0	0	0	0	0	0	0	0	0	0	0	0	0	0	0	0	0	1	0	0	0	0	-0.140101	-0.0744529
M00926	Heme_biosynthesis,_bacteria,_glutamyl-tRNA_=>_coproporphyrin_III_=>_heme	6	6	6	6	5	6	5	6	6	6	6	6	6	6	6	5	5	5	4	6	6	6	6	6	6	6	5	6	6	6	6	5	6	6	6	6	6	5	6	6	4	5	5	5	5	5	-0.201632	0.139297
M00936	Melatonin_biosynthesis,_plants,_tryptophan_=>_serotonin_=>_melatonin	1	1	1	1	1	1	1	2	1	1	1	1	1	1	1	1	1	1	1	1	1	1	1	1	1	1	1	1	1	1	1	1	1	1	1	1	1	1	1	1	1	1	1	0	1	1	0	0
M00938	Pyrimidine_deoxyribonucleotide_biosynthesis,_UDP_=>_dTTP	5	6	6	6	6	6	6	6	6	6	6	6	6	6	5	6	6	6	6	4	5	4	5	6	6	6	6	6	6	6	6	6	6	6	6	6	6	6	6	6	6	6	6	5	6	6	0.0339313	-0.131272
M00939	Pyrimidine_degradation,_uracil_=>_3-hydroxypropanoate	1	1	1	1	1	1	1	1	1	1	1	1	1	1	1	1	1	1	1	1	1	1	1	1	1	1	1	1	1	1	1	1	1	1	1	1	1	1	1	1	1	1	1	1	1	1	N/A	N/A
M00950	Biotin_biosynthesis,_BioU_pathway,_pimeloyl-ACP/CoA_=>_biotin	2	2	2	2	2	2	2	2	2	2	2	2	2	2	2	2	2	2	2	1	2	1	2	2	2	2	2	2	2	2	2	2	2	2	2	2	2	2	2	2	2	2	2	2	2	2	-0.0657952	0.0454545
M00953	Mugineic_acid_biosynthesis,_methionine_=>_3-epihydroxymugineic_acid	2	1	1	1	1	1	1	1	1	1	1	1	1	1	1	1	1	1	1	1	1	1	1	1	1	1	1	1	1	1	1	1	1	1	1	2	2	1	1	1	1	1	1	1	1	1	-0.230956	0.375426
M00956	Lysine_degradation,_bacteria,_L-lysine_=>_succinate	1	1	1	1	1	1	1	1	1	1	1	1	1	1	1	1	1	1	1	1	1	1	1	1	1	1	1	1	1	1	1	1	1	1	1	1	1	1	1	1	1	1	1	1	1	1	N/A	N/A
M00957	Lysine_degradation,_bacteria,_L-lysine_=>_glutarate_=>_succinate/acetyl-CoA	3	3	4	3	3	3	3	3	3	3	3	3	3	3	3	3	3	3	3	3	3	3	3	3	3	3	3	3	3	3	3	3	3	3	3	3	3	3	3	3	3	3	3	3	3	3	-0.483046	-0.0317821
M00958	Adenine_ribonucleotide_degradation,_AMP_=>_Urate	3	3	3	3	3	3	2	3	3	2	2	2	3	2	2	3	3	3	3	3	3	3	3	3	3	3	3	2	3	3	2	5	3	3	3	2	2	2	3	3	3	3	3	3	3	3	-0.112548	0.077754
M00959	Guanine_ribonucleotide_degradation,_GMP_=>_Urate	3	3	3	3	3	3	2	3	3	2	2	2	3	2	2	3	3	3	3	3	3	3	3	3	3	3	3	2	3	3	2	4	3	3	3	2	2	2	3	3	3	3	3	3	3	3	-0.145156	0.100281
M00960	Lysine_degradation,_bacteria,_L-lysine_=>_D-lysine_=>_succinate	1	1	0	0	0	0	0	0	0	0	0	0	0	0	0	0	0	0	0	0	0	0	0	0	0	0	0	0	0	0	0	0	0	0	0	0	0	0	0	0	0	0	0	0	0	0	-0.690849	1
M00961	Betacyanin_biosynthesis,_L-tyrosine_=>_amaranthin	0	0	0	0	1	0	0	0	0	0	0	0	0	0	0	0	0	0	0	0	0	0	0	0	0	0	0	0	0	0	0	1	1	0	0	0	0	0	0	0	0	0	0	0	0	0	0.0815139	-0.0563138
M00968	Pentose_bisphosphate_pathway_(nucleoside_degradation),_archaea,_nucleoside/NMP_=>_3-PGA/glycerone_phosphate	1	1	1	1	1	1	0	1	1	1	0	0	1	0	0	1	1	1	1	1	1	1	1	1	1	1	1	1	1	1	1	1	1	0	0	1	1	1	1	1	1	1	1	1	1	1	-0.130744	0.0903245
M00970	Proline_degradation,_proline_=>_glutamate	2	2	2	2	2	2	2	2	2	2	2	2	2	2	2	2	2	2	2	2	2	2	2	2	2	2	2	2	2	2	2	2	2	2	2	2	2	2	2	2	2	2	2	2	2	2	N/A	N/A
M00972	Proline_metabolism	3	3	3	3	3	3	3	3	3	3	3	3	3	3	3	3	3	3	3	3	3	3	3	3	3	3	3	3	3	3	3	3	3	3	3	3	3	3	3	3	3	3	3	3	3	3	N/A	N/A
M00974	Betaine_metabolism,_animals,_betaine_=>_glycine	1	1	1	1	1	1	1	1	1	1	1	1	1	1	1	1	1	1	1	1	1	1	1	1	1	1	1	1	1	1	1	1	1	1	1	1	1	1	1	1	1	1	1	1	1	1	N/A	N/A
M00975	Betaine_degradation,_bacteria,_betaine_=>_pyruvate	2	2	2	2	2	2	2	2	2	2	2	2	2	2	2	2	2	2	2	2	2	2	2	2	2	2	2	2	2	2	2	2	2	2	2	2	2	2	2	2	2	2	2	2	2	2	N/A	N/A
M00976	C19-Steroid_hormone_biosynthesis,_pregnenolone_=>_testosterone_=>_dihydrotestosterone	1	1	1	1	1	1	1	1	1	1	1	1	1	1	1	1	1	1	1	1	1	1	1	1	1	1	1	1	1	1	1	1	1	1	1	1	1	1	1	1	1	1	1	1	2	1	0.0460044	-0.0317821
M00977	C19-Steroid_hormone_biosynthesis_(androgen_backdoor_pathway),_pregnenolone_=>_androsterone_=>_dihydrotestosterone	1	1	1	1	1	1	1	1	1	1	1	1	1	1	1	1	1	1	1	1	1	1	1	1	1	1	1	1	1	1	1	1	1	1	1	1	1	1	1	1	1	1	1	1	2	1	0.0460044	-0.0317821
M00978	Ornithine-ammonia_cycle	6	5	6	6	6	6	6	6	6	6	6	6	6	6	6	6	6	6	6	6	6	6	6	6	6	6	6	6	6	6	6	6	6	6	6	6	6	6	6	6	6	6	6	6	6	6	0.483046	-0.699206
M00981	Geissoschizine_biosynthesis,_tryptophan_=>_geissoschizine	1	1	1	1	1	1	1	1	1	1	1	1	1	1	1	1	1	1	1	1	1	1	1	1	1	1	1	1	1	1	1	1	1	1	1	1	1	1	1	1	1	1	1	0	1	1	-0.0460044	0.0317821
M00982	Methylcitrate_cycle	4	4	4	4	4	5	5	4	5	5	3	4	4	3	3	4	4	4	4	4	4	4	4	4	4	4	4	4	4	4	3	5	4	4	4	4	4	4	4	4	4	4	4	4	4	4	0.0151855	-0.0104909
M00983	GPI-anchor_remodeling	3	3	3	2	2	3	3	3	3	3	3	3	3	3	3	3	2	3	2	3	1	3	3	3	3	3	3	2	3	3	3	3	3	3	3	3	3	3	3	3	3	3	3	3	3	3	0.0726895	0.078116
[truncated: 5 more columns]
