# Supplementary material for: ﻿Whole-genome based phylogeny and comparative genomics of Sporidiobolales and related taxa of Basidiomycetes
Source: IMA Fungus. 2025 May 13;16:e141626. doi: 10.3897/imafungus.16.141626 (PMC12093110; doi:10.3897/imafungus.16.141626)
Supplement: Supplementary material 1 — Images for supplemenatl explanation and tables of full BUSCO tables, KEGG-OGs, taxon-specific genes and accession numbers [file imafungus-16-e141626-s001.zip › Supplements/TableS14.PathwayComparison.xlsx]

## Sheet: Sheet1
Pathways	Description	Leucosporidium_creatinivorum_JCM10699	Leucosporidium_creatinivorum_UCDFST_62-1032_JGI	Microbotryum_intermedium_1389_BM1212_JGI	Microbotryum_lychnidis-dioicae_p1A1_Lamole_JGI	Rhodotorula_araucariae_JCM3770	Rhodotorula_babjevae_JCM9279	Rhodotorula_dairenensis_JCM3774	Rhodotorula_glutinis_JCM8208	Rhodotorula_graminis_JCM3775	Rhodotorula_graminis_WP1_JGI	Rhodotorula_mucilaginosa_JCM8115	Rhodotorula_pacifica_JCM10908	Rhodotorula_paludigena_JCM10292	Rhodotorula_sphaerocarpa_JCM8202	Rhodotorula_taiwanensis_MD1149_JGI	Rhodotorula_toruloides_IFO0880_JGI	Rhodotorula_toruloides_ATCC204091_JGI	Rhodotorula_toruloides_IFO0559_JGI	Rhodotorula_toruloides_IFO1236_JGI	Rhodotorula_toruloides_JCM10020	Rhodotorula_toruloides_JCM10021	Rhodotorula_toruloides_JCM10049	Rhodotorula_toruloides_JCM24501	Rhodotorula_toruloides_NBRC10512	Rhodotorula_toruloides_NBRC10513	Rhodotorula_toruloides__NP11_JGI	Rhodosporidiobolus_azoricus_JCM11251	Rhodosporidiobolus_lusitaniae_JCM8547	Rhodosporidiobolus_microsporus_JCM6882	Rhodosporidiobolus_nylandii_JCM10213	Rhodosposiriobolus_odoratus_JCM11641	Rhodosporidiobolus_poonsookiae_JCM10207	Rhodosporidiobolus_ruineniae_JCM8097	Sporobolomyces_salmonicolor_JCM1841	Sporobolomyces_salmonicolor_JCM21900	Sporobolomyces_johnsonii_JCM1840	Sporobolomyces_johnsonii_JCM5296	Sporobolomyces_blumeae_JCM10212	Sporobolomyces_carnicolor_JCM3766	Sporobolomyces_koalae_JCM15063	Sporobolomyces_pararoseus_JCM3765	Sporobolomyces_pararoseus_JCM5350	Sporobolomyces_phaffii_JCM11491	Sporobolomyces_roseus_JCM5353	Sporobolomyces_ruberrimus_JCM16303	Sporobolomyces_salmoneus_JCM6883	Correlation coefficient
																																																Sporidiobolales vs other	Leucosporidiales vs other
map00010	Glycolysis_/_Gluconeogenesis	28	26	26	26	26	26	26	26	26	26	26	27	27	27	25	28	28	27	28	27	28	27	26	27	28	27	26	27	26	28	26	27	27	26	26	26	27	27	29	27	27	27	26	27	27	27	0.0990805	0.0627456
map00020	Citrate_cycle_(TCA_cycle)	21	20	21	21	21	22	22	21	22	22	21	21	21	21	20	22	22	22	22	22	22	22	21	22	22	22	21	21	21	21	21	22	21	21	21	21	22	21	22	21	21	21	21	22	21	21	0.329347	-0.322678
map00030	Pentose_phosphate_pathway	17	18	18	17	18	18	17	18	18	18	17	17	18	17	17	17	17	17	17	17	17	17	16	17	17	17	18	18	18	17	17	18	18	18	18	18	18	17	17	17	17	17	17	17	17	17	-0.0903245	0.0624006
map00040	Pentose_and_glucuronate_interconversions	16	16	14	14	8	9	9	9	10	10	9	9	10	9	8	10	10	10	10	10	10	10	10	10	10	10	11	12	12	9	9	12	11	8	8	9	8	8	7	8	8	8	8	8	8	8	-0.801096	0.659512
map00051	Fructose_and_mannose_metabolism	18	21	20	18	17	20	17	17	20	19	17	19	18	17	18	18	18	18	18	18	18	18	18	18	18	18	17	17	17	18	15	17	19	18	18	17	17	18	19	18	18	18	18	18	18	18	-0.3969	0.3281
map00052	Galactose_metabolism	12	12	10	10	8	10	10	10	9	9	10	10	10	10	9	10	10	10	10	10	10	10	10	10	10	10	10	9	10	10	9	9	10	8	8	9	9	9	9	9	9	9	9	9	9	9	-0.547778	0.646245
map00053	Ascorbate_and_aldarate_metabolism	7	7	7	7	7	7	6	7	7	7	6	6	8	7	6	6	6	6	6	6	6	6	5	6	6	6	7	8	8	7	7	8	8	7	7	7	7	6	7	6	6	6	6	6	6	6	-0.179674	0.124127
map00061	Fatty_acid_biosynthesis	7	7	7	7	7	7	7	7	7	7	7	7	7	7	7	7	7	7	7	7	7	7	7	7	7	7	7	7	7	7	7	7	7	7	7	7	7	7	7	7	7	8	8	7	7	7	0.0657952	-0.0454545
map00062	Fatty_acid_elongation	9	9	8	10	9	9	9	9	8	9	9	9	9	8	9	9	9	9	9	8	8	8	9	9	9	9	9	9	9	9	9	9	9	9	9	9	9	9	9	9	9	9	9	9	9	9	-0.0895359	0.0618558
map00071	Fatty_acid_degradation	16	17	15	15	16	17	17	16	16	16	16	16	17	17	16	17	17	17	17	15	16	16	16	17	17	17	16	18	16	16	15	16	17	16	16	17	16	16	16	16	16	17	16	16	16	16	0.253583	0.0715052
map00073	Cutin,_suberine_and_wax_biosynthesis	1	1	0	0	1	2	2	1	1	1	1	1	2	2	1	2	2	2	2	1	2	2	2	2	2	2	1	2	1	2	1	1	2	2	2	2	2	1	2	1	1	1	1	1	1	1	0.500135	-0.160706
map00074	Mycolic_acid_biosynthesis	2	1	2	2	2	2	2	2	2	2	2	2	2	2	2	1	2	2	2	2	2	2	2	2	2	2	2	2	2	2	2	2	2	2	1	1	1	2	2	2	2	2	2	2	2	2	0.140101	-0.268031
map00100	Steroid_biosynthesis	14	12	14	14	14	14	14	14	14	14	14	14	14	15	14	14	14	14	13	14	14	14	14	14	14	14	14	13	14	14	14	14	14	14	14	15	14	14	14	14	14	14	14	14	14	14	0.339683	-0.491689
map00120	Primary_bile_acid_biosynthesis	3	2	3	2	2	2	2	2	2	2	2	2	2	2	2	2	2	2	2	1	1	2	2	2	2	2	2	2	2	3	1	4	2	2	2	2	2	2	2	2	2	2	2	2	2	2	-0.303488	0.209665
map00130	Ubiquinone_and_other_terpenoid-quinone_biosynthesis	10	11	9	9	10	10	10	10	10	10	10	10	10	10	10	10	10	11	10	11	10	11	11	11	10	11	10	10	10	9	9	10	11	10	10	10	10	10	10	10	10	10	10	11	10	10	0.212722	0.160319
map00140	Steroid_hormone_biosynthesis	3	2	3	2	2	2	2	2	2	2	3	2	2	2	2	2	2	2	2	2	2	2	2	2	2	2	2	2	2	3	2	4	2	2	2	2	2	2	2	2	2	2	2	2	3	2	-0.258451	0.178551
map00190	Oxidative_phosphorylation	71	64	70	67	68	67	68	68	68	69	66	68	67	69	64	72	76	71	68	68	70	65	70	68	67	73	67	68	69	66	62	66	68	68	68	68	62	70	67	62	75	78	65	74	69	69	0.0305201	-0.0534147
map00195	Photosynthesis	0	0	0	0	0	0	0	0	0	0	0	0	1	0	0	0	0	0	0	0	0	0	0	0	0	0	0	1	0	0	0	0	0	0	0	0	0	0	1	0	0	1	0	0	0	0	0.0952381	-0.0657952
map00220	Arginine_biosynthesis	18	16	18	18	19	19	20	18	19	18	19	20	19	19	19	19	19	19	19	19	19	19	19	19	19	19	19	19	19	19	18	19	19	19	19	19	19	18	19	19	18	19	19	19	19	19	0.657537	-0.628391
map00230	Purine_metabolism	44	43	42	42	44	43	42	43	43	42	43	42	43	42	42	43	44	44	45	44	44	44	44	44	44	44	43	43	45	43	42	44	43	43	43	42	42	42	43	43	43	43	43	43	42	43	0.125359	0.10616
map00232	Caffeine_metabolism	2	2	2	2	2	2	2	2	2	2	2	2	2	2	2	2	2	2	2	2	2	2	2	2	2	2	2	1	2	2	1	2	2	2	2	1	1	1	2	2	2	2	2	2	2	2	-0.10777	0.0744529
map00240	Pyrimidine_metabolism	26	24	25	25	27	27	26	28	27	26	25	26	27	25	25	27	27	28	27	26	27	26	26	28	28	28	27	26	27	27	28	28	27	25	25	26	26	26	27	27	27	27	26	25	26	28	0.439874	-0.303887
map00250	Alanine,_aspartate_and_glutamate_metabolism	25	25	24	24	25	25	26	25	25	25	25	25	25	25	26	25	25	25	23	25	25	25	25	25	25	25	25	25	25	25	24	26	24	25	25	25	24	24	25	25	25	25	25	25	25	25	0.23206	0.0445329
map00254	Aflatoxin_biosynthesis	1	1	1	1	1	1	1	1	1	1	1	1	1	1	1	1	1	1	1	1	1	1	1	1	1	1	1	1	1	1	1	1	1	1	1	1	1	1	1	1	1	1	2	1	1	1	0.0460044	-0.0317821
map00260	Glycine,_serine_and_threonine_metabolism	29	29	29	28	28	28	27	28	28	28	28	28	29	28	28	30	30	29	30	29	30	29	29	29	30	29	28	30	28	29	28	30	29	28	28	28	28	29	29	30	29	29	28	28	29	29	-0.0130566	0.0781744
map00261	Monobactam_biosynthesis	3	3	3	3	3	3	3	3	3	3	3	3	3	3	3	3	3	3	3	3	3	3	3	3	3	3	3	3	3	3	3	3	3	3	3	3	3	3	3	3	3	3	3	3	3	3	N/A	N/A
map00270	Cysteine_and_methionine_metabolism	33	32	33	32	33	34	32	33	34	32	32	32	33	32	32	34	34	34	34	34	34	34	34	34	35	34	33	33	33	33	33	35	33	33	33	34	34	32	31	32	31	31	32	31	32	32	0.127675	-0.0882042
map00280	Valine,_leucine_and_isoleucine_degradation	26	26	26	26	26	26	26	26	26	26	26	26	26	26	25	26	26	25	25	25	25	24	25	26	26	26	26	26	26	26	26	28	26	26	26	26	26	26	26	27	26	26	27	26	26	26	-0.0460044	0.0317821
map00290	Valine,_leucine_and_isoleucine_biosynthesis	9	9	9	9	9	9	9	9	9	9	9	9	9	9	9	10	10	10	10	10	10	10	10	10	10	10	9	9	9	9	9	9	9	9	9	9	9	9	9	9	9	9	9	9	9	9	0.173009	-0.119523
map00300	Lysine_biosynthesis	12	12	11	11	11	11	11	11	11	11	11	12	11	11	11	12	11	12	12	12	12	12	12	12	12	12	11	11	12	12	11	11	12	12	12	11	12	11	11	11	11	11	11	11	11	11	-0.0545013	0.254152
map00310	Lysine_degradation	23	26	21	20	19	19	22	20	21	19	21	20	22	20	20	20	20	22	20	21	20	20	20	21	21	21	21	20	24	22	19	23	22	22	21	21	21	21	21	23	24	22	20	22	23	23	-0.279511	0.484332
map00311	Penicillin_and_cephalosporin_biosynthesis	2	2	1	0	2	1	1	1	1	1	1	1	2	1	1	1	1	1	1	1	1	1	1	1	1	1	1	2	2	1	1	2	1	1	1	1	1	2	2	1	2	2	2	2	2	2	0.0332008	0.29359
map00330	Arginine_and_proline_metabolism	21	21	20	19	20	21	21	21	21	21	21	21	22	21	21	21	20	21	20	21	21	21	20	21	21	21	21	22	22	21	20	22	22	21	21	21	21	21	21	21	21	21	21	21	21	21	0.372514	0.0245096
map00332	Carbapenem_biosynthesis	2	2	2	2	2	2	2	2	2	2	2	2	2	2	2	2	2	2	2	2	2	2	2	2	2	2	2	2	2	2	2	2	2	2	2	2	2	2	2	2	2	2	2	2	2	2	N/A	N/A
map00333	Prodigiosin_biosynthesis	2	2	2	2	2	2	2	2	2	2	2	2	2	2	2	2	2	2	2	2	2	2	2	2	2	2	2	2	2	2	2	2	2	2	2	2	2	2	2	2	2	2	2	2	2	2	N/A	N/A
map00340	Histidine_metabolism	12	13	12	12	12	12	12	12	12	12	12	13	12	12	12	12	12	12	12	12	12	12	11	12	12	12	12	12	12	13	13	12	12	12	12	12	12	12	12	12	12	12	12	12	14	12	-0.101705	0.194575
map00350	Tyrosine_metabolism	15	16	12	12	13	13	14	13	13	13	14	15	15	13	14	15	14	14	14	15	15	15	15	15	15	15	13	15	14	14	14	15	15	13	13	14	14	13	13	13	13	13	13	12	13	13	0.0302112	0.352495
map00360	Phenylalanine_metabolism	11	11	11	10	11	11	11	11	11	11	11	12	11	10	11	11	11	11	11	11	11	11	11	11	11	11	11	11	11	12	12	11	11	11	11	11	11	11	11	11	11	11	11	10	11	11	0.213623	0
map00361	Chlorocyclohexane_and_chlorobenzene_degradation	4	4	3	3	6	4	3	4	4	4	3	3	6	3	3	6	6	6	6	6	6	6	6	6	6	6	5	4	5	5	4	5	5	5	5	5	5	3	4	4	3	3	4	4	4	4	0.288245	-0.103716
map00362	Benzoate_degradation	8	8	7	6	7	5	5	6	5	5	6	6	8	5	5	7	7	7	7	7	7	7	7	7	7	7	7	7	7	7	6	7	7	8	8	7	8	5	7	6	5	5	6	7	6	7	-0.223018	0.322817
map00363	Bisphenol_degradation	0	0	0	0	0	0	0	0	0	0	0	0	0	0	0	0	0	0	0	0	0	0	0	0	0	0	0	1	0	0	0	0	0	0	0	0	0	0	0	0	0	0	0	0	0	0	0.0460044	-0.0317821
map00364	Fluorobenzoate_degradation	3	3	2	2	3	2	2	2	2	2	2	2	3	2	2	3	3	3	3	3	3	3	3	3	3	3	3	3	3	3	2	3	3	3	3	3	3	2	3	3	2	2	3	3	3	3	0.11449	0.148304
map00380	Tryptophan_metabolism	21	21	20	20	21	21	20	22	21	21	20	20	21	20	20	21	21	21	21	21	19	21	19	21	21	21	20	21	21	21	21	21	21	21	21	21	21	20	20	21	19	19	19	19	20	20	-1.15044e-17	0.143175
map00400	Phenylalanine,_tyrosine_and_tryptophan_biosynthesis	18	18	17	15	18	18	18	18	18	18	18	18	18	17	18	18	17	18	18	18	19	18	18	18	17	18	19	18	18	18	16	18	18	16	16	18	18	18	18	19	18	18	18	18	18	18	0.322329	0.0618558
map00401	Novobiocin_biosynthesis	3	3	2	2	3	3	3	3	3	3	3	3	3	3	3	3	3	3	3	3	3	3	3	3	3	3	3	3	3	3	3	3	3	3	3	3	3	3	3	3	3	3	3	3	3	3	0.690849	0.0454545
map00405	Phenazine_biosynthesis	1	1	1	1	1	1	1	1	1	1	1	1	1	1	1	1	1	1	1	1	1	1	1	1	1	1	1	1	1	1	1	1	1	1	1	1	1	1	1	1	1	1	1	1	1	1	N/A	N/A
map00410	beta-Alanine_metabolism	13	13	12	12	13	13	12	13	13	13	12	14	13	11	12	13	13	13	13	13	13	13	12	13	13	13	13	12	13	14	14	13	13	12	12	12	11	12	13	13	13	13	12	12	12	13	0.0811754	0.10515
map00430	Taurine_and_hypotaurine_metabolism	5	4	5	5	5	5	5	5	5	5	5	5	5	5	6	5	5	5	5	5	5	5	5	5	5	5	5	5	5	5	5	5	5	5	5	5	5	5	5	5	5	5	5	5	5	5	0.370006	-0.511237
map00440	Phosphonate_and_phosphinate_metabolism	2	1	2	2	2	2	2	2	2	2	2	2	2	2	2	3	3	2	3	2	3	2	2	2	3	2	2	2	2	2	2	2	2	2	2	2	2	2	2	2	2	2	2	2	2	2	0.296654	-0.356998
map00450	Selenocompound_metabolism	6	6	6	6	6	6	6	6	6	6	6	6	6	6	6	6	6	6	6	6	6	6	6	6	6	6	6	6	6	6	6	6	6	6	6	6	6	6	6	6	6	6	6	6	6	6	N/A	N/A
map00460	Cyanoamino_acid_metabolism	7	8	6	6	7	7	6	7	7	7	7	6	7	6	6	7	7	7	7	6	7	7	7	7	7	7	6	7	7	7	6	7	7	6	6	7	7	6	6	7	6	6	6	5	6	6	-0.0876698	0.339173
map00470	D-Amino_acid_metabolism	1	1	1	0	1	1	1	1	1	1	1	1	1	1	1	1	1	1	1	1	1	1	1	1	1	1	1	1	1	1	1	1	1	1	1	1	1	1	1	1	1	1	1	1	1	1	0.483046	0.0317821
map00480	Glutathione_metabolism	19	19	19	20	20	21	19	21	20	21	19	19	20	19	18	19	19	20	19	19	19	19	20	19	19	19	18	20	19	19	20	19	20	19	20	19	19	19	19	19	20	19	19	19	19	19	0.0355142	-0.10515
map00500	Starch_and_sucrose_metabolism	22	21	20	20	17	19	19	19	18	18	19	19	20	18	16	19	19	19	19	19	19	19	19	19	19	19	19	18	19	19	18	18	20	16	17	19	18	18	18	18	18	18	18	18	18	18	-0.611018	0.571487
map00510	N-Glycan_biosynthesis	28	27	26	26	25	26	24	26	26	26	25	26	24	25	24	26	24	26	24	27	25	26	26	27	27	27	25	26	27	27	27	26	26	25	27	27	27	27	27	25	26	24	26	26	26	24	-0.257497	0.329429
map00511	Other_glycan_degradation	4	4	3	4	4	4	4	4	4	4	4	3	4	3	4	4	4	4	4	3	3	3	4	4	4	4	4	4	3	4	4	4	4	4	4	4	4	3	4	4	4	4	4	4	4	4	0.0619493	0.0978232
map00512	Mucin_type_O-glycan_biosynthesis	0	0	0	0	0	0	0	0	0	0	0	0	0	0	0	0	0	0	0	0	0	0	0	0	0	0	0	0	0	0	0	0	0	0	0	0	0	0	0	0	2	0	2	1	0	2	0.0921971	-0.0636943
map00513	Various_types_of_N-glycan_biosynthesis	20	20	16	16	19	20	17	20	19	19	18	18	17	18	16	19	17	20	17	19	18	18	19	19	19	20	20	20	20	19	21	19	19	21	20	20	20	20	20	18	20	18	20	19	20	17	0.210618	0.180995
map00514	Other_types_of_O-glycan_biosynthesis	3	3	3	3	3	3	4	3	3	2	3	4	3	3	3	3	3	4	3	4	3	3	3	4	3	4	3	3	3	3	3	3	3	2	3	4	3	3	3	3	4	3	3	3	3	4	0.101052	-0.0698118
map00515	Mannose_type_O-glycan_biosynthesis	2	2	2	2	2	2	1	3	2	2	1	2	2	0	2	2	2	2	2	2	2	2	2	2	3	2	2	2	2	1	1	2	2	2	2	2	2	1	1	1	1	1	1	2	1	1	-0.141598	0.0978232
map00520	Amino_sugar_and_nucleotide_sugar_metabolism	27	26	23	23	23	23	23	23	23	23	23	23	23	23	23	23	23	23	22	23	23	23	23	23	23	23	23	23	23	23	23	23	23	25	25	23	23	23	23	23	23	23	23	23	23	24	-0.555831	0.828767
map00521	Streptomycin_biosynthesis	4	4	4	4	4	4	4	4	4	4	4	4	4	4	4	4	4	4	4	4	4	4	4	4	4	4	4	4	4	4	4	4	4	4	4	4	4	4	4	4	4	4	4	4	4	4	N/A	N/A
map00524	Neomycin,_kanamycin_and_gentamicin_biosynthesis	1	1	1	1	1	1	1	1	1	1	1	1	1	1	1	1	1	1	1	1	1	1	1	1	1	1	1	1	1	1	1	1	1	1	1	1	1	1	1	1	1	1	1	1	1	1	N/A	N/A
map00531	Glycosaminoglycan_degradation	1	1	1	1	1	1	1	1	1	1	1	1	1	1	1	1	1	1	1	1	1	1	1	1	1	1	1	1	1	1	2	1	1	1	1	1	1	1	1	1	1	1	1	1	1	1	0.0460044	-0.0317821
map00532	Glycosaminoglycan_biosynthesis_-_chondroitin_sulfate_/_dermatan_sulfate	1	1	0	0	1	1	1	0	1	1	1	1	1	1	1	1	1	1	1	1	1	0	1	1	1	1	0	0	0	0	0	1	0	0	0	0	0	0	0	0	0	0	0	0	0	0	0	0.213201
map00533	Glycosaminoglycan_biosynthesis_-_keratan_sulfate	0	0	0	0	0	0	0	0	0	0	0	0	0	0	0	0	0	1	0	1	0	0	0	1	0	1	0	1	1	1	0	0	0	0	1	1	0	0	0	0	0	0	0	0	0	0	0.152204	-0.10515
map00534	Glycosaminoglycan_biosynthesis_-_heparan_sulfate_/_heparin	3	2	1	2	2	3	2	0	1	2	3	2	2	1	3	3	2	3	3	3	3	1	2	3	3	3	0	0	0	0	1	1	0	1	1	0	1	0	1	1	1	1	0	1	0	1	-0.140478	0.194098
map00540	Lipopolysaccharide_biosynthesis	1	1	1	1	1	1	1	1	1	1	1	1	1	1	1	1	1	1	1	1	1	1	1	1	1	1	1	1	1	1	1	2	1	1	1	1	1	1	1	1	1	1	1	1	1	1	0.0460044	-0.0317821
map00541	Biosynthesis_of_various_nucleotide_sugars	6	6	6	6	6	6	6	6	6	6	6	6	6	6	5	6	6	6	6	6	6	6	6	6	6	6	6	6	6	6	6	6	6	6	6	6	6	6	6	6	6	6	6	6	6	7	0	0
map00543	Exopolysaccharide_biosynthesis	0	0	0	0	0	0	0	0	0	0	0	0	0	0	0	0	0	0	0	0	0	0	0	0	0	0	0	0	0	0	0	0	0	0	0	0	0	1	0	0	0	0	0	0	0	0	0.0460044	-0.0317821
map00550	Peptidoglycan_biosynthesis	0	0	0	0	0	0	0	0	0	0	0	0	0	0	0	0	0	0	0	0	0	0	0	0	0	0	0	0	0	0	0	0	0	0	0	0	0	0	0	0	0	0	0	0	1	0	0.0460044	-0.0317821
map00561	Glycerolipid_metabolism	16	16	16	16	15	16	15	17	16	16	16	16	16	16	16	16	16	16	16	16	16	16	15	16	16	16	16	16	16	16	15	17	16	16	16	16	16	15	16	16	16	16	16	16	16	15	-0.0657952	0.0454545
map00562	Inositol_phosphate_metabolism	24	21	22	21	22	22	22	22	22	21	21	20	22	19	20	22	21	22	22	22	21	21	22	22	22	22	21	22	22	22	21	23	21	22	23	21	22	20	22	21	21	20	21	22	21	22	-0.168061	0.237488
map00563	Glycosylphosphatidylinositol_(GPI)-anchor_biosynthesis	25	23	23	23	22	23	23	24	24	24	22	23	22	22	23	24	20	23	22	22	19	22	22	24	23	24	22	22	24	24	24	24	24	23	24	23	22	24	24	23	23	23	21	24	23	23	-0.154275	0.200864
map00564	Glycerophospholipid_metabolism	29	26	28	28	27	28	24	27	28	28	27	27	28	27	27	27	28	27	28	27	27	27	27	27	28	27	28	28	29	27	27	28	29	26	26	26	26	27	24	27	28	28	28	29	28	28	-0.129679	0.0393317
map00565	Ether_lipid_metabolism	6	6	6	6	6	6	6	6	6	6	7	6	6	5	6	7	8	6	7	6	7	6	6	6	8	6	6	6	6	6	6	6	6	6	6	6	6	6	6	6	6	6	6	6	6	6	0.0921971	-0.0636943
map00590	Arachidonic_acid_metabolism	4	4	4	4	4	4	4	4	4	4	4	4	4	4	4	4	5	4	4	4	4	4	4	4	5	4	4	4	5	4	4	4	4	4	4	3	3	4	4	4	4	4	4	4	5	4	0.0374241	-0.0258544
map00591	Linoleic_acid_metabolism	2	2	1	1	2	2	2	2	2	2	2	2	2	2	2	2	3	2	2	2	2	2	2	2	3	2	2	2	2	2	2	2	2	2	2	2	2	2	2	2	2	2	2	2	2	2	0.523268	0
map00592	alpha-Linolenic_acid_metabolism	3	3	3	3	3	3	3	3	3	3	3	3	3	3	3	3	4	3	3	3	3	3	3	3	4	3	3	3	3	3	3	3	3	3	3	3	3	3	3	3	3	3	4	3	4	3	0.0952381	-0.0657952
map00600	Sphingolipid_metabolism	13	13	13	13	12	12	12	12	12	12	12	12	12	12	11	12	12	12	12	12	12	12	12	12	12	12	12	12	12	12	12	11	12	12	12	12	12	12	11	12	12	12	12	13	12	12	-0.711717	0.491689
map00601	Glycosphingolipid_biosynthesis_-_lacto_and_neolacto_series	1	0	0	0	0	0	0	0	0	0	0	0	0	0	0	0	0	0	0	0	1	0	0	0	1	0	0	0	0	0	0	0	0	0	0	0	0	0	0	1	0	1	0	0	0	0	-0.140101	0.268031
map00603	Glycosphingolipid_biosynthesis_-_globo_and_isoglobo_series	1	1	1	1	1	1	1	1	1	1	1	1	1	1	1	1	1	1	1	1	1	1	1	1	1	1	1	1	1	1	1	1	1	1	1	1	1	1	1	1	1	1	1	1	1	1	N/A	N/A
map00604	Glycosphingolipid_biosynthesis_-_ganglio_series	2	2	2	2	2	2	2	2	2	2	2	2	2	2	2	2	2	2	2	2	2	2	2	2	2	2	2	2	2	2	2	2	2	2	2	2	2	2	2	2	2	2	2	2	2	2	N/A	N/A
map00620	Pyruvate_metabolism	30	30	28	28	30	31	31	30	31	31	30	30	30	30	29	31	31	31	31	31	31	31	29	31	31	31	30	30	30	30	30	31	30	31	30	30	30	30	32	30	30	30	31	31	30	30	0.51836	-0.0835586
map00621	Dioxin_degradation	1	1	1	1	1	1	0	1	1	1	0	0	1	0	0	1	1	1	1	1	1	1	1	1	1	1	1	1	1	1	1	1	1	1	1	1	1	0	1	1	0	0	1	1	1	1	-0.141598	0.0978232
map00622	Xylene_degradation	1	1	1	1	1	1	1	1	1	1	1	1	1	1	1	1	1	1	1	1	1	1	1	1	1	1	1	1	1	1	1	1	1	1	1	1	1	1	1	1	1	1	1	1	1	1	N/A	N/A
map00623	Toluene_degradation	5	5	4	4	5	4	4	4	4	4	4	4	5	4	4	5	5	5	5	5	5	5	5	5	5	5	5	5	5	5	4	5	5	5	5	5	5	4	5	5	4	4	5	5	5	5	0.11449	0.148304
map00624	Polycyclic_aromatic_hydrocarbon_degradation	1	1	1	1	1	1	0	1	1	1	0	0	1	0	0	1	1	1	1	1	1	1	1	1	1	1	1	1	1	1	1	1	1	1	1	1	1	0	1	1	0	0	1	1	1	1	-0.141598	0.0978232
map00625	Chloroalkane_and_chloroalkene_degradation	4	4	4	4	6	6	5	6	6	6	5	5	6	5	5	6	6	6	6	6	6	6	6	6	6	6	5	5	5	5	5	5	5	6	6	5	5	5	5	5	5	5	5	5	5	5	0.652248	-0.450605
map00626	Naphthalene_degradation	3	3	2	2	3	3	2	3	3	3	2	2	3	2	2	3	3	3	3	3	3	3	3	3	3	3	3	3	3	3	3	3	3	3	3	3	3	2	3	3	2	2	3	3	3	3	0.211445	0.112367
map00627	Aminobenzoate_degradation	7	8	6	6	6	6	5	6	6	6	6	5	6	5	5	6	6	6	6	6	6	6	6	6	6	6	5	6	6	6	6	6	7	7	7	6	7	5	5	6	5	5	5	5	5	5	-0.40007	0.511829
map00630	Glyoxylate_and_dicarboxylate_metabolism	22	24	21	21	22	23	22	22	22	22	21	22	21	22	21	21	21	22	21	21	21	22	22	22	21	22	21	22	22	21	19	23	23	21	21	21	21	21	21	22	21	21	23	20	21	22	-0.165306	0.364357
map00640	Propanoate_metabolism	20	20	20	20	19	19	19	19	19	19	18	19	19	18	18	19	19	18	18	19	19	19	19	19	19	19	19	19	19	19	18	19	19	19	19	19	18	19	19	20	19	19	21	19	19	19	-0.523268	0.361499
map00643	Styrene_degradation	4	4	3	3	3	3	2	3	3	3	3	2	4	2	2	4	4	4	4	4	4	4	4	4	4	4	2	4	3	3	3	4	4	3	3	3	3	2	2	3	2	2	2	2	2	2	-0.158764	0.242455
map00650	Butanoate_metabolism	17	18	16	18	18	17	19	17	17	17	18	18	17	18	18	18	18	17	18	18	17	17	18	18	18	18	17	17	17	17	17	18	18	17	17	16	17	16	18	17	18	18	17	19	17	18	0.10309	0.00678282
map00660	C5-Branched_dibasic_acid_metabolism	3	3	3	3	3	3	3	3	3	3	3	3	3	3	3	3	3	3	3	3	3	3	3	3	3	3	3	3	3	3	3	3	3	3	3	3	3	3	3	3	3	3	4	3	3	3	0.0460044	-0.0317821
map00670	One_carbon_pool_by_folate	18	18	19	18	19	19	20	19	19	18	19	19	19	19	19	19	18	19	18	18	19	18	18	19	19	19	19	20	19	19	19	19	19	19	19	19	19	19	19	19	19	19	19	19	19	19	0.39699	-0.388951
map00680	Methane_metabolism	18	18	17	17	15	16	15	15	16	16	16	16	17	17	16	16	16	15	16	15	16	15	17	15	16	15	17	18	17	16	15	19	18	17	16	15	15	16	17	16	16	16	15	15	16	16	-0.416243	0.394237
map00710	Carbon_fixation_by_Calvin_cycle	14	15	15	15	15	16	15	15	16	16	15	15	15	15	15	15	15	15	15	15	15	15	15	15	15	15	15	15	15	15	14	16	15	16	15	15	14	15	15	15	15	15	15	15	15	15	0.218368	-0.279369
map00720	Other_carbon_fixation_pathways	8	9	9	8	8	9	10	8	9	9	8	8	8	8	8	8	8	8	8	8	8	8	8	8	8	8	8	8	8	8	8	9	8	9	8	8	8	8	10	9	8	8	9	9	8	8	-0.110481	0.076326
map00730	Thiamine_metabolism	10	9	8	8	10	10	9	10	10	10	9	9	10	8	8	10	10	10	10	10	10	10	10	10	10	10	10	9	10	10	10	10	10	10	10	10	10	10	10	10	10	10	10	10	10	10	0.486448	-0.0755196
map00740	Riboflavin_metabolism	8	8	9	8	10	9	9	9	9	9	9	9	9	9	8	9	8	9	9	9	9	9	9	9	9	9	9	8	9	9	9	9	10	10	9	9	9	9	9	9	9	9	9	9	9	9	0.483046	-0.455543
map00750	Vitamin_B6_metabolism	8	7	8	8	8	8	8	8	8	8	8	8	8	8	8	7	7	8	7	8	7	8	7	8	8	8	8	8	8	8	7	8	8	8	8	8	8	8	8	8	8	8	8	8	8	8	0.0840498	-0.206456
map00760	Nicotinate_and_nicotinamide_metabolism	14	13	14	14	14	13	13	14	14	13	13	13	14	13	13	14	14	13	13	14	14	14	14	14	14	14	15	14	15	14	14	15	14	14	14	14	14	14	15	14	15	15	14	15	14	14	0.0943484	-0.153366
map00770	Pantothenate_and_CoA_biosynthesis	16	15	15	14	16	16	15	17	16	16	16	16	16	15	15	15	16	16	16	16	16	16	16	16	16	16	16	15	16	16	15	16	15	14	14	14	14	15	16	16	16	16	15	15	15	15	0.215884	1.44885e-17
map00780	Biotin_metabolism	5	5	5	5	5	5	5	5	5	5	5	5	5	5	5	5	5	5	5	4	5	4	5	5	5	5	5	5	5	5	5	5	5	5	5	5	5	5	5	5	5	5	5	5	5	5	-0.0657952	0.0454545
map00785	Lipoic_acid_metabolism	16	15	16	16	16	16	16	16	16	16	16	16	16	16	15	17	17	16	16	17	17	17	16	17	17	17	16	16	16	16	16	16	16	16	16	16	16	16	16	16	16	16	16	16	16	16	0.262277	-0.300264
map00790	Folate_biosynthesis	14	15	13	12	16	16	17	15	16	15	15	12	14	16	15	16	15	15	16	16	14	16	16	16	16	16	13	15	14	15	15	14	15	17	15	14	14	12	13	15	13	15	13	14	13	15	0.29359	-0.036219
map00791	Atrazine_degradation	2	2	1	1	3	3	2	3	3	2	2	3	3	2	2	2	2	2	2	2	2	2	2	2	2	2	4	4	4	4	2	3	3	4	4	4	3	1	2	3	2	2	2	2	2	2	0.35721	-0.117781
map00830	Retinol_metabolism	2	2	3	2	2	2	2	2	2	2	2	2	2	2	2	2	2	2	2	2	2	2	2	2	2	2	2	2	2	2	2	3	2	2	2	2	2	2	4	2	3	2	2	3	3	2	-0.0726895	-0.078116
map00860	Porphyrin_metabolism	16	16	17	17	14	15	14	16	15	15	15	15	15	15	15	15	15	14	13	16	15	14	15	15	15	15	14	15	15	15	15	15	15	15	15	15	15	14	15	15	13	15	14	14	14	14	-0.631345	0.302407
map00900	Terpenoid_backbone_biosynthesis	17	17	17	17	17	17	18	17	17	16	17	18	16	18	17	17	16	17	16	17	17	17	17	17	17	17	17	17	16	17	17	17	18	16	17	18	16	17	16	17	17	16	16	17	16	17	-0.0699854	0.0483494
map00901	Indole_alkaloid_biosynthesis	1	1	1	1	1	1	1	1	1	1	1	1	1	1	1	1	1	1	1	1	1	1	1	1	1	1	1	1	1	1	1	1	1	1	1	1	1	1	1	1	1	1	1	0	1	1	-0.0460044	0.0317821
map00903	Limonene_degradation	2	2	2	2	1	1	1	2	1	1	1	1	1	2	2	1	1	1	1	1	1	1	1	1	1	1	1	1	2	2	1	1	1	1	1	1	1	1	1	1	1	1	1	1	1	1	-0.625727	0.432283
map00906	Carotenoid_biosynthesis	0	0	2	2	2	2	2	2	2	2	2	2	2	2	2	2	2	2	2	2	2	2	2	2	2	2	2	2	2	2	2	2	2	2	2	2	2	2	2	2	2	2	2	2	2	2	0.690849	-1
map00907	Pinene,_camphor_and_geraniol_degradation	2	2	4	2	3	3	2	3	2	2	2	2	2	2	2	3	3	2	2	2	2	1	2	2	3	2	2	2	3	3	2	2	3	2	2	2	2	2	2	2	2	2	2	2	2	2	-0.172008	-0.0914091
map00908	Zeatin_biosynthesis	1	1	2	1	1	1	1	1	1	1	1	1	1	1	1	1	1	1	1	1	1	1	1	1	1	1	1	1	1	1	1	1	1	1	1	1	1	1	1	1	1	1	1	1	1	1	-0.483046	-0.0317821
map00909	Sesquiterpenoid_and_triterpenoid_biosynthesis	2	1	2	2	2	2	2	2	2	2	2	2	2	2	2	2	2	2	2	2	2	2	2	2	2	2	2	2	2	2	2	2	2	2	2	2	2	2	2	2	2	2	2	2	2	2	0.483046	-0.699206
map00910	Nitrogen_metabolism	11	11	11	11	12	12	11	12	13	12	8	11	12	10	11	12	12	12	11	11	12	12	12	12	12	12	11	12	12	12	11	12	11	12	12	13	13	7	8	11	8	8	11	10	11	11	0.0395739	-0.0273396
map00920	Sulfur_metabolism	13	14	12	12	14	14	13	15	15	14	13	13	14	13	12	14	14	14	14	14	14	14	14	14	14	14	14	14	14	14	14	14	14	14	14	14	14	13	13	13	13	14	13	14	13	13	0.417724	-0.0486769
map00930	Caprolactam_degradation	5	5	5	5	4	4	3	5	4	4	3	3	4	4	4	3	3	3	3	3	2	3	3	3	3	3	4	4	5	4	4	4	4	4	4	4	4	3	3	3	3	3	3	3	3	3	-0.582927	0.402715
map00940	Phenylpropanoid_biosynthesis	2	4	2	2	2	2	2	4	2	2	2	2	2	2	2	2	2	2	2	2	2	2	2	2	2	2	2	2	2	1	1	2	4	2	2	2	2	2	2	2	2	2	2	2	2	2	-0.23398	0.357321
map00946	Degradation_of_flavonoids	1	1	1	1	1	1	1	1	1	1	1	1	1	1	1	1	1	1	1	1	1	1	1	1	1	1	1	1	1	1	1	1	1	0	0	1	1	1	1	1	1	1	1	1	1	1	-0.0657952	0.0454545
map00950	Isoquinoline_alkaloid_biosynthesis	6	6	5	5	6	6	6	6	6	6	6	6	6	5	6	6	6	6	6	6	6	6	6	6	6	6	6	6	6	6	6	6	6	6	6	6	6	6	6	6	6	6	6	5	6	6	0.452381	0.0657952
map00960	Tropane,_piperidine_and_pyridine_alkaloid_biosynthesis	6	6	5	5	6	6	6	6	6	6	6	6	6	5	6	6	6	6	6	6	6	6	6	6	6	6	6	6	6	6	6	6	6	6	6	6	6	6	6	6	6	6	6	6	6	6	0.543426	0.0563138
map00965	Betalain_biosynthesis	1	1	1	1	2	1	1	1	1	1	1	1	1	1	1	1	1	1	1	1	1	1	1	1	1	1	1	1	1	1	1	2	2	1	1	1	1	1	1	1	1	1	1	0	1	1	0.0460044	-0.0317821
map00966	Glucosinolate_biosynthesis	1	1	1	1	1	1	1	1	1	1	1	1	1	1	1	1	1	1	1	1	1	1	1	1	1	1	1	1	1	1	1	1	1	1	1	1	1	1	1	1	1	1	1	1	1	1	N/A	N/A
map00970	Aminoacyl-tRNA_biosynthesis	24	25	24	24	25	25	25	24	25	25	25	25	25	25	22	25	25	25	25	25	25	25	25	25	25	25	25	25	25	25	24	24	25	25	25	25	25	25	25	25	24	24	25	25	25	25	0.28208	-0.0995106
map00980	Metabolism_of_xenobiotics_by_cytochrome_P450	5	6	5	6	7	7	5	6	7	7	5	6	7	5	4	6	6	6	6	6	6	6	6	6	6	6	6	7	6	7	7	7	7	6	6	5	5	5	5	5	6	6	6	6	6	5	0.182723	-0.126234
map00981	Insect_hormone_biosynthesis	1	1	1	1	1	1	1	1	1	1	1	1	1	1	1	1	1	1	1	1	1	1	1	1	1	1	1	1	1	1	1	1	1	1	1	1	1	1	1	1	1	1	1	1	1	1	N/A	N/A
map00982	Drug_metabolism_-_cytochrome_P450	4	5	3	4	5	5	4	4	5	5	4	5	5	4	3	4	4	4	4	4	4	4	4	4	4	4	4	5	4	5	6	5	5	4	4	4	4	4	4	4	4	4	4	4	4	4	0.132038	0.0995106
map00983	Drug_metabolism_-_other_enzymes	13	15	13	14	15	15	12	15	15	15	12	13	15	12	12	14	14	14	14	13	13	13	13	14	14	14	14	13	14	14	14	15	15	12	12	12	12	12	14	14	14	14	13	12	13	14	-0.0614935	0.0939092
map00997	Biosynthesis_of_various_other_secondary_metabolites;_Including:_Ditryptophenaline_biosynthesis,_Fumiquinazoline_D_biosynthesis,_Paerucumarin_biosynthesis,_Staphyloferrin_B_biosynthesis,_Cyclooctatin_biosynthesis,_Lovastatin_biosynthesis,_Grixazone_biosynthesis,_Staphyloferrin_A_biosynthesis,_Ethynylserine_biosynthesis,_Aerobactin_biosynthesis	0	0	1	1	0	0	0	0	0	0	0	0	0	0	0	0	0	0	0	0	0	0	0	0	0	0	0	0	0	0	0	0	0	0	0	0	0	0	0	0	0	0	0	0	0	0	-0.690849	-0.0454545
map00999	Biosynthesis_of_various_plant_secondary_metabolites;_Including:_Crocin_biosynthesis,_Ginsenoside_biosynthesis,_Saponin_adjuvant_biosynthesis,_Cannabidiol_biosynthesis,_Mugineic_acid_biosynthesis,_Pentagalloylglucose_biosynthesis,_Benzoxazinoid_biosynthesis,_Gramine_biosynthesis,_Coumarin_biosynthesis,_Furanocoumarin_biosynthesis,_Hordatine_biosynthesis,_Podophyllotoxin_biosynthesis	5	4	4	4	3	3	3	3	3	3	3	3	3	3	3	3	3	3	3	3	3	3	3	3	3	3	3	3	3	3	3	3	3	2	2	4	4	3	3	3	3	3	3	3	3	3	-0.738741	0.622151
map01040	Biosynthesis_of_unsaturated_fatty_acids	10	9	9	10	9	9	9	9	9	9	9	9	9	9	9	9	9	9	9	8	8	9	9	9	9	9	9	9	9	9	8	9	9	9	9	9	9	9	9	9	9	9	9	9	9	9	-0.489439	0.338129
map01051	Biosynthesis_of_ansamycins	1	1	1	1	1	1	1	1	1	1	1	1	1	1	1	1	1	1	1	1	1	1	1	1	1	1	1	1	1	1	1	1	1	1	1	1	1	1	1	1	1	1	1	1	1	1	N/A	N/A
map01059	Biosynthesis_of_enediyne_antibiotics	0	0	0	0	0	0	0	0	0	1	0	0	0	0	0	0	0	0	0	0	0	0	0	0	0	0	0	0	0	0	0	0	0	0	0	0	0	0	0	0	0	0	0	0	0	0	0.0460044	-0.0317821
map01100	Metabolic_pathways	703	692	677	662	672	679	666	680	678	671	660	668	684	658	646	686	679	685	671	677	677	671	683	686	687	692	671	683	690	673	653	690	689	672	671	672	664	653	665	664	672	672	660	677	669	670	-0.244381	0.427089
map01110	Biosynthesis_of_secondary_metabolites	284	280	281	277	281	283	278	284	282	278	278	281	283	277	272	282	280	281	277	282	284	282	281	283	284	283	281	282	283	282	275	287	286	278	277	280	278	276	281	280	277	278	279	279	279	279	-0.0182438	0.121311
map01120	Microbial_metabolism_in_diverse_environments	153	159	149	145	148	148	141	147	148	146	139	147	153	142	140	150	148	147	148	149	149	148	147	149	151	149	148	152	154	151	143	153	156	151	150	146	146	134	142	145	136	136	141	141	140	140	-0.282607	0.375661
map01200	Carbon_metabolism	78	82	78	78	77	78	77	77	78	78	75	76	79	76	74	79	79	78	79	77	79	78	77	78	79	78	79	81	80	77	75	82	81	79	78	77	76	76	78	77	76	76	76	75	76	76	-0.231212	0.280187
map01210	2-Oxocarboxylic_acid_metabolism	37	36	37	37	37	37	37	36	37	36	37	37	37	37	36	38	38	37	37	38	38	38	37	38	38	38	37	37	37	37	37	38	37	37	37	37	37	37	38	37	36	37	37	38	37	37	0.204124	-0.233689
map01212	Fatty_acid_metabolism	23	24	23	24	23	23	23	23	22	23	23	23	23	23	23	23	23	23	23	21	21	22	23	23	23	23	23	24	23	23	22	23	23	23	23	23	23	23	23	23	23	24	23	23	23	23	-0.307472	0.212417
map01220	Degradation_of_aromatic_compounds	11	12	8	8	10	8	6	9	8	8	7	7	11	7	7	9	9	9	9	9	9	9	9	9	9	9	10	9	11	10	9	10	11	9	9	9	9	6	8	8	6	6	8	8	8	8	-0.247157	0.442932
map01230	Biosynthesis_of_amino_acids	89	89	88	87	87	87	86	86	87	86	86	87	88	86	86	90	88	89	90	89	91	89	90	89	89	89	88	88	88	89	85	87	88	87	87	87	88	86	87	88	86	87	86	86	87	87	-0.14563	0.218269
map01232	Nucleotide_metabolism	31	30	32	32	32	32	30	33	32	30	30	30	32	30	29	32	33	33	33	31	32	31	32	33	33	33	32	31	32	32	31	33	32	31	31	31	31	31	32	32	32	32	32	31	31	33	0.109563	-0.233955
map01240	Biosynthesis_of_cofactors	102	101	102	98	105	105	105	105	105	104	103	99	103	103	98	104	101	103	101	104	101	104	104	105	104	105	101	105	103	103	103	103	105	106	104	104	104	100	104	103	102	104	100	103	100	102	0.341289	-0.153197
map01250	Biosynthesis_of_nucleotide_sugars	19	19	19	19	19	19	19	19	19	19	19	19	19	19	19	19	19	19	18	19	19	19	19	19	19	19	19	19	19	19	19	19	19	19	19	19	19	19	20	19	19	19	19	19	19	19	0	0
map01310	Nitrogen_cycle	2	2	2	2	2	2	2	2	3	2	0	2	2	2	2	2	2	2	2	2	2	2	2	2	2	2	2	2	2	2	2	2	2	2	2	2	2	0	0	2	0	0	2	2	2	2	-0.0933633	0.0645
map01501	beta-Lactam_resistance	0	0	0	1	0	0	0	0	0	0	0	0	0	0	0	0	0	0	0	0	0	0	0	0	0	0	0	0	0	0	0	0	0	0	0	0	0	0	0	0	0	0	0	0	0	0	-0.483046	-0.0317821
map01502	Vancomycin_resistance	0	0	0	0	0	0	0	0	0	0	0	0	0	0	0	0	0	0	0	0	0	0	0	0	0	0	0	0	0	0	0	0	0	0	0	0	0	0	0	0	0	0	0	0	1	0	0.0460044	-0.0317821
map01521	EGFR_tyrosine_kinase_inhibitor_resistance	9	8	8	8	8	8	8	8	8	8	8	9	8	8	7	8	8	8	8	8	8	8	9	8	8	8	7	9	8	8	8	9	8	8	8	8	8	8	9	8	8	8	9	9	8	8	-0.08243	0.176017
map01522	Endocrine_resistance	8	7	6	6	6	6	5	6	6	7	7	6	7	7	6	6	6	6	6	6	6	6	7	6	6	6	6	7	6	6	6	6	6	7	7	7	7	6	7	6	7	6	6	6	6	6	-0.251652	0.466437
map01523	Antifolate_resistance	8	8	8	7	8	8	8	8	8	8	8	8	8	8	8	8	7	9	7	8	8	8	8	9	8	9	8	8	8	8	8	8	8	8	8	8	7	8	8	8	8	8	8	8	8	8	0.18086	0.0118997
map01524	Platinum_drug_resistance	16	17	16	16	17	17	16	16	17	17	16	16	16	16	16	16	15	15	16	15	16	15	17	16	16	16	16	16	16	16	16	16	17	16	16	15	15	17	16	15	15	16	15	16	15	15	-0.152148	0.188475
map02010	ABC_transporters	7	8	8	9	7	8	7	8	8	7	7	7	7	7	7	7	8	8	7	8	8	8	8	8	8	8	7	7	7	7	7	7	7	8	7	7	6	7	7	7	7	7	7	7	7	7	-0.359288	0.0579165
map02020	Two-component_system	15	17	14	13	14	14	15	14	15	13	14	14	14	13	15	14	14	14	14	13	14	13	14	14	14	14	14	14	15	14	13	16	15	14	15	14	14	14	13	14	14	15	13	15	13	14	-0.243225	0.495552
map02024	Quorum_sensing	9	7	7	8	8	7	7	8	8	8	7	7	8	7	7	7	7	7	7	7	7	7	7	7	7	7	8	8	8	8	8	8	7	8	7	7	6	7	7	7	7	7	7	7	7	7	-0.251652	0.271381
map02025	Biofilm_formation_-_Pseudomonas_aeruginosa	2	2	2	2	2	2	2	2	2	2	2	2	2	2	2	2	2	2	2	2	2	2	2	2	2	2	2	2	2	2	2	2	2	2	2	2	2	2	2	2	2	2	2	2	2	2	N/A	N/A
map02026	Biofilm_formation_-_Escherichia_coli	1	1	1	1	1	1	1	1	1	1	1	1	1	1	0	1	1	1	1	1	1	1	1	1	1	1	1	1	1	1	1	2	1	1	1	1	1	1	1	1	1	1	1	1	1	1	0	0
map02030	Bacterial_chemotaxis	0	1	0	0	0	0	0	0	0	0	0	0	0	0	0	0	0	0	0	0	0	0	0	0	0	0	0	0	0	0	0	0	0	0	0	0	0	0	0	0	0	0	0	0	0	0	-0.483046	0.699206
map02040	Flagellar_assembly	0	0	0	0	0	0	0	1	0	0	0	0	0	0	0	0	0	0	1	0	0	0	0	0	0	0	0	0	0	0	0	0	0	0	0	0	0	0	0	0	0	0	0	0	0	0	0.0657952	-0.0454545
map03008	Ribosome_biogenesis_in_eukaryotes	60	61	60	58	59	61	59	61	61	61	59	60	61	59	61	62	60	61	60	60	62	60	58	60	63	61	60	61	62	62	61	61	62	61	59	62	62	61	59	61	60	60	60	59	61	59	0.191853	0.00815641
map03010	Ribosome	110	108	112	105	102	103	102	103	106	105	103	102	109	104	107	111	104	108	105	108	109	110	107	109	108	111	103	102	104	103	106	102	104	107	107	106	106	102	103	106	107	105	104	103	104	102	-0.348373	0.259695
map03013	Nucleocytoplasmic_transport	60	55	59	56	58	57	55	58	59	56	57	56	57	55	57	55	54	58	55	59	56	58	58	58	57	58	60	61	60	60	60	58	59	58	55	59	56	58	59	58	59	60	57	57	58	58	0.0238787	-0.0164966
map03015	mRNA_surveillance_pathway	49	45	45	46	47	46	45	46	46	44	44	46	46	45	42	46	44	45	47	46	47	46	47	46	47	46	47	47	47	48	46	47	47	47	46	48	45	47	47	48	47	47	46	48	48	47	0.00786403	0.119523
map03018	RNA_degradation	48	46	50	49	49	47	45	46	51	49	49	47	48	50	49	50	48	48	49	47	47	47	49	48	48	50	47	48	50	50	51	46	51	50	48	45	45	47	46	46	50	49	47	48	49	48	-0.0185428	-0.150877
map03020	RNA_polymerase	28	26	25	23	27	25	24	26	27	27	26	26	28	26	27	27	27	23	24	26	27	27	28	25	26	26	27	25	25	25	25	27	24	25	26	26	25	25	26	23	24	25	25	25	27	25	0.0470553	0.216721
map03022	Basal_transcription_factors	27	25	28	28	27	26	28	28	27	27	28	27	28	27	26	27	25	27	26	28	26	28	27	28	28	28	27	27	28	27	26	28	28	28	28	27	27	26	26	27	29	27	28	25	27	28	0.0504021	-0.263639
map03030	DNA_replication	30	29	28	27	29	30	29	30	28	28	29	29	31	29	28	30	28	31	29	31	31	31	30	31	31	31	29	29	28	31	30	28	31	29	29	29	29	29	27	27	30	30	30	27	30	29	0.209512	0.0304718
map03040	Spliceosome	91	88	91	89	90	90	89	91	90	90	88	90	91	91	90	92	90	89	89	90	92	88	90	89	91	91	91	89	91	91	89	90	90	91	88	90	86	89	85	88	91	92	89	86	87	89	-0.0278281	-0.0147885
map03050	Proteasome	36	34	36	37	37	36	36	36	37	37	37	35	37	37	36	37	36	37	37	37	37	37	37	37	37	37	37	37	37	37	36	37	37	36	37	36	36	37	37	37	37	37	37	37	37	37	0.4398	-0.556422
map03060	Protein_export	25	25	24	25	24	23	24	24	23	22	24	24	23	25	25	25	24	22	23	24	24	24	24	24	25	24	24	25	24	24	21	24	24	25	25	26	24	25	24	23	24	23	24	23	22	25	-0.250624	0.227695
map03070	Bacterial_secretion_system	2	2	3	2	2	2	2	2	2	2	2	2	2	2	2	2	2	2	2	2	2	2	2	2	2	2	2	2	2	2	2	2	2	2	2	2	1	2	2	2	2	2	2	2	2	2	-0.370006	0
map03082	ATP-dependent_chromatin_remodeling	32	32	27	30	29	27	28	29	29	31	28	25	28	31	30	27	27	29	27	29	27	29	28	29	28	29	29	27	27	29	29	29	28	28	29	28	28	31	30	26	30	31	28	31	29	30	-0.305903	0.456115
map03083	Polycomb_repressive_complex	11	12	11	12	12	11	11	11	12	12	11	12	14	13	14	13	11	12	12	12	13	14	12	12	13	12	11	12	14	11	13	13	12	14	14	13	12	14	14	14	14	13	12	15	14	12	0.28208	-0.194875
map03250	Viral_life_cycle_-_HIV-1	14	15	15	14	15	14	15	14	15	13	15	14	15	15	17	18	16	15	16	15	16	15	16	14	15	15	15	16	15	15	14	14	15	14	14	14	14	17	12	15	16	16	16	16	16	16	0.150034	-0.103651
map03264	Virion_-_Flavivirus_and_Alphavirus	1	1	1	1	1	1	1	1	1	1	1	1	1	1	1	1	1	2	1	2	1	1	1	2	1	2	1	1	1	1	1	1	1	1	1	1	1	1	1	1	1	1	1	1	1	1	0.0952381	-0.0657952
map03265	Virion_-_Ebolavirus,_Lyssavirus_and_Morbillivirus	1	1	1	1	1	1	0	1	1	1	0	0	1	0	1	1	1	1	1	1	1	1	1	1	1	1	1	1	1	1	1	1	1	1	1	1	1	0	1	1	1	1	1	1	1	1	-0.10777	0.0744529
map03266	Virion_-_Herpesvirus	1	1	1	1	2	2	2	2	2	2	2	2	2	2	2	2	2	2	2	2	2	2	2	2	2	2	2	2	2	2	2	2	2	2	2	2	2	1	1	1	1	1	2	1	1	1	0.519462	-0.35887
map03272	Virion_-_Hepatitis_viruses	7	7	6	7	7	7	7	7	7	6	7	7	7	7	7	7	7	7	7	7	7	7	7	6	6	7	7	7	7	7	7	7	7	7	7	7	7	7	8	7	7	7	7	7	7	7	0.176453	0.0430243
map03273	Virion_-_Lassa_virus_and_SFTS_virus	2	1	1	1	1	1	1	1	1	1	1	1	1	1	1	1	1	1	1	1	1	1	1	1	1	1	1	1	1	1	1	1	1	1	1	1	1	1	1	1	1	1	1	1	1	1	-0.483046	0.699206
map03320	PPAR_signaling_pathway	11	12	13	11	12	11	12	11	11	10	11	11	12	11	11	12	11	12	11	11	10	12	12	12	11	12	11	12	11	11	11	12	11	12	11	11	13	11	11	12	13	13	11	12	11	13	-0.103623	-7.94781e-18
map03410	Base_excision_repair	26	26	25	26	26	27	26	27	26	25	26	26	27	26	27	26	26	27	25	26	27	26	25	27	27	27	25	25	25	27	27	26	27	24	24	24	24	27	25	24	27	27	25	25	27	26	0.0505076	0.0186097
map03420	Nucleotide_excision_repair	46	44	45	44	45	44	42	45	45	45	44	44	47	45	42	46	44	43	41	47	47	47	46	46	46	47	44	45	44	46	44	44	45	45	46	44	45	45	41	42	44	45	44	43	45	44	-0.0294356	0.0563138
map03430	Mismatch_repair	18	18	18	18	18	19	18	18	18	17	18	18	19	18	17	19	17	19	18	19	19	19	19	19	19	19	18	19	19	19	18	18	19	18	18	18	18	19	17	17	18	18	18	17	18	18	0.10219	-0.0705978
map03440	Homologous_recombination	20	19	17	18	19	21	19	20	20	19	19	19	21	20	18	20	19	20	19	20	20	20	20	20	20	20	20	19	19	18	20	18	18	17	17	17	16	19	19	19	18	19	20	19	18	20	0.156967	0.0834159
map03450	Non-homologous_end-joining	10	10	7	8	10	9	9	9	10	8	10	10	8	9	10	9	9	8	8	9	8	9	9	9	9	9	9	7	8	10	7	8	9	8	8	7	6	7	8	7	9	9	7	9	8	8	-0.0693375	0.310221
map03460	Fanconi_anemia_pathway	21	22	21	21	22	22	22	23	23	22	22	22	23	20	21	25	23	24	24	24	24	24	24	24	24	24	24	23	23	22	22	22	23	23	22	23	23	22	21	21	21	21	21	22	21	22	0.317125	-0.173689
map04010	MAPK_signaling_pathway	20	14	14	18	16	17	14	17	15	17	15	17	16	16	16	17	16	18	16	18	15	18	19	18	16	18	17	17	17	17	19	18	18	16	17	15	16	16	17	16	16	16	16	19	16	16	0.0350808	0.0553955
map04011	MAPK_signaling_pathway_-_yeast	51	48	50	47	47	50	46	50	49	48	49	50	48	49	49	50	50	48	48	47	49	47	49	48	49	49	49	50	47	50	48	49	48	50	49	50	49	49	49	47	50	49	47	51	49	48	-0.0633772	0.135333
map04012	ErbB_signaling_pathway	8	7	6	6	6	6	6	6	6	7	6	6	6	6	6	6	6	6	6	6	6	6	7	6	6	6	7	7	6	6	7	7	6	6	7	6	6	6	7	6	6	6	7	7	6	6	-0.290687	0.523068
map04013	MAPK_signaling_pathway_-_fly	16	14	13	13	16	15	13	16	14	15	14	14	15	14	14	14	13	16	13	17	14	17	16	16	14	16	14	14	14	15	15	14	16	15	14	14	14	15	14	13	13	13	13	13	13	13	0.0976745	0.11511
map04014	Ras_signaling_pathway	19	16	17	19	18	17	16	18	17	18	17	19	18	18	18	17	18	18	17	18	17	18	17	18	18	18	18	19	20	18	18	19	19	17	17	17	18	17	20	17	18	18	19	18	19	20	0.0605469	-0.0984207
map04015	Rap1_signaling_pathway	11	8	11	11	10	9	11	10	9	11	10	10	10	10	10	10	9	10	9	10	9	11	11	11	9	10	12	12	13	12	10	11	10	9	10	9	10	10	11	11	10	10	10	10	12	12	0.0164638	-0.168335
map04016	MAPK_signaling_pathway_-_plant	4	4	4	4	4	4	4	4	4	4	4	4	4	4	4	4	4	4	4	4	4	4	4	4	4	4	4	4	4	4	4	4	4	4	4	4	4	4	4	4	4	4	4	4	4	4	N/A	N/A
map04020	Calcium_signaling_pathway	11	10	10	10	10	10	10	10	10	9	10	9	10	10	11	11	11	13	10	12	11	10	12	13	12	13	11	11	11	11	11	11	11	10	10	11	11	11	10	9	11	9	11	13	11	12	0.14645	-0.0494633
map04022	cGMP-PKG_signaling_pathway	15	13	13	12	13	13	12	12	12	12	15	11	12	11	13	11	11	12	11	11	11	11	12	12	11	12	13	13	14	14	12	11	12	11	11	12	12	11	12	10	11	11	10	10	10	10	-0.365176	0.385163
map04024	cAMP_signaling_pathway	17	13	14	16	13	12	11	13	12	13	13	13	13	13	14	15	13	15	12	15	13	13	14	15	14	15	13	15	15	15	13	14	13	12	11	12	14	13	13	14	14	13	12	13	13	12	-0.387972	0.268031
map04060	Cytokine-cytokine_receptor_interaction	0	0	0	1	0	0	0	0	0	0	0	0	0	0	0	0	0	1	0	1	0	1	0	1	0	1	1	0	0	0	0	1	0	0	0	0	0	0	1	0	0	1	1	1	0	0	0.00763915	-0.12666
map04061	Viral_protein_interaction_with_cytokine_and_cytokine_receptor	0	0	0	0	0	0	0	0	0	0	0	0	0	0	0	0	0	0	0	0	0	0	0	0	0	0	1	0	0	0	0	0	0	0	0	0	0	0	0	0	0	0	0	0	0	0	0.0460044	-0.0317821
map04062	Chemokine_signaling_pathway	16	13	12	13	13	12	12	13	12	13	14	14	13	13	14	12	12	13	12	13	12	14	12	13	12	13	13	15	13	15	14	12	13	11	13	12	12	12	15	12	12	12	13	13	14	14	-0.169344	0.323976
map04064	NF-kappa_B_signaling_pathway	5	6	5	4	7	4	4	4	4	4	4	6	5	4	4	7	6	6	6	6	5	6	5	6	5	6	4	5	4	6	5	4	6	4	4	5	4	5	4	4	4	5	4	5	4	4	-0.0435952	0.145569
map04066	HIF-1_signaling_pathway	15	15	14	13	15	15	15	15	15	16	15	15	14	15	16	15	14	14	14	14	14	14	15	14	14	14	14	16	15	15	15	16	15	15	14	15	15	15	15	13	14	14	12	15	13	14	0.109599	0.117781
map04068	FoxO_signaling_pathway	16	17	16	15	16	15	15	16	15	17	15	15	17	16	16	16	14	15	15	15	15	15	16	15	15	15	14	16	15	15	16	16	16	16	15	16	17	16	16	16	16	15	15	16	16	16	-0.179674	0.274387
map04070	Phosphatidylinositol_signaling_system	23	20	21	20	21	21	21	21	21	20	20	19	21	18	19	21	20	21	21	21	20	20	21	21	21	21	20	21	21	21	21	24	20	21	22	20	21	20	21	21	21	20	21	21	21	22	-0.0854098	0.172099
map04071	Sphingolipid_signaling_pathway	23	22	21	22	21	21	22	21	21	21	22	21	21	22	21	22	22	23	22	23	22	23	22	23	22	23	20	22	21	22	21	22	22	21	22	22	20	21	22	21	21	21	21	22	22	21	-0.141598	0.238444
map04072	Phospholipase_D_signaling_pathway	15	14	14	14	12	13	13	13	13	13	14	14	13	13	13	13	13	13	13	13	13	13	13	13	13	13	13	14	13	14	13	15	13	13	13	13	13	13	15	13	13	14	13	13	13	13	-0.486448	0.42291
map04075	Plant_hormone_signal_transduction	3	3	3	3	3	3	3	3	3	3	3	3	3	3	3	3	3	3	3	3	3	3	3	3	3	3	3	3	4	3	3	3	4	3	3	3	3	3	3	3	3	3	3	3	3	3	0.0657952	-0.0454545
map04080	Neuroactive_ligand-receptor_interaction	4	6	4	5	3	3	4	3	3	3	3	3	2	3	3	5	4	5	4	5	4	4	3	5	5	5	3	3	3	3	3	3	3	2	2	3	4	3	4	3	4	4	3	3	4	3	-0.406016	0.339683
map04110	Cell_cycle	58	58	59	57	57	57	57	56	57	56	56	55	58	58	57	58	56	57	57	57	57	57	57	57	57	57	57	58	57	57	56	58	59	57	54	56	57	58	57	57	58	57	56	56	57	58	-0.327965	0.226574
map04111	Cell_cycle_-_yeast	73	74	73	73	73	73	73	72	73	72	73	72	72	74	71	73	72	73	73	74	73	73	74	73	73	73	73	73	74	74	73	74	74	73	71	73	71	73	73	74	73	73	74	72	73	73	-0.116267	0.148746
map04112	Cell_cycle_-_Caulobacter	3	3	1	1	3	3	3	3	3	3	3	3	3	2	1	3	3	3	3	3	3	3	3	3	3	3	3	3	3	3	2	3	2	3	3	3	3	0	3	2	3	3	3	3	3	3	0.325151	0.0884907
map04113	Meiosis_-_yeast	53	53	52	52	52	53	51	51	52	51	53	50	51	53	49	53	52	53	52	53	53	52	52	53	53	53	52	51	53	53	50	53	52	51	50	52	52	52	51	52	52	52	52	53	51	52	-0.162831	0.220296
map04114	Oocyte_meiosis	30	29	31	30	30	30	29	30	30	30	31	29	31	30	30	30	29	30	30	30	30	30	30	30	30	30	30	31	30	30	31	30	30	31	30	30	30	30	30	30	30	30	29	29	30	30	0	-0.208712
map04115	p53_signaling_pathway	9	7	8	6	8	9	8	9	8	9	8	9	7	8	7	9	8	7	9	8	9	8	9	8	9	8	7	9	8	9	8	9	9	9	8	8	7	9	7	7	7	8	7	8	7	7	0.201364	-0.011129
map04120	Ubiquitin_mediated_proteolysis	52	50	51	50	54	51	51	52	50	51	50	51	52	50	50	51	47	52	49	51	50	52	51	52	50	52	50	51	50	53	51	52	57	51	50	51	51	52	49	51	50	48	48	50	50	50	0.0106898	0.0265861
map04122	Sulfur_relay_system	7	8	8	7	8	8	8	9	9	9	8	8	9	9	8	8	8	8	8	8	8	8	8	8	8	8	8	9	8	8	8	8	8	8	7	7	6	8	7	9	8	8	7	8	7	8	0.225767	-0.155971
map04130	SNARE_interactions_in_vesicular_transport	13	14	13	14	14	14	13	14	14	13	14	14	13	14	14	13	13	14	12	13	12	13	13	15	13	15	13	14	13	13	14	12	15	12	12	12	11	13	14	13	13	13	14	13	13	13	-0.0788196	0.0544525
map04136	Autophagy_-_other	22	22	22	21	20	20	20	20	21	20	20	21	20	21	19	20	20	21	21	20	21	21	22	21	21	21	20	21	21	21	21	20	21	21	20	20	21	22	22	22	21	22	21	22	21	21	-0.370794	0.327148
map04137	Mitophagy_-_animal	31	32	31	26	29	29	29	30	28	30	27	28	30	28	29	31	27	32	29	31	29	32	30	32	30	32	28	29	28	32	27	28	31	29	27	29	28	29	29	30	30	29	30	31	29	31	-0.103429	0.276884
map04138	Autophagy_-_yeast	64	62	64	62	63	64	62	64	65	63	63	64	64	64	61	63	63	63	63	63	63	63	65	64	64	64	64	64	64	65	64	64	64	65	64	64	62	65	64	66	64	64	64	64	64	64	0.230976	-0.15957
map04139	Mitophagy_-_yeast	25	25	25	25	24	24	24	24	24	23	24	24	24	23	24	23	23	24	24	24	24	23	24	24	24	24	24	24	24	24	24	24	24	25	25	25	25	25	22	25	24	24	24	24	25	25	-0.412472	0.284956
map04140	Autophagy_-_animal	49	51	51	47	48	48	48	48	48	47	47	52	49	48	44	49	45	51	48	48	46	50	50	51	48	51	46	49	49	50	49	48	50	49	46	48	47	49	50	50	49	51	48	50	48	50	-0.154202	0.169356
map04141	Protein_processing_in_endoplasmic_reticulum	73	69	68	69	67	67	65	66	65	65	67	65	67	66	66	68	66	67	65	68	66	67	65	68	68	68	67	67	68	68	68	69	66	67	65	64	66	67	67	66	65	64	68	67	66	66	-0.577106	0.566641
map04142	Lysosome	28	29	27	27	28	29	26	28	27	28	27	27	28	26	27	28	28	29	28	29	28	29	30	29	29	29	27	26	28	27	29	27	28	29	28	30	26	25	28	28	27	27	28	28	27	27	0.00930296	0.141393
map04144	Endocytosis	66	65	63	67	67	67	66	67	67	66	67	67	66	67	66	67	66	68	67	68	67	66	68	67	66	68	66	69	66	69	70	65	67	65	65	67	67	65	66	65	67	65	65	66	66	65	0.299913	-0.165022
map04145	Phagosome	32	31	31	31	30	31	32	32	30	32	32	33	31	31	31	31	27	30	29	29	31	29	31	31	30	31	31	31	31	31	30	31	31	31	30	31	27	31	31	29	30	31	30	32	30	32	-0.15836	0.155153
map04146	Peroxisome	40	41	37	39	39	39	40	39	38	38	40	40	39	40	39	40	39	40	40	39	39	39	39	40	40	40	38	36	40	39	34	42	39	39	39	38	38	38	41	40	40	39	39	39	40	39	-0.0288556	0.228345
map04148	Efferocytosis	24	25	23	22	22	23	23	23	23	22	23	23	24	23	22	23	23	25	23	24	23	23	22	25	23	25	24	22	23	24	23	22	23	23	23	23	23	22	23	23	22	22	23	25	24	23	-0.130346	0.333712
map04150	mTOR_signaling_pathway	42	40	41	40	41	40	40	40	41	41	40	41	41	37	38	40	37	41	39	39	40	39	40	41	41	41	39	41	40	41	38	43	41	40	40	41	39	40	40	39	40	43	40	40	40	40	-0.158172	0.153366
map04151	PI3K-Akt_signaling_pathway	29	30	29	27	27	26	26	26	27	29	26	27	27	26	26	25	25	26	26	27	26	26	29	26	26	26	27	28	28	29	27	27	26	27	27	27	29	25	28	25	27	29	28	28	28	26	-0.425801	0.420235
map04152	AMPK_signaling_pathway	24	25	24	23	23	23	22	23	23	24	23	24	24	24	22	23	22	23	23	23	23	22	24	23	23	23	23	23	23	25	24	25	23	23	24	24	25	23	24	24	23	25	24	23	23	22	-0.228986	0.28814
map04210	Apoptosis	14	11	10	9	10	10	11	10	10	10	10	10	9	10	10	12	11	11	12	11	11	10	10	12	11	12	10	9	10	11	10	12	12	10	10	10	9	11	10	9	9	11	9	11	10	9	-0.171774	0.421938
map04211	Longevity_regulating_pathway	15	16	15	13	14	14	12	14	14	15	15	14	15	14	12	13	13	15	14	15	14	14	16	15	14	15	14	14	14	16	16	14	15	14	14	15	16	14	15	14	14	16	13	14	14	14	-0.129222	0.255755
map04212	Longevity_regulating_pathway_-_worm	17	18	16	16	17	18	17	18	18	18	18	18	17	18	15	18	17	18	18	17	18	18	17	17	18	18	17	19	18	18	17	18	18	17	17	17	17	17	19	16	19	18	18	17	17	18	0.289024	3.69468e-18
map04213	Longevity_regulating_pathway_-_multiple_species	15	15	15	14	15	15	14	15	15	16	16	15	16	15	14	14	15	15	15	15	15	15	15	15	15	15	15	16	15	15	15	15	15	15	15	15	15	15	16	15	15	15	15	15	15	15	0.189819	-0.0104909
map04214	Apoptosis_-_fly	13	11	11	10	12	11	10	11	11	10	11	12	9	11	11	13	11	12	11	12	11	11	12	13	11	13	12	11	12	11	11	11	13	10	10	10	10	11	10	10	10	11	11	12	11	10	-0.0453908	0.197798
map04215	Apoptosis_-_multiple_species	2	2	2	1	2	2	2	2	2	2	2	2	1	2	2	2	1	1	2	1	2	1	2	2	2	2	2	1	2	2	1	2	2	2	2	1	1	3	1	1	1	2	1	2	1	1	-0.0457663	0.135504
map04216	Ferroptosis	8	8	7	5	7	8	8	9	8	8	8	8	8	8	7	7	8	8	8	8	8	8	8	8	8	8	8	8	8	8	7	8	8	8	8	8	8	8	8	6	8	8	7	8	8	8	0.387972	0.0744529
map04217	Necroptosis	20	21	18	18	19	19	20	19	19	19	19	20	19	19	19	20	20	20	20	20	20	20	19	19	19	20	19	21	20	21	20	20	21	19	19	20	19	20	18	17	19	19	17	19	20	20	0.0559881	0.257862
map04218	Cellular_senescence	25	24	23	23	23	23	24	23	23	23	23	25	22	23	21	23	23	24	23	23	23	23	23	24	23	24	22	25	24	25	25	25	23	24	23	24	22	22	23	21	23	24	23	22	24	23	-0.148624	0.267438
map04260	Cardiac_muscle_contraction	17	13	16	15	14	16	13	15	14	15	15	13	14	14	15	16	19	17	13	15	16	14	14	14	16	15	14	16	14	13	10	12	14	13	12	14	13	15	13	12	19	18	12	16	14	15	-0.128388	0.0591312
map04261	Adrenergic_signaling_in_cardiomyocytes	15	14	14	12	13	15	12	14	13	13	15	12	13	12	14	13	13	12	12	12	13	12	12	12	14	12	13	15	13	14	13	11	13	13	12	13	13	12	12	12	12	12	11	11	11	11	-0.290573	0.346544
map04270	Vascular_smooth_muscle_contraction	8	6	7	8	7	7	7	7	7	7	8	8	7	7	7	7	8	7	7	7	7	7	8	7	8	7	7	8	7	7	7	8	7	7	7	7	7	7	7	7	7	8	7	8	8	7	-0.00706507	-0.10738
map04310	Wnt_signaling_pathway	18	15	15	14	14	15	14	16	16	16	14	14	14	16	15	18	16	16	17	16	18	16	16	16	18	16	15	18	16	18	18	16	16	16	14	14	14	17	14	16	15	16	15	17	14	14	0.0452954	0.128646
map04320	Dorso-ventral_axis_formation	4	4	4	4	4	4	4	4	4	4	4	4	4	5	4	4	4	4	4	4	4	4	4	4	4	4	4	4	3	4	4	4	4	4	4	4	4	4	4	4	4	4	3	4	4	5	0	0
map04330	Notch_signaling_pathway	3	6	5	4	3	4	3	4	4	3	4	3	3	5	4	5	4	4	4	4	4	4	4	4	4	4	3	4	3	4	3	4	4	5	4	3	3	5	5	5	6	5	4	5	4	3	-0.185957	0.128468
map04340	Hedgehog_signaling_pathway	5	5	5	5	6	5	4	5	5	5	5	6	5	5	5	6	5	5	5	5	5	5	5	5	5	5	6	5	5	5	6	6	5	6	6	5	5	5	5	6	5	5	4	5	6	5	0.11176	-0.0772091
map04341	Hedgehog_signaling_pathway_-_fly	7	6	7	7	7	7	6	7	7	7	7	7	7	7	7	7	7	7	7	7	7	7	7	7	7	7	8	8	7	7	7	7	7	7	7	7	7	7	7	7	7	7	6	7	7	6	0.177764	-0.271471
map04350	TGF-beta_signaling_pathway	10	8	9	12	9	9	9	9	10	10	9	9	10	10	10	10	9	10	9	11	9	11	9	10	9	10	10	10	9	9	9	10	10	9	9	9	9	11	9	10	10	9	9	10	9	9	-0.0857475	-0.155891
map04360	Axon_guidance	15	13	16	16	14	14	14	14	14	14	14	16	12	14	15	14	14	16	14	16	14	17	15	17	14	16	15	15	15	16	16	14	14	12	13	15	15	14	15	14	12	15	14	15	17	14	-0.100093	-0.107565
map04361	Axon_regeneration	9	9	9	9	8	9	9	9	9	10	9	9	9	10	8	9	9	9	9	9	9	9	9	9	9	9	8	10	9	10	10	11	9	10	9	10	10	9	10	9	10	11	9	8	9	9	0.10219	-0.0705978
map04370	VEGF_signaling_pathway	10	10	8	9	9	9	9	9	9	9	9	9	9	9	9	9	9	9	9	9	9	9	9	9	9	9	9	10	9	9	9	10	9	9	9	9	9	9	11	9	9	9	9	9	9	9	-0.101705	0.443198
map04371	Apelin_signaling_pathway	15	14	13	13	14	13	13	13	14	14	14	13	14	13	14	14	14	14	13	14	14	13	14	14	14	14	14	15	13	13	15	14	13	13	13	14	14	13	14	12	13	14	13	14	14	13	-0.0578451	0.290634
map04380	Osteoclast_differentiation	9	8	7	6	8	8	8	8	7	8	8	10	8	7	8	9	8	11	8	10	8	9	9	10	8	10	7	9	8	11	7	7	10	7	7	8	7	7	8	6	7	7	7	8	7	9	0.151623	0.0737121
map04390	Hippo_signaling_pathway	10	10	9	10	10	9	10	9	11	10	8	9	10	9	9	10	9	11	10	11	10	12	11	11	10	11	10	9	11	11	11	10	10	10	9	9	9	10	9	9	9	12	11	9	9	10	0.0556151	0.0204915
map04391	Hippo_signaling_pathway_-_fly	7	6	6	6	6	8	7	7	8	7	6	7	7	6	6	6	6	6	6	6	6	7	7	6	6	6	8	7	6	6	6	7	7	7	6	6	7	6	7	6	6	8	7	6	6	7	0.128873	-0.00712254
map04392	Hippo_signaling_pathway_-_multiple_species	6	5	6	6	6	8	6	7	7	6	5	6	6	6	6	6	6	6	6	6	6	6	6	6	6	6	6	6	6	7	6	6	6	6	6	6	6	6	6	6	6	7	6	6	6	6	0.22701	-0.273188
map04510	Focal_adhesion	16	12	13	15	13	12	14	13	13	14	13	14	13	12	14	13	13	14	13	15	12	15	16	14	13	14	12	14	15	15	13	16	12	11	14	12	13	14	17	13	14	14	14	14	15	14	-0.0803755	0.0555274
map04512	ECM-receptor_interaction	0	0	1	1	0	0	1	0	1	1	0	1	0	0	1	1	1	0	1	1	1	1	2	0	1	0	0	0	1	0	1	1	0	0	0	0	0	0	3	1	2	2	2	2	3	2	0.104852	-0.200595
map04514	Cell_adhesion_molecules	0	0	1	0	0	2	1	0	0	1	0	0	0	0	0	0	0	0	0	1	0	1	0	0	0	0	0	0	0	0	0	1	1	0	0	0	0	0	0	0	0	0	0	0	1	0	-0.0217735	-0.100281
map04520	Adherens_junction	10	8	9	11	11	9	10	10	9	10	10	10	9	11	11	10	9	10	9	10	9	11	11	10	9	10	10	11	12	12	11	10	9	8	9	9	10	11	10	11	13	11	11	11	10	12	0.189417	-0.231183
map04530	Tight_junction	25	20	22	24	23	25	23	23	23	25	24	23	24	23	23	23	23	25	23	25	23	25	25	25	23	25	24	23	24	26	24	24	22	22	23	24	22	23	24	24	23	24	24	23	23	25	0.238151	-0.212426
map04540	Gap_junction	8	7	7	7	7	7	7	7	7	7	8	7	7	7	7	8	7	7	7	7	7	7	7	7	8	7	7	8	7	7	7	8	7	7	7	7	7	7	7	7	8	8	7	7	7	7	-0.0619493	0.183418
map04550	Signaling_pathways_regulating_pluripotency_of_stem_cells	6	6	5	6	5	5	5	5	6	7	5	5	5	5	5	6	5	6	6	6	6	6	7	6	6	6	7	6	5	6	6	6	7	6	5	5	5	5	6	5	5	6	5	6	5	5	-0.0578451	0.12352
map04610	Complement_and_coagulation_cascades	0	0	0	0	0	0	0	0	0	0	0	0	0	0	0	0	0	0	0	0	0	0	0	0	0	0	0	0	0	0	0	0	0	0	0	0	0	0	0	0	1	0	0	0	0	0	0.0460044	-0.0317821
map04611	Platelet_activation	10	9	9	10	9	8	9	9	8	9	9	9	8	9	9	8	8	9	8	9	8	9	8	9	8	9	9	10	9	9	9	9	8	7	8	8	9	9	10	9	9	9	9	9	9	9	-0.355641	0.245695
map04612	Antigen_processing_and_presentation	9	9	8	8	7	8	8	8	8	8	8	8	8	8	7	8	8	8	8	8	8	8	8	8	8	8	8	8	8	8	8	8	8	8	8	8	5	8	8	8	9	8	8	9	8	8	-0.282167	0.381748
map04613	Neutrophil_extracellular_trap_formation	18	17	17	16	17	18	19	18	17	18	18	18	17	17	17	17	17	18	17	16	17	17	17	17	17	17	17	18	17	18	17	18	17	17	16	17	17	17	18	15	17	17	16	18	17	18	0.0849491	0.091291
map04614	Renin-angiotensin_system	2	2	2	2	2	2	2	2	2	2	2	2	2	2	1	2	2	2	2	2	2	2	2	2	2	2	1	2	2	1	2	1	2	3	3	2	2	2	2	3	3	3	3	3	4	2	0.0598363	-0.0413378
map04620	Toll-like_receptor_signaling_pathway	4	3	3	3	4	3	3	3	3	3	3	4	3	3	3	4	3	4	3	4	3	4	4	4	3	4	3	3	3	3	4	3	4	3	3	3	3	3	4	3	3	3	3	4	3	3	0.0364507	0.0906551
map04621	NOD-like_receptor_signaling_pathway	18	16	15	13	15	14	16	14	14	14	15	16	14	15	15	15	15	17	15	17	15	17	14	17	16	17	15	15	15	16	16	14	19	14	15	14	15	16	14	14	14	16	14	16	14	15	-0.0707882	0.308471
map04622	RIG-I-like_receptor_signaling_pathway	7	7	6	5	7	6	6	6	6	6	6	7	6	6	6	6	7	8	7	8	7	8	7	8	7	8	6	7	6	7	7	6	8	6	6	6	6	6	6	6	6	6	6	7	6	6	0.112681	0.137009
map04623	Cytosolic_DNA-sensing_pathway	17	15	15	14	16	14	14	15	16	16	15	15	17	15	16	16	16	13	13	15	16	16	17	14	15	15	16	14	15	14	15	16	14	15	15	15	14	14	15	14	14	14	15	14	16	14	-0.0848077	0.220296
map04624	Toll_and_Imd_signaling_pathway	7	5	5	5	6	6	5	7	6	6	6	5	6	6	5	6	5	5	5	5	5	5	5	5	5	5	6	5	6	6	5	5	6	6	6	6	6	7	5	5	5	5	5	5	5	5	-0.0108837	0.180456
map04625	C-type_lectin_receptor_signaling_pathway	11	6	8	8	9	8	8	8	8	8	8	8	8	8	8	8	8	9	8	8	8	8	8	9	8	9	8	9	8	9	8	8	8	8	8	8	8	8	10	8	8	8	8	8	8	9	-0.0146093	0.0874712
map04626	Plant-pathogen_interaction	6	6	6	6	6	6	6	6	6	6	6	6	6	6	7	6	6	6	6	6	6	6	5	6	6	6	6	6	6	6	6	6	6	6	6	6	6	5	6	6	6	6	6	6	6	6	-0.026366	0.018215
map04630	JAK-STAT_signaling_pathway	5	6	4	4	4	5	4	5	4	4	4	4	4	5	6	5	4	4	4	4	4	4	4	4	4	4	6	5	4	4	4	4	5	4	4	4	4	5	6	5	5	4	4	6	4	4	-0.142942	0.333712
map04640	Hematopoietic_cell_lineage	0	0	0	0	0	0	0	0	0	0	0	0	0	0	0	0	0	0	0	0	0	0	0	0	0	0	0	0	0	1	0	0	0	0	0	0	0	0	1	0	0	0	0	0	1	0	0.0815139	-0.0563138
map04650	Natural_killer_cell_mediated_cytotoxicity	8	6	7	7	7	7	7	7	7	7	7	7	9	7	7	7	7	7	7	7	7	7	8	7	7	7	7	7	7	8	7	8	7	7	7	7	7	7	8	7	7	7	7	7	7	7	0.0899236	-0.0621237
map04657	IL-17_signaling_pathway	9	8	6	5	7	6	6	6	6	6	6	7	6	6	6	9	8	8	7	8	7	8	7	8	7	8	7	7	7	8	7	6	9	6	6	7	6	5	6	6	7	7	7	8	7	6	-0.0405999	0.350605
map04658	Th1_and_Th2_cell_differentiation	5	4	5	5	4	4	4	4	5	4	4	4	5	5	5	5	5	5	5	5	5	5	5	5	5	5	4	4	4	4	4	4	4	5	5	4	4	4	5	5	6	5	5	5	5	4	-0.0821666	-0.0436652
map04659	Th17_cell_differentiation	7	6	6	6	6	6	6	6	6	6	6	6	7	6	6	6	6	6	6	6	6	6	6	6	6	6	7	7	6	6	6	7	6	6	6	6	6	6	6	6	6	6	6	8	6	6	-0.0726895	0.178551
map04660	T_cell_receptor_signaling_pathway	17	12	14	15	17	15	15	15	15	15	15	15	16	15	15	15	15	15	15	15	15	15	16	15	15	15	15	15	15	16	15	15	15	15	15	15	15	15	17	15	15	15	15	16	15	15	0.262769	-0.181534
map04662	B_cell_receptor_signaling_pathway	9	7	7	7	9	7	7	7	7	7	7	7	7	7	7	7	7	7	7	7	7	7	8	7	7	7	7	7	7	9	7	7	7	7	8	7	7	7	8	7	7	7	7	8	7	7	-0.159082	0.304342
map04664	Fc_epsilon_RI_signaling_pathway	8	7	7	7	7	7	7	7	7	7	7	7	7	7	7	7	7	7	7	7	7	7	8	7	7	7	7	7	7	8	7	7	7	7	7	7	7	7	8	7	7	7	7	7	7	7	-0.178571	0.312527
map04666	Fc_gamma_R-mediated_phagocytosis	21	17	18	19	19	19	19	19	20	20	21	20	19	18	19	19	19	19	19	19	19	19	20	19	19	19	19	19	19	22	20	20	19	18	20	19	19	19	20	19	18	20	20	19	19	18	0.168205	-0.0540485
map04668	TNF_signaling_pathway	6	7	4	4	4	5	3	4	4	4	4	3	4	4	4	5	4	4	4	4	4	4	3	4	4	4	4	4	4	7	6	3	7	4	4	5	5	5	6	4	3	5	4	4	3	5	-0.27711	0.456692
map04670	Leukocyte_transendothelial_migration	8	8	7	8	8	9	8	9	7	10	8	9	7	8	9	7	7	9	7	8	7	8	8	8	7	8	8	9	9	11	8	9	7	6	7	7	8	8	10	7	8	8	7	8	9	9	0.0926965	-0.00948731
map04672	Intestinal_immune_network_for_IgA_production	0	0	0	0	0	0	0	0	0	0	0	0	0	0	0	0	0	0	0	0	0	0	0	0	0	0	0	0	0	0	0	0	0	0	0	0	0	0	0	0	0	0	0	0	1	0	0.0460044	-0.0317821
map04710	Circadian_rhythm	6	5	6	6	5	5	6	5	5	6	6	5	6	5	5	5	5	5	5	5	5	5	5	5	5	5	5	5	5	5	5	5	5	5	5	5	5	5	5	5	5	5	4	5	5	4	-0.461586	0.194575
map04711	Circadian_rhythm_-_fly	2	2	2	2	2	2	2	2	2	2	2	2	2	2	2	2	2	2	2	2	2	2	2	2	2	2	2	2	3	2	2	2	2	2	2	2	2	2	3	2	2	2	3	2	2	2	0.0815139	-0.0563138
map04712	Circadian_rhythm_-_plant	2	2	2	2	2	2	2	2	2	2	2	2	2	2	2	2	2	2	2	2	2	2	2	2	2	2	2	2	2	2	2	2	2	2	2	2	2	2	2	2	2	2	2	2	2	2	N/A	N/A
map04713	Circadian_entrainment	6	5	5	5	5	5	5	5	5	5	6	5	5	5	5	6	6	5	5	6	6	5	5	5	6	5	5	6	5	5	6	6	5	5	5	5	5	5	5	4	5	5	5	6	5	5	-0.0217735	0.130366
map04714	Thermogenesis	79	78	79	76	77	78	74	77	78	82	78	77	78	81	80	77	84	79	75	77	77	75	77	75	74	79	76	77	79	78	71	77	79	77	79	80	78	80	78	72	83	88	76	85	77	79	0.00443042	0.0321379
map04720	Long-term_potentiation	10	9	8	8	8	7	7	8	7	8	7	8	8	9	9	8	7	9	7	10	7	8	8	9	7	9	8	10	8	8	9	9	8	7	7	7	8	9	8	9	9	8	8	9	8	8	-0.214801	0.334564
map04721	Synaptic_vesicle_cycle	23	22	23	23	23	22	24	23	23	23	23	24	23	24	22	23	20	22	22	21	23	21	24	23	22	23	23	27	24	22	23	25	24	23	23	24	19	23	22	21	24	23	23	22	23	23	0.0186896	-0.0553359
map04722	Neurotrophin_signaling_pathway	15	12	12	13	14	12	12	13	12	13	12	14	13	13	14	13	12	15	12	15	12	14	15	15	12	15	13	13	13	13	15	14	14	12	13	12	13	13	15	13	14	13	13	14	12	13	0.0705237	0.0531504
map04723	Retrograde_endocannabinoid_signaling	29	28	29	29	29	29	29	29	30	30	30	30	29	29	27	30	34	29	30	29	29	29	30	28	29	30	28	31	30	29	26	30	31	30	30	31	29	30	30	27	33	33	29	33	29	29	0.172484	-0.154754
map04724	Glutamatergic_synapse	10	9	9	10	9	9	9	9	9	9	10	9	9	9	9	9	9	9	9	10	9	9	9	9	9	9	9	11	10	10	9	11	11	9	9	9	9	9	10	8	9	10	9	9	10	9	-0.0972306	0.0671717
map04725	Cholinergic_synapse	8	7	6	5	5	5	5	5	5	5	6	5	5	5	5	5	5	6	5	6	5	5	6	6	5	6	5	6	5	6	7	7	5	5	5	6	7	5	6	5	5	6	5	5	5	5	-0.41449	0.5727
map04726	Serotonergic_synapse	8	7	7	7	7	7	7	7	7	7	8	7	7	7	7	7	7	7	7	7	8	7	7	7	7	7	7	8	7	7	7	8	7	7	7	7	7	7	7	6	7	7	7	6	7	7	-0.14827	0.241016
map04727	GABAergic_synapse	10	10	10	11	10	10	9	10	10	10	11	9	9	10	9	11	10	10	10	10	10	10	10	10	10	10	10	11	10	10	10	11	10	10	10	10	10	9	10	9	11	10	10	9	10	10	-0.15788	0.00872572
map04728	Dopaminergic_synapse	15	15	15	14	15	15	14	15	15	15	16	14	15	15	15	15	14	14	14	14	14	14	14	14	15	14	15	15	15	16	18	15	15	15	16	16	16	15	15	14	14	15	14	13	14	14	0.00399878	0.0607763
map04730	Long-term_depression	7	6	6	6	6	6	7	6	6	6	6	6	6	6	6	6	6	6	6	6	6	6	6	6	6	6	6	7	6	6	6	7	6	6	6	6	6	6	6	6	6	6	6	7	6	6	-0.140101	0.268031
map04740	Olfactory_transduction	3	3	3	3	3	3	2	3	3	3	3	3	3	3	4	4	3	3	3	3	3	3	3	3	3	3	3	3	3	3	5	5	4	3	4	3	3	3	3	2	3	3	3	3	4	3	0.0853246	-0.0589465
map04742	Taste_transduction	1	1	1	2	1	1	1	1	1	1	1	1	1	1	1	1	1	1	1	1	1	1	1	1	1	1	2	2	1	1	1	1	1	2	1	1	1	1	1	1	2	1	1	1	1	1	-0.140101	-0.0744529
map04744	Phototransduction	2	2	2	2	2	2	2	2	2	2	2	2	2	2	2	2	2	2	2	2	2	2	2	2	2	2	2	2	2	2	3	2	2	2	2	2	2	2	2	1	2	2	2	2	2	2	0	0
map04745	Phototransduction_-_fly	1	1	1	1	1	1	4	1	2	2	2	2	2	1	1	1	1	1	1	1	1	1	1	1	1	1	1	2	1	1	2	2	1	1	1	1	1	2	2	1	2	2	2	2	2	1	0.198898	-0.137409
map04750	Inflammatory_mediator_regulation_of_TRP_channels	5	5	5	5	5	5	5	5	5	5	6	5	5	5	5	5	5	5	5	5	5	5	5	5	5	5	5	6	5	5	6	6	5	5	5	5	5	5	5	5	5	5	5	5	5	5	0.0952381	-0.0657952
map04810	Regulation_of_actin_cytoskeleton	26	23	25	25	24	24	25	24	24	25	25	24	23	24	24	24	24	24	24	24	24	24	25	25	24	24	24	27	25	28	24	24	23	23	25	24	25	24	26	24	22	24	25	23	28	23	-0.0946215	0.0198089
map04814	Motor_proteins	30	31	32	29	29	30	30	28	28	27	30	30	28	29	29	31	30	28	29	30	30	31	29	30	32	30	30	32	30	31	28	30	29	29	29	31	31	29	29	31	32	29	29	31	29	29	-0.197731	0.136602
map04820	Cytoskeleton_in_muscle_cells	10	7	7	6	8	10	8	9	8	8	10	7	7	8	9	10	9	10	8	9	10	8	11	10	9	10	8	9	7	11	5	8	7	7	7	7	7	7	6	10	10	8	6	10	10	8	0.178861	0.0221786
map04910	Insulin_signaling_pathway	22	22	21	21	21	22	20	22	21	22	21	22	22	22	20	21	21	21	21	21	21	21	21	21	21	21	21	21	21	22	21	23	21	21	23	21	22	21	22	21	22	23	22	21	21	22	-0.0496978	0.192269
map04911	Insulin_secretion	3	3	3	2	3	3	2	4	3	3	4	2	3	2	3	3	3	2	2	2	3	2	2	2	3	2	3	4	3	4	4	2	3	2	3	3	3	2	2	2	1	2	2	2	1	1	-0.0740167	0.120316
map04912	GnRH_signaling_pathway	12	8	8	9	9	9	9	9	10	9	10	9	9	9	9	9	9	9	9	9	9	9	9	9	9	9	9	10	9	9	10	9	9	9	9	10	10	9	9	9	9	10	9	9	10	9	-0.0273974	0.280126
map04913	Ovarian_steroidogenesis	2	2	2	2	2	2	1	2	2	2	4	2	2	2	2	2	2	2	2	2	2	2	2	2	2	2	2	2	2	2	2	2	2	2	2	2	2	2	2	2	2	2	2	2	3	2	0.0374241	-0.0258544
map04914	Progesterone-mediated_oocyte_maturation	20	19	19	18	18	18	17	18	18	18	19	17	18	18	18	18	18	18	18	18	18	18	18	18	18	18	18	18	18	18	18	18	18	19	18	18	18	18	19	18	18	18	18	17	18	19	-0.528581	0.570022
map04915	Estrogen_signaling_pathway	13	11	11	11	11	11	10	11	11	11	12	10	11	11	11	10	10	10	10	10	10	10	10	10	10	10	11	11	11	12	12	11	11	11	11	12	12	10	11	11	11	11	10	10	10	10	-0.313387	0.362962
map04916	Melanogenesis	7	8	7	6	6	6	6	6	7	6	7	6	6	7	7	8	6	7	7	7	7	7	7	7	7	7	6	8	7	8	9	7	6	6	6	7	7	7	6	8	7	7	6	7	6	6	-0.0932181	0.212519
map04917	Prolactin_signaling_pathway	7	7	6	6	6	7	6	7	6	6	6	6	6	6	6	6	6	6	6	6	6	6	6	6	6	6	6	6	6	6	6	6	6	6	6	6	6	6	7	6	6	6	6	6	6	6	-0.387972	0.610514
map04918	Thyroid_hormone_synthesis	7	7	7	6	7	7	6	7	7	7	8	6	7	6	7	6	6	7	6	6	6	6	7	6	6	6	7	7	7	8	7	6	7	6	6	8	8	5	5	7	6	6	5	5	5	6	-0.113264	0.144904
map04919	Thyroid_hormone_signaling_pathway	18	17	18	18	16	19	18	17	17	15	19	16	18	19	16	17	17	17	17	17	16	17	17	17	17	17	18	19	16	16	15	16	16	16	16	17	17	17	16	16	17	14	15	16	15	15	-0.271194	0.141019
map04920	Adipocytokine_signaling_pathway	6	6	5	5	5	5	5	5	5	6	5	5	6	5	4	6	5	6	6	6	6	6	6	6	6	6	5	5	5	6	5	5	6	5	5	5	6	5	7	5	5	6	6	7	5	5	-0.0108837	0.180456
map04921	Oxytocin_signaling_pathway	17	14	14	15	14	15	15	15	14	15	15	14	15	14	13	15	14	16	14	15	15	14	15	16	15	16	14	15	14	15	15	15	14	15	14	14	14	14	14	14	15	15	14	15	14	14	-0.163948	0.257989
map04922	Glucagon_signaling_pathway	18	18	18	17	18	18	17	18	18	19	18	17	19	19	18	18	16	17	17	17	17	17	17	17	17	17	18	19	18	19	19	17	18	18	19	19	20	19	18	19	18	18	18	18	17	17	0.0519145	0.0275885
map04923	Regulation_of_lipolysis_in_adipocytes	3	3	3	3	3	3	2	3	3	3	4	3	3	3	3	3	3	4	3	3	3	3	3	4	3	4	3	3	3	3	3	3	3	3	3	3	3	3	4	3	3	3	3	3	3	3	0.0765559	-0.0528886
map04924	Renin_secretion	5	5	5	5	5	5	5	5	5	5	6	5	5	5	5	5	5	5	5	5	5	5	5	5	5	5	5	6	6	5	5	5	5	5	5	5	5	5	5	5	5	5	5	5	5	5	0.0815139	-0.0563138
map04925	Aldosterone_synthesis_and_secretion	5	5	5	4	5	5	5	5	6	6	8	5	6	4	5	4	4	5	4	5	4	4	6	5	4	5	5	5	5	6	6	4	5	4	4	5	5	5	4	4	4	5	4	4	3	4	0.0117352	0.0540485
map04926	Relaxin_signaling_pathway	10	8	8	7	8	8	7	8	8	8	9	7	8	8	9	7	7	7	7	7	7	7	8	7	7	7	8	8	8	9	10	8	8	8	9	9	9	8	8	7	8	9	8	7	7	8	-0.136041	0.290496
map04927	Cortisol_synthesis_and_secretion	2	2	2	1	2	2	1	2	2	2	4	1	2	2	2	1	1	1	1	1	1	1	1	1	1	1	2	2	2	3	3	1	2	2	2	3	3	2	1	2	1	2	1	1	1	1	-0.0324345	0.0960316
map04928	Parathyroid_hormone_synthesis,_secretion_and_action	9	6	7	7	8	8	8	8	9	8	9	7	8	7	8	7	7	8	7	7	7	7	6	8	7	8	9	8	8	10	10	8	8	8	9	10	9	9	7	8	9	10	7	7	9	7	0.21364	-0.0953679
map04929	GnRH_secretion	3	2	2	3	2	2	3	3	2	2	2	2	2	2	2	2	2	2	2	2	2	2	2	2	2	2	2	3	2	2	3	3	2	2	3	2	2	2	3	2	3	2	2	2	2	2	-0.211445	0.146077
map04930	Type_II_diabetes_mellitus	4	4	4	4	4	5	4	5	4	4	4	4	4	4	4	4	4	4	4	4	4	4	4	4	4	4	4	4	4	4	4	4	4	4	4	4	4	4	4	4	4	4	4	5	4	4	0.0815139	-0.0563138
map04931	Insulin_resistance	11	11	11	10	10	10	10	10	10	11	10	10	11	10	8	10	10	10	9	10	10	10	10	10	10	10	9	10	10	11	11	11	10	10	11	12	13	10	12	11	10	11	11	10	10	10	-0.161702	0.177593
map04932	Non-alcoholic_fatty_liver_disease	49	44	45	45	45	45	43	45	45	47	44	44	44	46	43	48	49	48	46	46	47	45	46	45	46	48	43	44	46	46	39	44	47	45	45	45	45	46	45	42	48	49	42	51	45	46	-0.0430696	0.105794
map04933	AGE-RAGE_signaling_pathway_in_diabetic_complications	9	7	7	6	8	8	9	8	9	8	9	7	8	8	10	8	8	8	8	8	8	8	9	8	8	8	8	8	8	9	8	9	8	8	9	9	9	8	9	6	9	9	8	8	9	9	0.383849	-0.0595914
map04934	Cushing_syndrome	10	11	10	9	10	9	8	10	10	11	11	9	10	10	10	9	8	10	9	10	9	10	10	10	9	10	10	11	11	12	14	9	10	12	9	10	11	10	9	11	9	11	9	10	10	11	0.0062514	0.0950131
map04935	Growth_hormone_synthesis,_secretion_and_action	10	11	9	8	9	9	8	9	9	9	10	8	9	10	10	9	8	8	8	8	8	8	8	8	8	8	9	11	9	10	10	9	9	9	10	10	10	10	9	10	9	9	8	9	8	8	-0.184645	0.372056
map04936	Alcoholic_liver_disease	14	14	14	14	15	14	14	14	14	15	14	15	15	15	13	15	13	15	14	15	14	15	15	15	14	15	14	14	15	15	16	15	15	14	14	14	14	14	15	14	14	14	15	14	14	14	0.198898	-0.137409
map04940	Type_I_diabetes_mellitus	2	2	2	2	2	2	2	2	2	2	2	2	2	2	2	2	2	2	2	2	2	2	2	2	2	2	2	2	2	2	2	2	2	2	2	2	2	2	2	2	2	2	2	2	2	2	N/A	N/A
map04950	Maturity_onset_diabetes_of_the_young	0	0	0	0	0	0	0	0	0	0	0	0	0	0	0	0	0	0	0	0	0	0	1	0	0	0	0	1	0	1	1	0	1	0	0	0	0	0	0	0	0	0	0	1	0	0	0.119523	-0.0825723
map04960	Aldosterone-regulated_sodium_reabsorption	4	4	4	4	4	4	4	4	4	4	4	4	4	3	4	4	4	4	4	4	4	4	4	4	4	4	4	4	4	4	3	4	4	3	3	3	3	3	3	3	3	3	3	3	3	3	-0.214669	0.148304
map04961	Endocrine_and_other_factor-regulated_calcium_reabsorption	8	8	8	8	8	8	8	8	8	8	8	8	8	8	9	8	8	8	8	8	8	8	9	8	8	8	8	9	8	8	7	8	8	7	7	7	7	7	7	7	7	7	7	7	7	7	-0.132038	0.091218
map04962	Vasopressin-regulated_water_reabsorption	14	14	14	13	12	13	12	13	13	13	13	14	13	13	13	13	13	13	13	13	13	13	13	13	13	13	13	13	13	14	13	13	13	13	13	14	14	13	13	14	13	13	13	13	12	13	-0.415102	0.398566
map04964	Proximal_tubule_bicarbonate_reclamation	2	2	2	2	2	2	2	2	2	1	2	2	2	1	2	2	2	2	2	2	2	1	2	2	2	2	2	2	2	2	1	1	2	1	1	1	2	1	1	1	1	1	1	1	1	1	-0.236282	0.163235
map04966	Collecting_duct_acid_secretion	11	10	11	11	11	10	11	11	11	11	11	11	11	11	10	11	9	10	11	9	11	9	11	11	10	11	11	11	11	10	11	11	11	11	11	11	8	11	10	9	11	11	11	10	11	11	-0.0680456	-0.0250716
map04970	Salivary_secretion	4	4	4	4	4	4	4	4	5	5	5	4	4	2	4	4	4	4	4	4	4	4	4	4	4	4	4	6	4	4	3	4	4	3	3	3	3	3	3	3	3	3	3	3	3	3	-0.105826	0.0731095
map04971	Gastric_acid_secretion	4	4	4	4	4	4	5	4	4	4	5	4	4	3	4	4	4	4	4	4	4	4	4	4	4	4	4	6	4	5	4	4	4	3	3	3	3	3	3	3	3	3	3	3	3	3	-0.0933633	0.0645
map04972	Pancreatic_secretion	8	7	8	8	8	7	8	8	8	9	8	8	8	7	8	8	9	8	7	8	8	8	7	8	9	8	8	10	8	8	6	8	8	6	6	6	7	7	7	7	7	7	7	7	7	7	-0.0531574	-0.028249
map04973	Carbohydrate_digestion_and_absorption	3	3	3	3	3	3	4	3	3	3	3	3	3	1	3	3	3	3	3	3	3	3	3	3	3	3	3	4	3	3	2	2	3	2	2	2	2	2	3	2	2	2	2	2	2	2	-0.16057	0.11093
map04974	Protein_digestion_and_absorption	3	3	3	2	4	3	2	2	3	3	3	2	2	1	4	2	2	2	2	3	2	2	4	2	2	2	3	2	2	2	2	2	2	2	1	2	1	1	1	1	3	2	3	4	2	3	-0.171047	0.184457
map04975	Fat_digestion_and_absorption	3	3	3	4	2	3	2	3	3	3	3	3	3	4	3	3	4	3	3	3	3	3	3	3	4	3	3	3	3	3	3	3	3	3	3	3	3	3	3	3	3	3	3	3	3	3	-0.177764	-0.0258544
map04976	Bile_secretion	7	6	7	6	6	6	5	6	6	6	7	7	6	5	6	6	6	6	6	6	6	6	6	6	6	6	6	7	6	6	5	6	6	5	5	4	4	5	5	5	5	5	5	5	5	5	-0.339163	0.23431
map04977	Vitamin_digestion_and_absorption	1	1	1	1	1	1	1	1	2	2	1	1	1	1	1	1	1	2	1	2	1	2	1	2	1	2	1	1	1	1	1	1	1	1	1	1	0	2	1	1	1	1	1	1	1	1	0.113072	-0.078116
map04978	Mineral_absorption	6	7	5	5	5	5	6	6	6	6	6	7	6	5	7	6	6	6	6	8	6	6	6	6	5	6	6	6	6	6	5	5	6	4	4	5	5	5	5	5	5	5	5	4	5	5	-0.0632051	0.244525
map04979	Cholesterol_metabolism	6	5	6	6	5	5	4	5	5	5	4	4	4	4	5	5	5	5	5	5	5	5	5	5	5	5	5	4	5	5	6	5	5	4	4	5	5	4	5	5	5	5	5	5	5	6	-0.474118	0.229706
map04980	Cobalamin_transport_and_metabolism	1	1	1	1	1	1	1	1	2	2	1	1	0	0	1	0	0	0	0	0	0	1	0	0	0	0	0	1	1	0	2	2	0	0	0	0	0	1	1	1	0	0	1	0	0	0	-0.207123	0.143091
map04981	Folate_transport_and_metabolism	10	9	10	9	10	10	10	10	10	9	10	10	10	10	10	10	9	11	9	10	10	10	10	11	10	11	10	10	10	10	10	10	10	10	10	10	9	10	10	10	10	10	10	10	10	10	0.306696	-0.211881
map05010	Alzheimer_disease	116	108	112	109	110	109	108	110	111	111	108	108	108	111	107	115	120	115	113	112	115	110	112	112	113	115	108	110	111	110	105	109	112	110	110	109	110	111	111	103	118	121	106	119	113	112	-0.0027459	0.0455281
map05012	Parkinson_disease	102	97	102	100	102	100	98	102	101	102	100	99	101	102	99	105	107	104	101	99	100	99	101	101	102	104	99	99	102	100	96	99	102	101	100	100	100	102	100	97	109	110	98	109	102	103	0.105414	-0.126856
map05014	Amyotrophic_lateral_sclerosis	139	131	137	133	133	133	131	135	135	135	132	133	131	134	130	137	142	139	133	135	137	133	136	135	137	138	135	135	138	135	130	133	139	133	131	132	132	134	135	127	144	147	130	143	133	137	-0.00518612	0.00358283
map05016	Huntington_disease	124	118	123	119	119	117	114	118	119	120	116	116	117	120	116	124	129	121	118	119	122	118	124	119	120	123	116	119	119	119	115	117	120	116	118	118	118	120	118	114	128	129	114	129	121	120	-0.115904	0.0800722
map05017	Spinocerebellar_ataxia	59	56	59	57	58	56	57	57	58	57	57	56	56	57	54	60	58	59	60	59	59	58	59	60	60	60	57	59	58	58	56	58	59	57	58	55	56	56	60	56	59	59	57	60	58	57	0.0111955	-0.0433127
map05020	Prion_disease	101	93	98	96	98	98	93	99	99	100	97	96	96	100	97	100	106	100	97	98	99	96	98	96	98	99	96	95	99	99	93	95	98	97	98	99	98	99	97	92	104	108	93	105	99	99	0.103194	-0.0712916
map05022	Pathways_of_neurodegeneration_-_multiple_diseases	135	129	133	127	131	131	130	131	131	131	128	129	130	131	127	138	140	137	134	131	135	130	133	133	135	136	129	131	133	131	127	130	135	131	129	130	131	132	132	124	141	143	127	141	133	136	0.0943202	-0.0116359
map05030	Cocaine_addiction	6	4	4	3	4	4	2	4	4	4	5	3	4	4	4	4	3	3	3	4	3	3	3	3	4	3	4	3	4	5	5	3	4	4	4	5	5	4	3	4	3	4	3	2	3	3	-0.212766	0.345857
map05031	Amphetamine_addiction	10	8	8	7	8	8	6	8	8	8	9	7	8	8	8	7	7	8	7	9	7	7	8	8	8	8	8	7	8	9	10	8	8	8	8	9	9	8	7	8	7	8	7	6	7	7	-0.15538	0.29726
map05032	Morphine_addiction	4	4	4	5	4	4	3	4	4	4	5	4	4	4	4	4	4	4	4	4	4	4	4	4	5	4	4	5	5	4	5	5	4	4	5	4	4	4	4	3	5	4	4	4	5	4	-0.0488949	-0.0772091
map05033	Nicotine_addiction	2	1	1	1	1	1	1	1	1	1	1	1	1	1	1	1	1	1	1	2	1	1	1	1	1	1	1	1	1	1	1	1	2	1	1	1	1	1	1	1	1	1	1	1	1	1	-0.230956	0.375426
map05034	Alcoholism	22	20	20	19	20	20	18	20	20	20	21	19	20	20	18	20	18	20	19	20	19	19	20	20	20	20	20	19	20	21	21	19	20	20	19	21	21	20	19	19	19	20	19	18	19	19	-0.206462	0.328327
map05100	Bacterial_invasion_of_epithelial_cells	15	14	14	14	15	15	16	15	15	15	15	14	16	16	15	15	15	15	15	15	15	15	15	15	15	15	15	15	15	15	15	14	15	14	15	15	14	14	16	15	14	14	16	14	15	15	0.332431	-0.13699
map05110	Vibrio_cholerae_infection	19	18	19	19	19	18	19	19	19	20	19	19	19	19	18	19	15	17	17	17	19	17	19	19	18	19	19	19	19	18	19	19	19	19	18	19	15	19	18	17	18	18	19	17	18	19	-0.114083	0.0270221
map05120	Epithelial_cell_signaling_in_Helicobacter_pylori_infection	18	14	16	17	17	17	17	17	17	18	17	17	17	17	16	17	14	16	16	15	17	15	17	17	16	17	17	17	17	16	17	17	17	17	17	17	13	17	17	15	17	17	17	16	17	17	0.0911528	-0.116616
map05130	Pathogenic_Escherichia_coli_infection	32	27	28	30	30	29	30	29	29	29	31	30	28	30	29	32	29	31	30	31	31	31	30	32	31	32	29	28	30	31	30	29	31	29	29	28	28	29	30	28	28	29	29	30	30	28	0.0989064	-0.0258544
map05131	Shigellosis	50	48	48	46	51	48	52	49	48	47	49	49	48	48	48	50	45	50	49	47	47	48	47	51	49	51	48	48	49	51	48	48	50	47	48	48	46	48	49	49	47	47	47	50	48	48	0.0877109	0.0861087
map05132	Salmonella_infection	60	50	54	53	57	56	56	55	56	56	55	55	53	54	54	60	56	56	57	57	56	57	57	58	59	58	56	55	57	57	55	56	56	53	54	55	54	55	55	55	53	54	54	58	54	54	0.209242	-0.0607372
map05133	Pertussis	7	5	6	6	7	6	6	6	6	6	6	7	6	6	5	6	6	7	6	7	6	7	7	7	6	7	6	6	6	6	7	6	7	6	6	6	6	6	6	6	5	6	6	6	6	6	0.102514	-0.0708214
map05134	Legionellosis	11	12	11	10	11	11	12	12	11	11	11	11	10	12	11	11	10	10	11	10	11	10	11	11	11	11	12	11	12	11	10	12	12	11	11	10	10	11	10	10	11	12	11	12	10	11	-0.0194404	0.16788
map05135	Yersinia_infection	20	19	17	19	19	18	19	18	18	18	19	19	19	18	18	21	20	21	20	21	20	21	19	21	20	21	18	18	18	21	20	17	20	16	17	18	17	17	21	18	16	17	19	20	20	17	0.0253815	0.0924561
map05140	Leishmaniasis	5	4	4	3	5	5	4	5	4	5	5	6	4	4	5	5	4	6	4	5	4	5	5	5	4	5	4	4	4	5	5	4	5	4	4	4	4	4	4	3	4	4	3	5	5	5	0.197162	0.0204313
map05142	Chagas_disease	8	7	6	6	7	6	7	6	6	6	6	7	6	6	6	6	6	7	6	7	6	7	7	7	6	7	6	7	6	6	7	6	7	6	6	6	6	6	7	6	6	6	6	8	6	6	-0.194131	0.414538
map05143	African_trypanosomiasis	1	1	1	1	1	1	2	1	1	1	1	1	1	1	1	1	1	1	1	1	1	1	1	1	1	1	1	2	1	1	1	2	1	1	1	1	1	1	2	1	2	1	2	2	1	1	0.130744	-0.0903245
map05144	Malaria	0	0	0	0	0	0	0	0	0	0	0	0	0	0	0	0	0	0	0	0	0	0	0	0	0	0	0	0	0	0	0	0	0	0	0	0	0	0	0	0	0	0	0	1	0	0	0.0460044	-0.0317821
map05145	Toxoplasmosis	7	7	6	5	7	6	6	6	6	6	6	7	5	6	6	7	5	6	6	7	6	7	7	7	6	7	6	5	7	6	6	6	7	6	6	5	5	7	8	5	6	6	5	8	5	5	-0.0374241	0.224071
map05146	Amoebiasis	4	5	4	4	4	4	4	4	4	4	4	4	4	4	5	4	4	4	4	5	4	5	5	4	4	4	4	6	5	4	4	7	4	4	4	4	4	4	6	4	5	5	5	6	4	5	0.0709238	0.0261321
map05152	Tuberculosis	24	22	22	22	23	22	22	22	22	22	22	24	21	23	22	23	20	22	21	22	22	22	23	23	22	23	22	22	22	22	23	22	23	22	22	21	17	23	23	22	23	23	21	24	21	21	-0.107123	0.168569
map05160	Hepatitis_C	15	14	13	12	14	13	13	13	13	13	13	14	13	13	13	14	13	14	14	14	14	14	14	15	14	15	14	12	13	14	13	13	15	14	13	12	12	13	13	12	12	13	12	14	12	12	-0.068501	0.289201
map05161	Hepatitis_B	11	10	9	7	10	9	8	9	9	9	9	9	9	10	11	10	7	9	8	8	8	8	9	10	8	10	10	9	9	11	10	9	10	10	9	9	9	10	8	9	8	9	7	10	7	8	-0.0682675	0.305434
map05162	Measles	10	10	9	8	10	9	9	9	9	10	9	10	8	9	8	10	8	9	9	9	9	9	10	10	9	10	9	9	9	9	9	9	10	10	9	8	7	9	9	8	8	9	7	10	8	8	-0.105657	0.274455
map05163	Human_cytomegalovirus_infection	20	21	17	16	17	17	16	17	17	17	18	17	16	17	17	17	16	18	17	16	17	16	16	19	17	19	18	17	17	21	17	18	18	17	18	17	17	17	17	15	16	18	15	18	16	15	-0.317115	0.549493
map05164	Influenza_A	16	15	15	13	15	15	15	15	15	15	14	15	14	16	15	15	13	13	14	14	15	14	15	15	15	15	15	15	15	15	14	15	15	15	14	14	14	16	15	15	16	15	14	16	14	13	-0.0215983	0.220834
map05165	Human_papillomavirus_infection	40	40	41	39	38	37	38	38	40	40	39	39	38	40	38	40	35	39	39	39	40	40	41	40	39	40	38	41	40	39	41	41	38	41	38	38	34	39	41	38	40	43	40	38	41	40	-0.144345	0.0997209
map05166	Human_T-cell_leukemia_virus_1_infection	41	40	39	37	39	39	37	39	40	38	40	38	39	40	38	38	37	39	38	38	38	38	38	39	38	39	39	40	39	41	41	39	39	37	37	40	39	40	40	39	39	40	38	40	39	39	-0.10366	0.321175
map05167	Kaposi_sarcoma-associated_herpesvirus_infection	19	20	17	14	17	16	17	17	16	16	16	16	16	17	17	19	14	18	17	15	15	16	16	19	17	19	18	16	17	19	16	16	17	17	15	15	16	17	16	16	17	16	15	19	15	16	-0.195449	0.445585
map05168	Herpes_simplex_virus_1_infection	17	17	14	13	15	14	13	14	15	14	14	16	13	14	15	16	14	15	15	15	15	15	14	16	15	16	15	12	14	17	17	16	17	14	14	14	12	16	15	13	14	17	14	17	13	12	-0.116653	0.345384
map05169	Epstein-Barr_virus_infection	31	29	28	28	30	28	28	28	29	29	28	29	28	28	29	31	29	30	30	30	30	30	30	31	30	31	29	28	28	30	28	29	31	30	29	28	28	28	30	28	28	29	28	32	28	27	0.0231799	0.168145
map05170	Human_immunodeficiency_virus_1_infection	32	30	29	27	29	28	28	28	28	28	28	29	26	28	27	30	28	30	29	29	29	29	29	31	29	31	28	28	28	30	28	29	30	27	28	27	26	28	28	25	24	27	25	30	26	26	-0.247946	0.36828
map05171	Coronavirus_disease_-_COVID-19	80	79	81	79	74	73	73	74	77	78	73	74	77	74	75	81	76	80	78	79	78	81	77	79	78	80	77	72	76	74	77	75	76	77	77	76	76	74	75	75	76	74	73	75	74	73	-0.434317	0.278277
map05200	Pathways_in_cancer	40	37	36	36	41	37	36	36	38	38	38	38	36	38	39	39	36	38	38	38	38	38	38	39	38	39	38	42	41	38	39	42	41	39	36	36	36	37	37	33	37	39	34	39	36	35	0.0870966	0.0810461
map05202	Transcriptional_misregulation_in_cancer	10	11	9	10	10	9	10	9	10	10	9	11	11	9	11	11	11	12	11	12	12	11	11	12	11	12	13	13	13	10	11	11	11	10	10	10	8	10	10	11	11	12	12	15	11	12	0.203644	-0.0577177
map05203	Viral_carcinogenesis	42	40	40	40	41	37	38	39	40	40	39	38	41	39	42	40	39	40	40	40	38	40	39	40	40	40	40	39	39	40	39	40	41	41	38	40	39	41	40	40	40	42	39	39	40	40	-0.217982	0.252465
map05204	Chemical_carcinogenesis_-_DNA_adducts	3	4	3	4	4	4	3	3	4	4	3	3	4	3	2	3	3	3	3	3	3	3	3	3	3	3	3	4	3	3	4	4	4	3	3	2	2	3	3	3	3	3	3	3	3	3	-0.192213	0.13279
map05205	Proteoglycans_in_cancer	18	16	15	17	16	16	16	16	18	16	16	16	16	15	16	18	17	18	18	18	17	18	19	18	18	18	18	18	16	18	18	17	17	16	16	16	15	16	19	16	16	16	17	18	16	16	0.0991316	0.0299622
map05206	MicroRNAs_in_cancer	15	16	15	17	14	14	15	14	15	16	14	16	14	16	15	15	14	15	14	15	15	15	15	15	14	15	14	17	14	15	14	15	15	16	16	14	13	15	13	15	14	14	15	14	14	15	-0.338288	0.17331
map05207	Chemical_carcinogenesis_-_receptor_activation	17	14	15	14	15	15	13	15	15	15	16	14	15	15	15	14	14	14	14	14	14	14	14	14	14	14	16	15	15	16	17	16	15	15	16	14	14	14	15	15	15	15	14	14	15	14	-0.102465	0.196029
map05208	Chemical_carcinogenesis_-_reactive_oxygen_species	65	60	62	61	61	62	59	62	61	63	60	61	60	62	60	63	71	65	61	61	62	60	63	60	61	63	58	61	62	61	56	59	61	61	61	60	59	62	63	56	69	70	59	68	64	65	-0.0175827	0.0470696
map05210	Colorectal_cancer	15	12	13	12	13	13	13	13	13	13	13	13	12	13	13	13	12	12	13	12	13	12	14	13	13	13	14	12	14	14	13	13	13	14	13	12	12	13	13	12	12	13	12	13	12	12	-0.0765559	0.204943
map05211	Renal_cell_carcinoma	13	10	9	10	11	10	10	11	10	11	10	11	10	11	12	10	9	11	9	11	9	11	9	11	9	11	11	12	11	11	11	11	11	10	10	10	11	11	12	11	10	10	9	12	9	10	-0.00706507	0.229402
map05212	Pancreatic_cancer	11	8	9	10	10	10	10	10	10	10	10	10	10	10	10	10	10	10	10	10	10	10	10	10	10	10	10	10	10	10	10	10	10	10	10	10	10	10	11	10	10	10	10	10	10	10	0.378944	-0.261793
map05213	Endometrial_cancer	9	8	8	8	8	8	8	8	8	8	8	8	8	8	7	8	8	8	8	8	8	8	10	8	8	8	8	8	9	9	9	8	8	9	8	8	8	8	9	8	8	8	8	8	8	8	-0.0649621	0.15957
map05214	Glioma	9	8	8	8	8	8	8	8	8	8	8	8	8	8	7	8	8	9	8	9	8	8	9	9	8	9	7	8	8	8	9	9	8	8	8	8	8	8	9	8	8	8	8	8	8	8	-0.0649621	0.15957
map05215	Prostate_cancer	11	12	10	10	10	10	9	9	10	11	9	9	10	10	9	10	9	9	9	9	10	9	11	9	9	9	8	14	10	11	12	9	10	11	9	10	10	9	10	11	10	10	9	10	9	9	-0.262027	0.331508
map05216	Thyroid_cancer	4	4	4	4	5	4	4	4	4	4	4	4	4	5	4	5	5	4	5	4	5	4	5	4	5	4	5	4	5	5	5	4	4	4	4	4	4	4	4	4	4	4	4	4	4	4	0.18334	-0.12666
map05217	Basal_cell_carcinoma	2	3	2	2	3	2	2	2	3	2	2	3	2	2	2	3	2	3	3	3	3	3	3	3	3	3	3	2	3	3	4	3	2	4	2	2	2	2	2	2	2	3	2	2	2	2	0.13291	-5.09709e-18
map05218	Melanoma	5	4	4	4	4	4	4	4	4	4	4	4	4	4	3	4	4	4	4	4	4	4	4	4	4	4	3	4	4	4	4	4	4	4	4	4	4	4	5	4	4	4	4	4	5	4	-0.21413	0.309951
map05219	Bladder_cancer	3	2	2	2	2	2	2	2	2	2	2	2	2	2	2	2	2	2	2	2	2	2	3	2	2	2	3	2	2	2	2	2	2	2	2	2	2	2	2	2	2	2	2	2	2	2	-0.230956	0.375426
map05220	Chronic_myeloid_leukemia	6	6	5	5	5	5	5	5	5	6	5	5	5	5	5	5	5	5	5	5	5	5	5	5	5	5	6	5	5	5	5	5	5	5	6	5	5	6	7	5	5	5	5	5	5	5	-0.232621	0.407122
map05221	Acute_myeloid_leukemia	5	4	4	4	4	4	4	4	4	4	4	4	4	4	4	4	4	4	4	4	4	4	5	4	4	4	5	4	6	5	5	5	4	4	4	4	4	4	5	4	5	4	4	4	4	4	-0.0217735	0.130366
map05222	Small_cell_lung_cancer	7	7	5	4	7	5	5	5	5	6	5	6	5	5	6	7	6	6	6	7	6	7	7	7	6	7	6	7	7	6	5	7	9	6	5	5	5	6	7	4	5	7	6	7	5	5	0.0697055	0.215556
map05223	Non-small_cell_lung_cancer	8	7	7	7	7	7	7	7	7	7	7	7	7	7	7	7	7	7	7	7	7	7	8	7	7	7	7	7	7	7	7	8	7	7	7	7	7	7	8	7	7	7	7	7	7	8	-0.140101	0.268031
map05224	Breast_cancer	10	9	9	8	8	8	8	8	9	8	9	8	8	9	7	9	8	9	9	9	9	9	10	9	9	9	8	8	10	9	10	9	8	9	8	8	8	8	9	8	9	9	8	8	9	8	-0.178912	0.281536
map05225	Hepatocellular_carcinoma	15	15	12	13	14	13	13	12	14	14	12	12	13	14	13	12	11	14	13	14	13	14	14	14	13	14	13	14	12	15	15	14	14	14	13	13	13	14	14	11	13	14	13	13	12	11	-0.14645	0.359733
map05226	Gastric_cancer	10	9	9	8	9	9	9	9	10	10	10	9	9	9	9	9	8	10	10	10	10	10	11	10	10	10	10	12	10	10	11	9	9	11	9	9	9	9	10	9	9	10	9	9	10	9	0.217264	-0.0120077
map05230	Central_carbon_metabolism_in_cancer	13	11	13	12	12	12	12	12	12	12	12	12	12	12	11	12	12	12	12	12	12	12	13	12	12	12	12	13	12	12	12	12	12	12	12	12	12	12	13	12	12	12	12	12	12	12	-0.14827	-0.0361525
map05231	Choline_metabolism_in_cancer	14	11	11	11	11	12	11	11	12	12	12	12	11	10	12	12	12	11	13	11	12	11	11	11	12	11	11	12	12	13	11	14	12	11	11	11	11	11	12	11	12	13	12	12	12	12	-0.0371154	0.222223
map05235	PD-L1_expression_and_PD-1_checkpoint_pathway_in_cancer	11	9	9	10	10	9	9	10	9	9	10	11	11	9	8	10	9	11	9	11	10	11	11	11	10	11	8	9	10	10	10	9	11	10	10	9	10	9	12	10	9	9	10	12	10	10	0.0464992	0.0247107
map05321	Inflammatory_bowel_disease	1	0	0	0	0	0	0	0	0	0	0	0	0	0	1	0	0	0	0	0	0	0	0	0	0	0	0	0	0	0	0	0	0	0	0	0	0	0	0	0	0	0	0	2	0	0	-0.143542	0.251221
map05322	Systemic_lupus_erythematosus	8	8	8	8	8	8	8	8	8	8	8	8	8	8	8	8	7	8	6	7	8	6	8	8	8	8	8	8	8	8	8	8	8	8	8	8	8	8	8	8	8	8	8	8	8	8	-0.0899236	0.0621237
map05323	Rheumatoid_arthritis	14	12	13	13	13	12	13	13	13	13	13	13	13	13	12	13	10	12	12	11	13	11	13	13	12	13	13	13	13	12	13	13	13	13	13	13	9	13	12	11	13	13	13	13	13	13	-0.148997	0.102934
map05340	Primary_immunodeficiency	1	1	1	1	1	1	1	2	1	1	1	1	2	1	1	1	1	1	1	1	1	1	1	1	1	1	1	1	1	2	1	1	1	1	1	1	1	1	1	1	2	1	1	1	1	1	0.0952381	-0.0657952
map05410	Hypertrophic_cardiomyopathy	3	3	3	2	2	4	3	3	2	3	3	2	3	2	3	4	4	3	3	2	4	2	3	3	5	3	2	3	3	3	1	2	2	3	2	2	2	2	2	2	3	3	2	3	5	3	0.00412836	0.0627456
map05412	Arrhythmogenic_right_ventricular_cardiomyopathy	1	1	1	1	1	2	2	2	1	1	1	1	2	1	2	2	2	2	1	1	2	1	3	2	2	2	1	1	2	2	1	1	1	2	1	1	1	1	1	1	1	1	1	2	3	1	0.232621	-0.160706
map05414	Dilated_cardiomyopathy	3	3	3	2	2	4	2	3	2	2	4	2	2	2	3	4	4	3	3	2	4	2	3	3	5	3	2	3	3	3	1	2	2	3	2	2	2	2	2	2	3	3	2	3	5	3	-0.0118229	0.0707882
map05415	Diabetic_cardiomyopathy	67	62	66	65	65	66	64	66	65	67	64	65	64	66	63	68	76	69	64	65	67	64	66	64	66	67	62	66	66	65	60	64	65	65	65	66	65	66	66	60	73	74	62	72	67	68	0.0827492	-0.0917684
map05416	Viral_myocarditis	4	4	4	2	3	4	4	3	3	3	4	3	2	3	3	3	2	2	3	2	3	2	3	3	3	3	3	3	3	3	2	3	3	3	3	2	2	3	2	2	3	3	2	4	2	2	-0.305733	0.373147
map05417	Lipid_and_atherosclerosis	26	24	24	22	25	24	24	25	24	26	24	26	23	24	25	25	23	26	24	25	24	25	25	26	24	26	24	25	24	27	26	24	26	23	23	22	22	24	24	21	23	24	22	26	23	24	0.0607177	0.118849
map05418	Fluid_shear_stress_and_atherosclerosis	12	11	11	12	11	12	12	11	12	14	11	12	11	10	12	10	10	12	10	11	10	11	10	11	10	11	11	14	11	13	13	10	12	11	11	12	11	9	11	9	11	11	10	10	10	12	-0.104097	0.0719152
[truncated: 5 more columns]
