# Supplementary material for: ﻿Whole-genome based phylogeny and comparative genomics of Sporidiobolales and related taxa of Basidiomycetes
Source: IMA Fungus. 2025 May 13;16:e141626. doi: 10.3897/imafungus.16.141626 (PMC12093110; doi:10.3897/imafungus.16.141626)
Supplement: Supplementary material 1 — Images for supplemenatl explanation and tables of full BUSCO tables, KEGG-OGs, taxon-specific genes and accession numbers [file imafungus-16-e141626-s001.zip › Supplements/TableS12_Sporobolomyces-groupseparation.xlsx]

## Sheet: Sheet1
Table S12. Genes exhibiting a significantly high correlation in genome presence between two clades of Sporobolomyces. Genes with a correlation coefficient absolute value of 0.7 or higher between gene presence and clades are shown.
KO	Name	Description	EC#	Leucosporidium_creatinivorum_JCM10699	Leucosporidium_creatinivorum_UCDFST_62-1032_JGI	Microbotryum_intermedium_1389_BM1212_JGI	Microbotryum_lychnidis-dioicae_p1A1_Lamole_JGI	Rhodotorula_araucariae_JCM3770	Rhodotorula_babjevae_JCM9279	Rhodotorula_dairenensis_JCM3774	Rhodotorula_glutinis_JCM8208	Rhodotorula_graminis_JCM3775	Rhodotorula_graminis_WP1_JGI	Rhodotorula_mucilaginosa_JCM8115	Rhodotorula_pacifica_JCM10908	Rhodotorula_paludigena_JCM10292	Rhodotorula_sphaerocarpa_JCM8202	Rhodotorula_taiwanensis_MD1149_JGI	Rhodotorula_toruloides_IFO0880_JGI	Rhodotorula_toruloides_ATCC204091_JGI	Rhodotorula_toruloides_IFO0559_JGI	Rhodotorula_toruloides_IFO1236_JGI	Rhodotorula_toruloides_JCM10020	Rhodotorula_toruloides_JCM10021	Rhodotorula_toruloides_JCM10049	Rhodotorula_toruloides_JCM24501	Rhodotorula_toruloides_NBRC10512	Rhodotorula_toruloides_NBRC10513	Rhodotorula_toruloides__NP11_JGI	Rhodosporidiobolus_azoricus_JCM11251	Rhodosporidiobolus_lusitaniae_JCM8547	Rhodosporidiobolus_microsporus_JCM6882	Rhodosporidiobolus_nylandii_JCM10213	Rhodosposiriobolus_odoratus_JCM11641	Rhodosporidiobolus_poonsookiae_JCM10207	Rhodosporidiobolus_ruineniae_JCM8097	Sporobolomyces_salmonicolor_JCM1841	Sporobolomyces_salmonicolor_JCM21900	Sporobolomyces_johnsonii_JCM1840	Sporobolomyces_johnsonii_JCM5296	Sporobolomyces_blumeae_JCM10212	Sporobolomyces_carnicolor_JCM3766	Sporobolomyces_koalae_JCM15063	Sporobolomyces_pararoseus_JCM3765	Sporobolomyces_pararoseus_JCM5350	Sporobolomyces_phaffii_JCM11491	Sporobolomyces_roseus_JCM5353	Sporobolomyces_ruberrimus_JCM16303	Sporobolomyces_salmoneus_JCM6883
K02330	POLB	DNA polymerase beta	[EC:2.7.7.7 4.2.99.-]	+	+	+	+	+	+	+	+	+	-	+	+	+	+	+	+	+	+	+	+	+	+	+	+	+	+	+	+	+	+	+	+	+	-	-	-	-	+	+	+	+	+	+	+	+	+
K02607	ORC5	origin recognition complex subunit 5		+	+	+	+	-	+	+	+	+	-	+	+	-	+	+	+	+	+	+	+	+	+	+	+	+	+	+	+	+	+	-	+	+	-	-	-	-	+	+	+	+	+	+	+	+	+
K09252	FAEB	feruloyl esterase	[EC:3.1.1.73]	+	+	+	+	+	+	+	+	+	+	+	+	+	+	+	+	+	+	+	+	+	+	+	+	+	+	+	+	+	+	+	+	+	-	-	-	-	+	+	+	+	+	+	+	+	+
K13996	EPS1	protein disulfide-isomerase	[EC:5.3.4.1]	+	+	-	+	+	+	+	+	+	+	-	-	+	+	+	+	+	+	+	+	+	+	+	+	+	+	+	+	+	+	+	+	-	-	-	-	-	+	+	+	+	+	+	+	+	+
K08489	STX16	syntaxin 16		+	+	-	+	+	+	+	+	+	+	+	+	+	+	+	+	+	+	+	-	-	-	+	+	+	+	+	+	+	+	+	-	+	-	-	-	-	+	+	+	+	+	+	+	-	+
K10276	FBXL10_11, KDM2	F-box and leucine-rich repeat protein 10/11	[EC:1.14.11.27]	-	-	-	-	-	+	+	+	+	+	+	+	+	+	+	-	-	+	+	+	+	+	+	+	+	+	-	-	-	+	+	+	+	-	-	-	-	+	+	+	+	+	-	+	+	+
K10880	XRCC3	DNA-repair protein XRCC3		-	-	-	+	-	+	+	+	+	-	+	+	+	+	+	+	+	+	+	+	+	+	+	+	+	+	+	-	-	-	+	-	-	-	-	-	-	+	+	+	+	+	+	+	+	-
K11733	lysP	lysine-specific permease		+	+	+	+	-	-	-	-	-	-	-	-	-	-	-	-	-	-	-	-	-	-	-	-	-	-	-	-	-	-	-	-	-	-	-	-	-	+	+	+	+	+	+	+	+	-
K00866	CKI1	choline kinase	[EC:2.7.1.32]	+	+	+	+	+	-	-	-	-	-	-	-	+	-	-	-	-	-	-	-	-	-	-	-	-	-	+	+	+	+	+	+	+	-	-	-	-	+	-	+	+	+	+	+	+	+
K03512	POLL	DNA polymerase lambda	[EC:2.7.7.7 4.2.99.-]	+	+	-	+	+	+	+	+	+	-	+	+	+	+	+	+	+	+	+	+	+	+	+	+	+	+	+	-	+	+	+	+	+	-	-	-	-	+	+	-	+	+	+	+	+	+
K15287	SLC35F1_2	solute carrier family 35, member F1/2		+	+	+	+	-	-	-	-	-	-	-	-	-	-	-	-	-	-	-	-	-	-	-	-	-	-	-	-	-	-	-	-	-	-	-	-	-	-	+	+	+	+	+	+	+	+
K17986	FUNDC1	FUN14 domain-containing protein 1		+	+	+	-	-	+	-	+	+	+	-	-	-	+	-	-	-	+	-	+	-	+	+	+	-	+	-	+	-	+	-	-	-	-	-	-	-	-	+	+	+	+	+	+	+	+
K19200	IAL	isopenicillin-N N-acyltransferase like protein		+	+	-	-	+	-	-	-	-	-	-	-	+	-	-	-	-	-	-	-	-	-	-	-	-	-	-	+	+	-	-	+	-	-	-	-	-	+	+	-	+	+	+	+	+	+
K23568	EMC7	ER membrane protein complex subunit 7		-	-	-	-	-	-	-	-	-	-	-	-	-	-	-	-	-	-	-	-	-	-	-	-	-	-	-	-	-	-	-	-	-	-	-	-	-	-	+	+	+	+	+	+	+	+
K00753	E2.4.1.214	glycoprotein 3-alpha-L-fucosyltransferase	[EC:2.4.1.214]	+	+	+	-	+	+	-	+	+	+	-	-	+	-	-	+	+	+	+	+	+	+	+	+	+	+	+	+	+	+	+	+	+	+	-	-	-	+	+	+	+	+	+	+	+	+
K00997	acpS	holo-[acyl-carrier protein] synthase	[EC:2.7.8.7]	+	-	+	+	+	+	+	+	+	+	+	+	+	+	+	-	+	+	+	+	+	+	+	+	+	+	+	+	+	+	+	+	+	+	-	-	-	+	+	+	+	+	+	+	+	+
K02727	PSMA3	20S proteasome subunit alpha 7	[EC:3.4.25.1]	+	+	+	+	+	+	+	+	+	+	+	-	+	+	+	+	+	+	+	+	+	+	+	+	+	+	+	+	+	+	+	+	+	-	+	-	-	+	+	+	+	+	+	+	+	+
K07573	CSL4, EXOSC1	exosome complex component CSL4		+	+	+	+	+	+	+	-	+	+	+	+	+	+	+	+	+	+	+	+	+	+	+	+	+	+	+	+	+	+	+	+	+	+	-	-	-	+	+	+	+	+	+	+	+	+
K07836	RAP1B	Ras-related protein Rap-1B		+	+	+	+	+	-	-	+	-	+	-	+	+	+	+	-	-	-	-	-	-	-	-	-	-	-	+	+	+	+	+	+	+	-	-	-	+	+	+	+	+	+	+	+	+	+
K12880	THOC3	THO complex subunit 3		+	+	+	+	+	+	+	+	+	+	+	+	+	+	+	+	+	+	+	+	+	+	+	+	+	+	-	+	+	+	+	+	+	-	-	+	-	+	+	+	+	+	+	+	+	+
K21452	MBZ1	bZIP-type transcription factor MBZ1		+	+	+	+	+	+	+	+	+	+	+	+	+	+	+	+	+	+	+	+	+	+	+	+	+	+	+	+	+	+	+	+	+	+	-	-	-	+	+	+	+	+	+	+	+	+
K02272	COX7C	cytochrome c oxidase subunit 7c		-	-	-	-	-	-	-	-	-	-	-	-	-	-	-	-	-	-	-	-	-	-	-	-	-	-	-	-	-	-	-	-	-	-	-	-	-	+	+	-	+	+	-	+	+	+
K03245	EIF3J	translation initiation factor 3 subunit J		+	+	-	-	-	-	+	-	-	-	+	+	-	+	+	+	-	+	-	+	+	+	+	+	+	+	-	-	-	+	-	-	+	-	-	-	-	-	+	+	+	+	+	+	-	+
K06267	HMMR, RHAMM, CD168	hyaluronan-mediated motility receptor		-	-	-	-	-	-	-	-	-	-	-	-	-	-	-	+	+	-	+	-	+	-	+	-	+	-	-	-	-	-	+	-	-	-	-	-	-	-	+	+	+	+	+	-	+	+
K07975	K07975	Rho family, other		-	-	-	-	-	-	-	-	-	-	-	-	-	-	-	-	-	-	-	-	-	-	-	-	-	-	-	-	-	-	-	-	-	-	-	-	-	-	+	+	+	+	-	+	+	+
K09265	RLM1	transcription factor RLM1		+	+	+	-	-	+	-	+	+	+	+	+	+	-	+	+	+	+	+	+	+	+	+	+	+	+	+	+	-	+	-	-	-	-	-	-	-	-	+	+	+	+	+	+	+	-
K09780	K09780	uncharacterized protein		-	-	+	-	-	-	-	-	-	-	-	-	-	-	-	-	-	-	-	-	-	-	-	-	-	-	-	-	-	-	-	+	+	-	-	-	-	+	-	+	+	+	+	-	+	+
K15188	CCNT	cyclin T		-	-	-	-	+	-	+	-	-	-	-	-	-	-	+	+	+	+	+	+	+	+	+	+	+	+	+	+	+	-	-	-	+	-	-	-	-	+	-	-	+	+	+	+	+	+
K23309	ZNHIT3	zinc finger HIT domain-containing protein 3		-	+	+	+	+	+	+	+	+	+	+	+	+	+	+	+	+	+	+	+	+	+	+	+	+	+	+	-	+	+	-	+	+	-	-	-	-	+	+	+	-	+	+	-	+	+
K24633	ANKMY2, ZMYND20, DAF25	ankyrin repeat and MYND domain-containing protein 2		-	+	-	-	-	-	-	-	-	-	-	-	-	-	-	-	-	-	-	-	-	-	-	-	-	-	-	+	+	+	+	-	+	-	-	-	-	+	-	-	+	+	+	+	+	+
K07018	K07018	uncharacterized protein		+	-	+	-	-	-	+	-	-	-	+	-	-	-	-	-	-	-	-	-	-	-	-	-	-	-	-	+	-	-	-	-	-	-	-	-	-	+	+	+	+	+	+	-	-	+
K15634	gpmB	2,3-bisphosphoglycerate-dependent phosphoglycerate mutase	[EC:5.4.2.11]	+	+	+	+	-	-	-	-	-	-	-	-	+	+	-	+	+	-	+	-	+	-	+	-	+	-	-	+	-	+	-	+	+	-	-	-	-	+	+	+	+	+	-	-	+	+
K07973	GNG	guanine nucleotide-binding protein subunit gamma, fungi		+	+	+	-	+	+	+	+	+	+	+	+	+	+	+	+	+	-	-	+	+	+	+	-	+	+	-	+	-	+	-	+	+	+	+	+	+	-	-	-	-	-	-	+	-	+
K17786	MIC26	MICOS complex subunit MIC26		+	+	+	+	-	-	-	-	-	-	-	-	-	-	-	-	-	-	-	-	-	-	-	-	-	-	-	-	-	-	-	-	+	+	+	+	+	-	-	-	-	-	-	+	-	+
K20042	FCHO	F-BAR domain only protein		+	+	-	-	-	-	-	-	-	-	-	-	-	-	-	-	-	-	-	-	-	-	-	-	-	-	-	-	-	-	-	-	-	+	+	+	+	-	-	-	-	-	+	+	-	-
K03342	pabBC	para-aminobenzoate synthetase / 4-amino-4-deoxychorismate lyase	[EC:2.6.1.85 4.1.3.38]	-	-	-	-	+	+	+	-	+	-	+	-	-	+	+	+	+	+	+	+	+	+	+	+	+	+	-	-	+	+	+	+	+	+	+	+	+	+	-	-	-	-	-	+	-	-
K11559	mis12, MTW1	kinetochore protein Mis12/MTW1		-	-	+	+	+	+	+	-	+	-	+	+	-	+	+	+	+	+	+	+	+	+	+	+	+	+	-	+	-	-	+	+	-	+	+	+	+	+	-	-	-	-	+	-	-	-
K19870	SPAG1	sperm-associated antigen 1		-	-	-	-	-	-	-	-	-	-	-	-	-	-	-	-	-	-	-	-	-	-	-	-	-	-	-	-	-	-	-	-	-	+	+	+	+	-	-	-	+	+	-	-	-	-
K20310	TRAPPC13	trafficking protein particle complex subunit 13		+	+	+	+	+	+	+	+	+	+	+	+	+	-	+	+	+	+	+	+	+	+	+	+	+	+	+	+	+	+	+	+	+	+	+	+	+	+	-	-	-	-	-	+	-	-
K01179	E3.2.1.4	endoglucanase	[EC:3.2.1.4]	-	-	-	-	-	-	-	-	-	-	-	-	-	-	-	-	-	-	-	-	-	-	-	-	-	-	-	-	-	-	-	-	-	-	+	+	+	-	-	-	-	-	-	-	-	-
K01439	dapE	succinyl-diaminopimelate desuccinylase	[EC:3.5.1.18]	+	+	-	-	-	-	-	-	-	-	-	+	-	-	-	+	-	+	+	+	+	+	+	+	+	+	-	-	+	+	-	-	+	+	+	-	+	-	-	-	-	-	-	-	-	-
K07507	mgtC	putative Mg2+ transporter-C (MgtC) family protein		-	-	-	-	-	-	-	-	-	-	-	-	-	-	-	-	-	-	-	-	-	-	-	-	-	-	-	-	-	-	-	-	-	+	-	+	+	-	-	-	-	-	-	-	-	-
K09596	SPPL2A	signal peptide peptidase-like 2A	[EC:3.4.23.-]	-	-	-	-	-	-	-	-	-	-	-	-	-	-	-	-	-	-	-	-	-	-	-	-	-	-	-	-	-	-	-	-	-	+	+	-	+	-	-	-	-	-	-	-	-	-
K10510	ZBTB38	zinc finger and BTB domain-containing protein 38		+	-	+	-	-	-	-	-	-	-	-	-	-	-	-	-	-	-	-	-	-	-	-	-	-	-	-	-	-	-	-	-	-	-	+	+	+	-	-	-	-	-	-	-	-	-
K10667	RNF8	E3 ubiquitin-protein ligase RNF8	[EC:2.3.2.27]	-	-	-	-	-	-	-	-	-	-	-	-	-	-	-	-	-	-	-	-	-	-	-	-	-	-	-	-	-	-	-	-	-	+	+	+	-	-	-	-	-	-	-	-	-	-
K14333	DHBD	2,3-dihydroxybenzoate decarboxylase	[EC:4.1.1.46]	+	+	-	-	-	-	-	-	-	-	-	-	-	-	-	-	-	-	-	-	-	-	-	-	-	-	-	-	-	-	-	-	-	+	+	-	+	-	-	-	-	-	-	-	-	-
K15402	CYP86B1	fatty acid omega-hydroxylase	[EC:1.14.-.-]	-	-	-	-	-	-	-	-	-	-	-	-	-	-	-	-	-	-	-	-	-	-	-	-	-	-	-	-	-	+	-	-	-	+	+	-	+	-	-	-	-	-	-	-	-	-
K20889	IRX7, FRA8, F8H	probable glucuronoxylan glucuronosyltransferase IRX7	[EC:2.4.1.-]	-	-	-	-	+	+	+	+	+	+	+	+	+	-	+	+	+	-	+	+	+	-	-	+	+	+	+	+	+	-	-	+	-	-	+	+	+	-	-	-	-	-	-	-	-	-
K24685	ZFAND2	AN1-type zinc finger protein 2		-	-	-	-	-	-	-	-	-	-	-	-	-	-	-	+	+	-	+	-	+	-	-	-	+	-	-	+	-	-	-	-	-	+	+	-	+	-	-	-	-	-	-	-	-	-
K01501	E3.5.5.1	nitrilase	[EC:3.5.5.1]	+	+	+	+	+	+	-	+	+	+	+	-	+	-	-	+	+	+	+	+	+	+	+	+	+	+	-	+	+	+	+	+	+	+	+	+	+	-	-	+	-	-	-	-	-	-
K01719	hemD, UROS	uroporphyrinogen-III synthase	[EC:4.2.1.75]	+	+	+	+	-	+	+	+	+	+	+	+	+	+	+	+	+	-	-	+	+	+	+	+	+	+	+	+	+	+	+	+	+	+	+	+	+	-	-	+	-	-	-	-	-	-
K01971	ligD	bifunctional non-homologous end joining protein LigD	[EC:6.5.1.1]	+	+	+	+	+	+	+	+	+	+	+	+	+	-	+	+	+	+	+	+	+	+	+	+	+	+	+	+	+	+	-	-	+	+	+	+	+	-	-	+	-	-	-	-	-	-
K03448	FEN2, LIZ1	MFS transporter, ACS family, pantothenate transporter		+	+	-	-	+	+	+	+	+	+	+	+	+	+	+	+	+	+	+	+	+	+	+	+	+	+	+	+	+	+	+	+	+	+	+	+	+	+	-	-	-	-	-	-	-	-
K03872	ELOC, TCEB1	elongin-C		+	+	+	+	+	+	+	+	+	+	+	+	+	+	+	+	+	+	+	+	+	+	+	+	+	+	+	+	+	+	+	+	+	+	+	+	+	+	-	-	-	-	-	-	-	-
K04450	ATF2, CREBP1	cyclic AMP-dependent transcription factor ATF-2		-	-	-	-	+	+	-	+	+	+	+	-	+	+	+	-	-	-	-	-	-	-	-	-	-	-	+	-	+	+	-	-	+	+	+	+	+	+	-	-	-	-	-	-	-	-
K10740	RPA3	replication factor A3		+	+	-	-	-	-	-	-	-	-	-	-	+	-	-	+	-	+	+	+	+	+	+	+	+	+	+	+	+	+	-	-	+	+	+	+	+	+	-	-	-	-	-	-	-	-
K17552	PPP1R10	protein phosphatase 1 regulatory subunit 10		-	-	-	-	-	-	-	-	-	-	-	-	-	-	-	-	-	-	-	-	-	-	-	-	-	-	-	-	-	-	-	-	-	+	+	+	+	-	+	-	-	-	-	-	-	-
K17576	PPP1R37, LRRC68	protein phosphatase 1 regulatory subunit 37		+	+	+	+	+	+	+	+	+	+	+	+	+	+	+	+	+	+	+	+	+	+	+	+	+	+	+	+	+	+	+	+	+	+	+	+	+	+	-	-	-	-	-	-	-	-
K01771	plc	1-phosphatidylinositol phosphodiesterase	[EC:4.6.1.13]	+	+	+	+	+	+	+	+	+	+	+	+	+	+	+	+	+	+	+	+	+	+	+	+	+	+	+	+	+	+	-	+	+	+	+	+	+	-	-	-	-	-	-	+	-	-
K06564	IGF2R, CD222	insulin-like growth factor 2 receptor		-	-	-	-	+	+	+	+	+	+	+	+	+	+	+	+	+	+	+	+	+	+	+	+	+	+	+	+	+	+	+	+	+	+	+	+	+	-	-	-	-	-	+	-	-	-
K09668	LARGE	glycosyltransferase-like protein LARGE	[EC:2.4.2.- 2.4.1.-]	+	+	+	+	+	+	-	+	+	+	-	+	+	-	+	+	+	+	+	+	+	+	+	+	+	+	+	+	+	-	-	+	+	+	+	+	+	-	-	-	-	-	-	+	-	-
K25043	LGK	levoglucosan kinase	[EC:2.7.1.232]	-	-	-	-	+	-	-	-	-	-	-	-	-	+	+	+	+	+	+	+	+	+	+	+	+	+	-	+	-	+	+	-	+	+	+	+	+	-	-	-	-	-	-	-	-	+
K01053	gnl, RGN	gluconolactonase	[EC:3.1.1.17]	+	+	+	+	+	+	-	+	+	+	-	-	+	-	-	-	-	-	-	-	-	-	-	-	-	-	+	+	+	-	+	+	+	+	+	+	+	-	-	-	-	-	-	-	-	-
K01561	dehH	haloacetate dehalogenase	[EC:3.8.1.3]	-	-	-	-	+	+	-	+	+	+	-	-	+	-	-	+	+	+	+	+	+	+	+	+	+	+	+	-	+	-	-	-	+	+	+	+	+	-	-	-	-	-	-	-	-	-
K02903	RP-L28e, RPL28	large subunit ribosomal protein L28e		+	+	+	+	-	-	-	-	-	-	-	-	-	-	-	+	+	+	+	+	+	+	-	+	+	+	+	-	+	-	+	-	+	+	+	+	+	-	-	-	-	-	-	-	-	-
K03383	atzD	cyanuric acid amidohydrolase	[EC:3.5.2.15]	-	-	-	-	-	+	-	+	+	-	-	-	-	-	-	-	-	-	-	-	-	-	-	-	-	-	+	+	+	+	+	+	-	+	+	+	+	-	-	-	-	-	-	-	-	-
K03750	moeA	molybdopterin molybdotransferase	[EC:2.10.1.1]	-	-	-	-	+	+	+	+	+	+	+	+	-	+	+	+	+	+	+	+	+	+	+	+	+	+	-	+	-	+	+	-	+	+	+	+	+	-	-	-	-	-	-	-	-	-
K05533	ANP1	mannan polymerase II complex ANP1 subunit	[EC:2.4.1.-]	-	-	-	-	-	-	-	-	-	-	-	-	-	-	-	-	-	-	-	-	-	-	-	-	-	-	+	-	-	-	-	-	-	+	+	+	+	-	-	-	-	-	-	-	-	-
K10283	FBXL17	F-box and leucine-rich repeat protein 17		-	-	-	-	-	-	-	-	-	-	-	-	-	-	-	-	-	-	-	-	-	-	-	-	-	-	-	-	-	+	-	-	-	+	+	+	+	-	-	-	-	-	-	-	-	-
K10990	RMI1, BRAP75	RecQ-mediated genome instability protein 1		-	-	-	-	-	+	-	+	+	+	-	-	-	-	-	+	+	+	+	+	+	+	+	+	+	+	-	-	-	-	-	+	-	+	+	+	+	-	-	-	-	-	-	-	-	-
K11553	DAD1	DASH complex subunit DAD1		-	-	-	-	+	-	-	+	+	+	-	-	+	-	-	-	-	-	-	-	-	-	-	-	-	-	+	-	+	-	-	-	+	+	+	+	+	-	-	-	-	-	-	-	-	-
K12160	SUMO, SMT3	small ubiquitin-related modifier		-	-	+	+	-	-	-	-	+	+	-	-	-	-	+	-	-	+	-	+	-	+	-	+	-	+	+	+	-	+	+	-	-	+	+	+	+	-	-	-	-	-	-	-	-	-
K14530	RPP40	ribonucleases P/MRP protein subunit RPP40	[EC:3.1.26.5]	+	+	-	-	-	-	-	-	-	-	-	-	+	-	-	+	+	-	+	-	+	-	-	-	+	-	-	-	+	+	-	-	+	+	+	+	+	-	-	-	-	-	-	-	-	-
K15127	TADA2B	transcriptional adapter 2-beta		-	-	-	-	-	-	-	-	-	-	-	-	-	-	-	-	-	-	-	-	-	-	-	-	-	-	-	-	-	-	-	-	-	+	+	+	+	-	-	-	-	-	-	-	-	-
K15144	MED1	mediator of RNA polymerase II transcription subunit 1		-	-	-	-	-	-	-	-	-	-	-	-	-	-	-	-	-	-	-	-	-	-	-	-	-	-	-	-	-	-	-	-	-	+	+	+	+	-	-	-	-	-	-	-	-	-
K15521	mshA	D-inositol-3-phosphate glycosyltransferase	[EC:2.4.1.250]	+	+	+	+	+	+	+	+	+	+	+	+	-	-	+	+	-	+	-	+	+	+	+	+	+	+	+	+	+	-	-	+	+	+	+	+	+	-	-	-	-	-	-	-	-	-
K17069	MET17	O-acetylhomoserine/O-acetylserine sulfhydrylase	[EC:2.5.1.49 2.5.1.47]	+	+	+	+	+	+	-	+	+	+	-	-	+	-	-	+	+	+	+	+	+	+	+	+	+	+	+	+	+	+	+	+	+	+	+	+	+	-	-	-	-	-	-	-	-	-
K17412	MRPS34	small subunit ribosomal protein S34		+	+	+	-	+	-	-	-	-	-	-	-	+	-	-	-	-	-	-	-	-	-	-	-	-	-	+	-	+	+	+	+	+	+	+	+	+	-	-	-	-	-	-	-	-	-
K17414	MRPS36	small subunit ribosomal protein S36		-	-	-	-	-	-	-	-	-	-	-	-	-	-	-	-	-	-	-	-	-	-	-	-	-	-	-	-	-	-	-	-	-	+	+	+	+	-	-	-	-	-	-	-	-	-
K18666	ASCC1	activating signal cointegrator complex subunit 1		-	-	-	-	-	-	-	-	-	-	-	-	+	-	-	+	+	+	+	+	+	+	+	+	+	+	-	+	+	+	-	+	+	+	+	+	+	-	-	-	-	-	-	-	-	-
K19996	SFH5	phosphatidylinositol transfer protein SFH5		+	+	-	-	+	-	-	-	-	-	-	-	+	-	-	-	-	-	-	-	-	-	-	-	-	-	+	+	+	-	-	+	+	+	+	+	+	-	-	-	-	-	-	-	-	-
K24930	TTC9	tetratricopeptide repeat protein 9		-	-	-	-	-	-	-	-	-	-	-	-	-	-	-	+	+	+	+	+	+	+	+	+	+	+	-	-	-	-	-	-	-	+	+	+	+	-	-	-	-	-	-	-	-	-
K24965	CSF1	protein CSF1		+	+	+	+	-	+	-	+	+	+	-	+	+	-	+	-	-	-	-	-	-	-	-	-	-	-	+	-	+	+	-	-	+	+	+	+	+	-	-	-	-	-	-	-	-	-
[truncated: 1 more columns]
