# Supplementary material for: ﻿Whole-genome based phylogeny and comparative genomics of Sporidiobolales and related taxa of Basidiomycetes
Source: IMA Fungus. 2025 May 13;16:e141626. doi: 10.3897/imafungus.16.141626 (PMC12093110; doi:10.3897/imafungus.16.141626)
Supplement: Supplementary material 1 — Images for supplemenatl explanation and tables of full BUSCO tables, KEGG-OGs, taxon-specific genes and accession numbers [file imafungus-16-e141626-s001.zip › Supplements/TableS3_AAIcomparisonStatistics.xlsx]

## Sheet: Sheet1
Table S3. Distribution range and statistical significance of AAI and shared OG comparisons
Comparisons	Mean AAI			Shared Orthogroups
	80% range bounds for a normal distribution		statistical significance (p-value of t-test)	80% range bounds for a normal distribution		statistical significance (p-value of t-test)
	Lower limit	Upper limit		Lower limit	Upper limit
Intraspecific	87.1263	98.4753		95.0966	98.3173
			< 2.2e-16			< 2.2e-16
Interspecific within genus	61.8432	74.4182		89.8044	96.2999
			< 2.2e-16			< 2.2e-16
Intergeneric within order	60.9143	64.7991		87.3048	93.4794
			< 2.2e-16			< 2.2e-16
Interorder	56.3891	60.467		82.5782	88.6817
